# Supplementary material for: Single-cell transcriptomes underscore genetically distinct tumor characteristics and microenvironment for hereditary kidney cancers
Source: iScience. 2022 May 25;25(6):104463. doi: 10.1016/j.isci.2022.104463 (PMC9301876; doi:10.1016/j.isci.2022.104463)
Supplement: Dataset S1. Markers of nonimmune cell clusters from 12 samples, related to Figure 1 [file mmc2.xlsx]

## Sheet: Glomerulus Vascular cluster
Dataset S1: Markers of non-immune cell clusters from 12 samples, Related to Figure 1
Glomerulus/Vascular cluster
	p_val	avg_logFC	pct.1	pct.2	p_val_adj
IGFBP5	0	2.77115	0.605	0.145	0
FLT1	0	2.6254	0.688	0.022	0
RGCC	0	2.57296	0.576	0.076	0
PLVAP	0	2.54443	0.666	0.018	0
RNASE1	0	2.51465	0.72	0.024	0
TIMP3	0	2.47114	0.785	0.159	0
PLPP1	0	2.37967	0.623	0.051	0
RAMP2	0	2.33504	0.666	0.02	0
SPARC	0	2.18457	0.768	0.156	0
VWF	0	2.14887	0.537	0.024	0
PECAM1	0	2.14466	0.654	0.023	0
CAVIN2	0	2.13506	0.525	0.016	0
SLC9A3R2	0	2.13009	0.597	0.032	0
ESM1	0	2.08825	0.36	0.012	0
A2M	0	2.04485	0.682	0.081	0
RAMP3	0	2.03398	0.565	0.01	0
INSR	0	1.96231	0.631	0.208	0
GIMAP7	0	1.95126	0.547	0.022	0
IFI27	0	1.95035	0.756	0.152	0
TCF4	0	1.94133	0.637	0.051	0
GSN	0	1.92618	0.73	0.266	0
EPAS1	0	1.87678	0.687	0.141	0
SOX18	0	1.86577	0.513	0.014	0
EGFL7	0	1.84434	0.567	0.027	0
CLEC14A	0	1.84134	0.514	0.009	0
EMCN	0	1.8409	0.523	0.02	0
HYAL2	0	1.83291	0.572	0.09	0
RBP7	0	1.81883	0.432	0.059	0
ENG	0	1.80916	0.56	0.028	0
GNG11	0	1.78828	0.683	0.255	0
PLPP3	0	1.78812	0.629	0.212	0
HSPG2	0	1.77606	0.585	0.07	0
MGP	0	1.73837	0.687	0.155	0
IFITM3	0	1.73199	0.85	0.365	0
VAMP5	0	1.72278	0.564	0.081	0
ADGRL4	0	1.72121	0.525	0.011	0
TM4SF1	0	1.71859	0.486	0.109	0
COL4A1	0	1.67779	0.539	0.122	0
FCN3	0	1.66016	0.286	0.006	0
IGFBP7	0	1.63109	0.9	0.593	0
PODXL	0	1.62956	0.496	0.016	0
ID1	0	1.62129	0.466	0.081	0
HLA-E	0	1.61739	0.843	0.473	0
CD74	0	1.61666	0.745	0.352	0
SH3BP5	0	1.61228	0.508	0.052	0
IFITM2	0	1.60617	0.7	0.198	0
VWA1	0	1.60523	0.435	0.05	0
CCL14	0	1.59893	0.288	0.012	0
PTPRB	0	1.57922	0.47	0.011	0
SPARCL1	0	1.5733	0.787	0.429	0
CALCRL	0	1.55385	0.473	0.021	0
LDB2	0	1.55117	0.474	0.015	0
KDR	0	1.54389	0.417	0.01	0
CD93	0	1.4918	0.455	0.014	0
GIMAP4	0	1.47981	0.451	0.024	0
ECSCR	0	1.47239	0.439	0.007	0
CRIP2	0	1.47227	0.552	0.135	0
FKBP1A	0	1.46631	0.617	0.287	0
FAM167B	0	1.4646	0.396	0.009	0
HLA-DRB1	0	1.44755	0.572	0.191	0
CLDN5	0	1.44083	0.295	0.006	0
SRGN	0	1.43924	0.482	0.082	0
LMO2	0	1.43854	0.423	0.02	0
SPRY1	0	1.42709	0.39	0.067	0
TMEM88	0	1.42229	0.372	0.007	0
SEC14L1	0	1.41306	0.542	0.158	0
SLCO2A1	0	1.4024	0.386	0.014	0
TGFBR2	0	1.39417	0.539	0.171	0
NPDC1	0	1.39161	0.488	0.083	0
EDNRB	0	1.39019	0.364	0.043	0
TM4SF18	0	1.38332	0.425	0.049	0
STC1	0	1.38178	0.296	0.065	0
EFNB2	0	1.38146	0.365	0.016	0
ITM2A	0	1.37522	0.376	0.033	0
CD34	0	1.37241	0.41	0.01	0
IGFBP4	0	1.37141	0.561	0.12	0
CTNNB1	0	1.35713	0.489	0.146	0
TMEM204	0	1.35108	0.38	0.019	0
MARCKSL1	0	1.34447	0.422	0.061	0
EMP1	0	1.33671	0.34	0.041	0
GNAI2	0	1.32259	0.532	0.165	0
AQP1	0	1.32066	0.333	0.051	0
TMSB4X	0	1.31176	0.942	0.702	0
APOLD1	0	1.31079	0.347	0.021	0
ESAM	0	1.30605	0.43	0.072	0
COL4A2	0	1.29199	0.449	0.121	0
ETS1	0	1.28359	0.439	0.058	0
TSC22D1	0	1.27319	0.565	0.294	0
GJA1	0	1.26767	0.328	0.012	0
KLF2	0	1.26095	0.318	0.068	0
ETS2	0	1.26072	0.414	0.092	0
NOSTRIN	0	1.2599	0.389	0.034	0
CCDC85B	0	1.25619	0.473	0.127	0
HES1	0	1.25471	0.35	0.092	0
CALM1	0	1.24861	0.772	0.51	0
HEG1	0	1.23837	0.358	0.024	0
WWTR1	0	1.22348	0.491	0.168	0
ID3	0	1.21354	0.496	0.14	0
ARHGDIB	0	1.21197	0.45	0.075	0
PALMD	0	1.19268	0.334	0.012	0
ARHGAP29	0	1.18937	0.579	0.228	0
MYL12A	0	1.18827	0.685	0.409	0
PRSS23	0	1.16895	0.404	0.168	0
HLA-DRA	0	1.15961	0.604	0.292	0
CDH5	0	1.14866	0.352	0.007	0
ICAM2	0	1.14252	0.354	0.029	0
NOTCH4	0	1.13821	0.315	0.009	0
PLAT	0	1.12474	0.253	0.017	0
ELK3	0	1.12394	0.358	0.031	0
MEF2C	0	1.11623	0.452	0.116	0
PCDH17	0	1.11361	0.293	0.012	0
TCIM	0	1.1135	0.293	0.079	0
MMRN2	0	1.11229	0.337	0.008	0
CYYR1	0	1.10859	0.341	0.009	0
CAVIN1	0	1.10084	0.402	0.066	0
APP	0	1.0969	0.737	0.531	0
STOM	0	1.09423	0.425	0.132	0
UACA	0	1.08774	0.456	0.156	0
IL6ST	0	1.08617	0.495	0.225	0
CAV1	0	1.07212	0.394	0.128	0
EHD4	0	1.07207	0.343	0.046	0
PDGFD	0	1.07162	0.294	0.012	0
B2M	0	1.0644	0.987	0.863	0
GBP4	0	1.06332	0.324	0.026	0
GMFG	0	1.06243	0.342	0.043	0
RFLNB	0	1.05752	0.291	0.016	0
PIK3R3	0	1.03906	0.329	0.057	0
EMP2	0	1.03796	0.347	0.04	0
HTRA1	0	1.03475	0.382	0.121	0
MSN	0	1.02722	0.474	0.203	0
PTMA	0	1.02335	0.902	0.683	0
UTRN	0	1.01946	0.46	0.158	0
TMSB10	0	1.01536	0.89	0.583	0
LRRC32	0	1.01385	0.29	0.018	0
SOCS3	0	1.00959	0.285	0.069	0
EVA1B	0	0.999751	0.336	0.079	0
GIMAP5	0	0.996872	0.294	0.011	0
NFKBIA	0	0.996354	0.395	0.172	0
CNN3	0	0.985045	0.536	0.327	0
TPM4	0	0.978744	0.418	0.12	0
MEIS2	0	0.972689	0.255	0.024	0
DUSP1	0	0.971991	0.5	0.221	0
MYL12B	0	0.963926	0.75	0.52	0
TSC22D3	0	0.963147	0.353	0.135	0
YWHAH	0	0.95987	0.465	0.273	0
CLEC2B	0	0.955338	0.326	0.048	0
ITGB1	0	0.949002	0.674	0.464	0
RHOC	0	0.940499	0.48	0.248	0
HMGB1	0	0.939445	0.758	0.557	0
GIMAP1	0	0.939157	0.283	0.013	0
RAPGEF5	0	0.936638	0.329	0.057	0
GRB10	0	0.933271	0.317	0.065	0
ZEB1	0	0.933256	0.334	0.06	0
PDLIM1	0	0.924724	0.361	0.134	0
PALM2-AKAP2	0	0.922009	0.422	0.189	0
GASK1B	0	0.920933	0.27	0.011	0
ROBO4	0	0.916143	0.263	0.004	0
LIFR	0	0.914451	0.299	0.133	0
JCAD	0	0.912648	0.261	0.008	0
NRP1	0	0.907024	0.376	0.117	0
DIPK2B	0	0.904453	0.262	0.005	0
HLA-DPA1	0	0.90413	0.454	0.204	0
ARGLU1	0	0.903568	0.499	0.262	0
CD99	0	0.902979	0.369	0.15	0
PLK2	0	0.896977	0.291	0.059	0
FN1	0	0.894194	0.311	0.078	0
S1PR1	0	0.883119	0.27	0.005	0
DPYSL2	0	0.879033	0.335	0.08	0
TACC1	0	0.878295	0.475	0.266	0
CD59	0	0.87145	0.709	0.562	0
ARPC1B	0	0.869786	0.403	0.183	0
RHOA	0	0.8682	0.588	0.397	0
CDC37	0	0.862448	0.428	0.198	0
SGK1	0	0.858048	0.253	0.091	0
F2R	0	0.851845	0.271	0.031	0
MPZL2	0	0.845546	0.26	0.049	0
SRP14	0	0.841446	0.766	0.612	0
BMPR2	0	0.839941	0.365	0.154	0
DDIT4	0	0.839363	0.427	0.171	0
NFIB	0	0.839197	0.443	0.223	0
TPM3	0	0.837326	0.524	0.333	0
MCAM	0	0.835185	0.263	0.04	0
ITGA1	0	0.832581	0.311	0.085	0
CAVIN3	0	0.832097	0.317	0.086	0
ID2	0	0.82959	0.325	0.148	0
RDX	0	0.826782	0.446	0.26	0
ISG15	0	0.825088	0.276	0.064	0
DOCK9	0	0.823668	0.258	0.033	0
FCGRT	0	0.823091	0.434	0.24	0
ARRDC3	0	0.822564	0.339	0.154	0
ANXA2	0	0.822498	0.564	0.342	0
MTUS1	0	0.820575	0.329	0.139	0
ANXA1	0	0.816547	0.407	0.171	0
SWAP70	0	0.814111	0.306	0.086	0
EFNA1	0	0.808672	0.297	0.099	0
RAC1	0	0.80799	0.632	0.476	0
MARCKS	0	0.806367	0.414	0.26	0
VIM	0	0.801697	0.813	0.332	0
TMEM50A	0	0.799585	0.437	0.272	0
LMNA	3.53243e-213	0.798454	0.405	0.296	9.42416e-209
KLF9	0	0.798042	0.318	0.13	0
DLC1	0	0.792292	0.258	0.035	0
CD81	0	0.791506	0.689	0.495	0
ASAP1	0	0.788855	0.318	0.083	0
SERPINB6	0	0.788572	0.459	0.284	0
CLIC1	0	0.7866	0.56	0.364	0
IFI16	0	0.782154	0.401	0.151	0
GUK1	0	0.779098	0.591	0.431	0
PSMB9	0	0.77604	0.351	0.171	0
RILPL2	0	0.775654	0.258	0.055	0
PMP22	0	0.762364	0.267	0.081	0
SH3BGRL3	0	0.760866	0.495	0.299	0
SEPTIN7	0	0.76054	0.57	0.371	0
FXYD5	0	0.760194	0.296	0.105	0
JUNB	0	0.75831	0.417	0.196	0
GYPC	0	0.758295	0.268	0.103	0
H3F3B	0	0.756605	0.762	0.563	0
SKIL	0	0.750144	0.32	0.114	0
SLFN5	0	0.748925	0.27	0.051	0
PINK1	0	0.732678	0.311	0.158	0
H1FX	0	0.731136	0.336	0.174	0
RAB13	0	0.730793	0.468	0.318	0
H3F3A	0	0.730706	0.746	0.553	0
SNRK	0	0.727902	0.296	0.101	0
ACTB	0	0.726292	0.855	0.701	0
TAGLN2	0	0.723147	0.484	0.253	0
RAP1B	0	0.722201	0.419	0.261	0
S100A16	0	0.721279	0.366	0.151	0
MYL6	0	0.720634	0.8	0.589	0
CLIC4	0	0.710841	0.344	0.126	0
ADGRF5	0	0.708938	0.456	0.256	0
HLA-DPB1	0	0.704316	0.412	0.213	0
YWHAB	0	0.699987	0.568	0.433	0
BST2	0	0.692112	0.495	0.334	0
RABAC1	0	0.690145	0.452	0.305	0
ZFP36	0	0.682955	0.262	0.121	0
SPTBN1	0	0.682861	0.633	0.503	0
EID1	0	0.682322	0.527	0.382	0
CFL1	0	0.682152	0.631	0.479	0
BCAM	0	0.681301	0.258	0.075	0
TSPAN7	0	0.679444	0.311	0.147	0
CDK2AP1	4.02445e-277	0.66917	0.328	0.195	1.07368e-272
PEA15	0	0.668038	0.254	0.064	0
PTPN12	0	0.667415	0.28	0.094	0
IFNGR1	2.76954e-299	0.666391	0.284	0.148	7.38886e-295
PHACTR2	0	0.665031	0.326	0.152	0
FYN	0	0.656036	0.254	0.077	0
WASF2	1.2054e-290	0.653305	0.393	0.254	3.21589e-286
HLA-B	0	0.653261	0.921	0.751	0
TJP1	0	0.652866	0.306	0.128	0
PTMS	0	0.650273	0.429	0.259	0
LIMCH1	6.11184e-291	0.649979	0.345	0.202	1.63058e-286
RHOB	0	0.645046	0.323	0.174	0
TGM2	0	0.643965	0.285	0.072	0
THY1	0	0.63969	0.279	0.086	0
LGALS1	0	0.633335	0.441	0.209	0
TMOD3	0	0.633027	0.328	0.181	0
SELENOW	1.95103e-223	0.632451	0.51	0.425	5.20515e-219
BCAP29	2.13478e-302	0.62772	0.314	0.172	5.69537e-298
ITM2B	0	0.625733	0.915	0.794	0
SH3GLB1	1.58293e-259	0.621337	0.366	0.236	4.22309e-255
KLF3	0	0.619198	0.253	0.106	0
POMP	2.40318e-232	0.615084	0.473	0.369	6.41146e-228
GNG10	8.19294e-195	0.614196	0.333	0.228	2.18579e-190
YES1	0	0.613757	0.263	0.102	0
CALD1	0	0.610949	0.55	0.199	0
RRAS	2.82034e-301	0.607206	0.254	0.122	7.5244e-297
CDC42	6.52466e-291	0.604689	0.567	0.466	1.74071e-286
MAP4K4	0	0.604637	0.272	0.107	0
PTPRG	4.4643e-289	0.602743	0.327	0.178	1.19103e-284
CCPG1	3.17933e-228	0.599328	0.346	0.225	8.48213e-224
SDCBP	9.51605e-193	0.598944	0.372	0.268	2.53879e-188
ARPC2	4.37548e-268	0.597274	0.503	0.395	1.16733e-263
HLA-DMA	6.02666e-273	0.59355	0.253	0.125	1.60785e-268
MXD4	1.65678e-237	0.591698	0.275	0.152	4.42012e-233
GNAS	0	0.590322	0.724	0.613	0
LUZP1	0	0.583858	0.278	0.128	0
IVNS1ABP	4.02767e-59	0.582735	0.316	0.273	1.07454e-54
SEC62	1.62277e-257	0.580361	0.55	0.465	4.32939e-253
ECE1	0	0.579685	0.272	0.102	0
PPFIBP1	1.38207e-288	0.579511	0.404	0.252	3.68723e-284
BNIP2	0	0.576406	0.266	0.098	0
SERINC3	3.28306e-245	0.575211	0.364	0.235	8.75889e-241
TIMP2	0	0.575117	0.327	0.156	0
JMJD1C	7.24537e-217	0.571758	0.347	0.222	1.93299e-212
CARHSP1	0	0.570581	0.279	0.136	0
QKI	1.91254e-268	0.56689	0.338	0.197	5.10246e-264
SUMO2	0	0.564107	0.58	0.449	0
DNAJA1	2.94337e-121	0.563543	0.36	0.281	7.85262e-117
SNX3	4.00816e-168	0.562218	0.418	0.328	1.06934e-163
IFI6	2.63815e-197	0.555909	0.283	0.17	7.03833e-193
NAA10	1.64967e-223	0.551685	0.265	0.149	4.40116e-219
LEPROT	1.05596e-215	0.548451	0.478	0.378	2.8172e-211
PLSCR1	1.47083e-198	0.547105	0.284	0.17	3.92402e-194
MEF2A	6.61515e-249	0.546791	0.307	0.173	1.76485e-244
RBMS1	2.04168e-261	0.538908	0.324	0.185	5.44699e-257
TUBA1B	4.73099e-190	0.537604	0.486	0.385	1.26218e-185
SERPINH1	4.0169e-307	0.537368	0.253	0.118	1.07167e-302
TNFSF10	0	0.535636	0.409	0.194	0
FDPS	6.63063e-199	0.53414	0.287	0.174	1.76899e-194
NFIA	0	0.531916	0.4	0.235	0
SP100	2.11949e-208	0.524318	0.294	0.176	5.65458e-204
TUBA1A	1.13701e-191	0.521101	0.299	0.182	3.03344e-187
MACF1	1.28957e-186	0.521035	0.423	0.314	3.44044e-182
HERPUD1	7.21524e-66	0.520376	0.45	0.424	1.92495e-61
CFLAR	9.27431e-203	0.516742	0.381	0.259	2.47429e-198
MGST2	8.59963e-162	0.516431	0.38	0.279	2.2943e-157
NCOA7	1.61057e-116	0.516057	0.36	0.277	4.29685e-112
SBDS	4.45126e-159	0.515867	0.338	0.24	1.18755e-154
ROCK2	8.19746e-260	0.515576	0.274	0.143	2.187e-255
PSMA6	1.63779e-130	0.51403	0.338	0.255	4.36946e-126
ITGA6	1.53358e-165	0.512708	0.441	0.338	4.09144e-161
LIMA1	4.0785e-158	0.512075	0.334	0.232	1.0881e-153
ARPC5	4.84312e-151	0.510375	0.391	0.304	1.2921e-146
PIK3C2A	5.02696e-189	0.503553	0.264	0.153	1.34114e-184
DUSP6	4.76721e-173	0.500493	0.328	0.214	1.27184e-168
RPL32	0	0.498288	0.839	0.666	0
MORF4L1	8.73506e-170	0.493124	0.508	0.439	2.33043e-165
DYNLL1	7.9789e-248	0.490999	0.587	0.471	2.12869e-243
TSPAN14	6.58037e-224	0.487459	0.252	0.133	1.75558e-219
TMEM35B	3.29837e-120	0.4832	0.27	0.188	8.79972e-116
C12orf57	4.10054e-143	0.480269	0.389	0.295	1.09398e-138
CYBA	1.16875e-215	0.478852	0.327	0.191	3.11812e-211
PFN1	5.86441e-212	0.477271	0.573	0.469	1.56457e-207
JAK1	6.2359e-130	0.477082	0.439	0.366	1.66368e-125
CALCOCO2	6.1652e-128	0.476462	0.257	0.169	1.64481e-123
ELF1	4.39919e-160	0.476293	0.254	0.155	1.17366e-155
GABARAPL2	1.46211e-113	0.476083	0.416	0.349	3.90077e-109
PSIP1	1.48324e-175	0.474481	0.277	0.17	3.95713e-171
CNBP	9.20591e-132	0.469728	0.398	0.316	2.45604e-127
PSMB8	5.60291e-97	0.468205	0.328	0.255	1.4948e-92
UBC	0	0.467687	0.683	0.539	0
DAD1	5.31692e-127	0.46718	0.429	0.356	1.4185e-122
NCL	1.34678e-115	0.461629	0.44	0.368	3.59308e-111
AP1S2	1.31337e-167	0.460446	0.283	0.174	3.50394e-163
ARPC3	1.2488e-144	0.458209	0.496	0.42	3.33168e-140
PRMT1	3.47082e-99	0.458056	0.277	0.203	9.25981e-95
GNAQ	6.42783e-136	0.45714	0.28	0.185	1.71488e-131
GOLIM4	5.30266e-119	0.452166	0.277	0.189	1.4147e-114
PSME2	4.45457e-82	0.451954	0.3	0.234	1.18844e-77
ATRX	5.34655e-126	0.451528	0.419	0.339	1.42641e-121
ANKRD11	3.61552e-137	0.450011	0.309	0.211	9.64584e-133
NASP	2.00625e-149	0.449098	0.253	0.156	5.35247e-145
RAB11A	2.59059e-77	0.444032	0.368	0.313	6.91144e-73
HLA-A	0	0.442677	0.887	0.761	0
VGLL4	1.13634e-118	0.442226	0.264	0.176	3.03164e-114
RAP1A	2.68911e-117	0.441147	0.257	0.174	7.17428e-113
ARL2	1.15101e-113	0.440682	0.263	0.182	3.07078e-109
KMT2E	4.05339e-149	0.44054	0.332	0.229	1.0814e-144
RPS3	0	0.439831	0.786	0.649	0
MTDH	4.66422e-84	0.439588	0.431	0.385	1.24437e-79
PARP14	2.26414e-170	0.438298	0.267	0.16	6.04051e-166
HNRNPH1	3.26487e-84	0.435506	0.38	0.307	8.71034e-80
SET	1.87256e-85	0.433187	0.46	0.416	4.99581e-81
AKAP13	3.17041e-118	0.432591	0.295	0.205	8.45834e-114
PSME1	9.8533e-92	0.431989	0.378	0.312	2.62876e-87
CCDC50	7.90151e-110	0.431903	0.319	0.236	2.10804e-105
H2AFZ	2.20881e-92	0.430723	0.385	0.321	5.89287e-88
DSTN	2.84298e-168	0.430564	0.516	0.431	7.58479e-164
ACTN4	1.75322e-100	0.428397	0.366	0.293	4.67741e-96
JUND	5.10831e-55	0.426336	0.426	0.396	1.36285e-50
AP2S1	2.92675e-80	0.42391	0.303	0.24	7.80828e-76
ATP1B3	1.72355e-124	0.421555	0.27	0.181	4.59826e-120
IK	3.97812e-107	0.417612	0.277	0.196	1.06132e-102
HLA-C	0	0.417138	0.874	0.712	0
DNAJC1	4.57357e-69	0.416542	0.254	0.194	1.22018e-64
SLK	3.3331e-81	0.416438	0.286	0.217	8.89236e-77
RSF1	2.07643e-116	0.414319	0.285	0.198	5.53969e-112
CAP1	4.0768e-61	0.412564	0.329	0.281	1.08765e-56
FOS	7.91154e-179	0.41139	0.273	0.154	2.11072e-174
CAST	1.47577e-103	0.410399	0.454	0.389	3.93722e-99
C11orf96	0	0.409377	0.271	0.098	0
UBB	1.40398e-177	0.405811	0.606	0.511	3.74568e-173
PAK2	1.13987e-82	0.405639	0.304	0.236	3.04105e-78
ZFP36L2	1.87721e-45	0.404114	0.335	0.294	5.00821e-41
PAIP2	4.417e-96	0.404017	0.269	0.193	1.17841e-91
PLS3	5.1064e-94	0.401899	0.268	0.191	1.36234e-89
BRK1	1.36229e-77	0.401879	0.364	0.31	3.63446e-73
ARHGAP18	3.68134e-38	0.400354	0.332	0.3	9.82145e-34
MYH9	1.335e-85	0.398821	0.404	0.339	3.56165e-81
IER2	2.9984e-265	0.39746	0.354	0.198	7.99944e-261
HNRNPA3	1.52699e-125	0.396122	0.51	0.449	4.07387e-121
CEBPD	1.49456e-61	0.395337	0.355	0.296	3.98733e-57
SH3BGRL	2.84217e-60	0.393403	0.321	0.27	7.58262e-56
NAA38	8.26471e-55	0.392358	0.305	0.259	2.20494e-50
DDX3X	3.48052e-80	0.391336	0.338	0.271	9.28567e-76
HLA-F	3.66031e-64	0.389865	0.287	0.227	9.76535e-60
PNRC1	7.41826e-140	0.387976	0.45	0.35	1.97912e-135
EIF4G2	8.69424e-73	0.387436	0.422	0.384	2.31954e-68
BTG1	2.24482e-253	0.386477	0.531	0.401	5.98895e-249
EIF4A1	1.45977e-94	0.38637	0.513	0.468	3.89451e-90
CTNNA1	8.60908e-72	0.38574	0.321	0.259	2.29682e-67
NBDY	1.24666e-69	0.385484	0.257	0.197	3.32597e-65
TIMP1	0	0.385113	0.477	0.243	0
CD9	3.58951e-110	0.382916	0.602	0.545	9.57644e-106
UBXN1	8.23021e-58	0.382614	0.273	0.22	2.19574e-53
TCEAL9	1.65976e-64	0.382534	0.251	0.193	4.42808e-60
RBM17	2.1626e-52	0.382346	0.278	0.227	5.7696e-48
SELENOF	4.22594e-48	0.381686	0.265	0.219	1.12744e-43
SEPTIN2	2.03692e-86	0.379386	0.387	0.322	5.43429e-82
ARHGEF12	2.74523e-113	0.378955	0.29	0.2	7.32399e-109
CHMP2A	1.70045e-49	0.378074	0.328	0.287	4.53663e-45
RPS15A	0	0.378061	0.796	0.65	0
RPL13	0	0.377386	0.896	0.774	0
MAP4	8.83595e-89	0.376363	0.295	0.219	2.35734e-84
CRIM1	3.56272e-45	0.37618	0.317	0.273	9.50497e-41
CHURC1	7.87532e-50	0.375622	0.317	0.274	2.10106e-45
AHNAK	9.73791e-95	0.372279	0.428	0.361	2.59798e-90
BZW1	5.84181e-55	0.370871	0.31	0.26	1.55854e-50
CHMP5	4.20709e-41	0.369592	0.313	0.276	1.12241e-36
CYB5R3	2.36339e-46	0.367203	0.318	0.277	6.3053e-42
RBM8A	3.67163e-41	0.366542	0.315	0.277	9.79554e-37
PTTG1IP	9.76452e-54	0.364227	0.426	0.397	2.60507e-49
ANP32B	1.86438e-41	0.364173	0.308	0.267	4.97398e-37
RPL15	5.44438e-238	0.364151	0.782	0.693	1.45251e-233
SON	1.06982e-89	0.364105	0.479	0.431	2.85416e-85
ADIRF	1.49227e-274	0.363398	0.346	0.18	3.98123e-270
CAPNS1	1.93667e-35	0.362905	0.312	0.281	5.16683e-31
SUB1	3.04428e-61	0.362154	0.433	0.397	8.12182e-57
RPS27A	0	0.361912	0.862	0.704	0
HNRNPM	3.18648e-57	0.361507	0.308	0.254	8.50122e-53
TCEAL4	1.77535e-46	0.360341	0.325	0.283	4.73646e-42
EIF2S2	9.01019e-44	0.359793	0.307	0.267	2.40383e-39
ACTR2	1.0716e-64	0.359369	0.339	0.282	2.85893e-60
ARID4B	2.75245e-105	0.357905	0.272	0.189	7.34325e-101
SSB	4.0053e-36	0.357588	0.323	0.292	1.06857e-31
PSMA7	5.85137e-106	0.357095	0.545	0.493	1.56109e-101
SERBP1	2.4864e-47	0.357088	0.377	0.342	6.63345e-43
RBM3	2.01218e-45	0.356688	0.355	0.318	5.36829e-41
SELENOK	1.71739e-40	0.356633	0.317	0.281	4.58182e-36
XRCC5	2.91601e-49	0.354521	0.344	0.303	7.77962e-45
GNB2	2.5524e-36	0.353585	0.295	0.26	6.80956e-32
REEP3	1.30872e-39	0.353146	0.263	0.22	3.49154e-35
PRRC2C	8.5812e-86	0.35299	0.394	0.325	2.28938e-81
KTN1	1.75485e-101	0.352553	0.567	0.528	4.68177e-97
PSMA3	4.85515e-42	0.350579	0.289	0.248	1.29531e-37
SERINC1	2.99967e-37	0.350234	0.385	0.36	8.00281e-33
RTRAF	3.25513e-34	0.349885	0.312	0.282	8.68435e-30
ERH	1.06195e-39	0.349375	0.331	0.296	2.83317e-35
HNRNPK	7.84011e-57	0.348835	0.458	0.434	2.09166e-52
DDX24	3.55206e-50	0.348788	0.361	0.319	9.47654e-46
TLN1	5.34889e-72	0.34787	0.316	0.251	1.42703e-67
PRCP	0.0121818	0.347856	0.276	0.301	1
SIVA1	1.30486e-36	0.345834	0.253	0.214	3.48123e-32
DEK	1.60756e-66	0.344987	0.312	0.25	4.28882e-62
RPL10	0	0.342445	0.914	0.79	0
DNAJC8	3.58453e-29	0.341181	0.271	0.24	9.56316e-25
HSPA8	2.18736e-28	0.339022	0.423	0.413	5.83566e-24
FAM177A1	1.43414e-35	0.338571	0.269	0.23	3.82615e-31
TERF2IP	9.29193e-52	0.33529	0.263	0.212	2.47899e-47
PYURF	2.83648e-31	0.335006	0.253	0.217	7.56745e-27
CAV2	2.9118e-34	0.334786	0.295	0.258	7.76839e-30
C4orf3	9.28125e-54	0.334747	0.398	0.353	2.47614e-49
PICALM	7.14437e-71	0.332252	0.266	0.198	1.90605e-66
SCAND1	3.70852e-38	0.331914	0.294	0.255	9.89396e-34
NFE2L2	1.3376e-37	0.330948	0.322	0.287	3.56859e-33
MAGED2	5.5971e-25	0.3307	0.257	0.229	1.49325e-20
AP2M1	1.01994e-32	0.329458	0.308	0.276	2.72111e-28
TMBIM4	5.31774e-42	0.329362	0.439	0.419	1.41872e-37
YWHAE	4.1914e-42	0.329286	0.423	0.393	1.11822e-37
SRSF4	2.18501e-58	0.327894	0.26	0.201	5.8294e-54
IL32	1.87988e-126	0.327637	0.256	0.156	5.01534e-122
HNRNPD	1.71871e-34	0.327596	0.329	0.297	4.58534e-30
SPCS3	1.59328e-31	0.327081	0.31	0.279	4.25071e-27
C11orf58	3.86196e-38	0.326759	0.384	0.359	1.03033e-33
DDX5	1.47696e-216	0.326704	0.723	0.691	3.94038e-212
PSMA4	4.06544e-30	0.326599	0.294	0.264	1.08462e-25
ZNHIT1	1.16911e-38	0.325148	0.321	0.285	3.11907e-34
TRIR	5.83301e-33	0.324795	0.345	0.319	1.55619e-28
GADD45GIP1	5.66959e-27	0.32385	0.31	0.284	1.51259e-22
DDX46	1.58062e-58	0.322075	0.274	0.214	4.21695e-54
RPL30	0	0.321707	0.819	0.648	0
CAPZB	4.9771e-24	0.321451	0.302	0.28	1.32784e-19
ROCK1	3.18594e-62	0.320464	0.273	0.212	8.49977e-58
SEM1	1.23883e-39	0.320275	0.387	0.361	3.30506e-35
C9orf16	4.95372e-36	0.320169	0.27	0.229	1.3216e-31
STAT3	9.78752e-70	0.31954	0.262	0.194	2.61121e-65
NUCKS1	3.11703e-48	0.319468	0.47	0.449	8.31593e-44
SRSF3	8.988e-24	0.319221	0.328	0.309	2.39791e-19
SNU13	2.10872e-28	0.318351	0.347	0.324	5.62586e-24
RPS18	0	0.318266	0.878	0.751	0
TMEM219	2.76231e-32	0.317893	0.302	0.27	7.36958e-28
RAB2A	5.3137e-25	0.317864	0.354	0.34	1.41764e-20
PCMTD1	8.49371e-32	0.317632	0.303	0.27	2.26604e-27
RPS23	0	0.316891	0.847	0.694	0
IRF2BP2	2.13336e-26	0.316471	0.283	0.252	5.6916e-22
SELENOM	1.97265e-42	0.316196	0.315	0.267	5.26283e-38
SNRPB	1.0365e-29	0.316183	0.26	0.227	2.76527e-25
SNHG7	1.46154e-17	0.315283	0.274	0.255	3.89925e-13
CHMP3	5.42671e-26	0.313181	0.281	0.253	1.44779e-21
ELOC	1.75064e-13	0.313028	0.267	0.255	4.67053e-09
PPIG	3.11621e-31	0.312913	0.314	0.283	8.31373e-27
EEF1D	7.96827e-75	0.31291	0.533	0.482	2.12585e-70
RPL26	8.77581e-289	0.31181	0.811	0.645	2.3413e-284
GNB1	3.4519e-34	0.310733	0.338	0.305	9.20932e-30
RNF7	1.64594e-19	0.309813	0.301	0.286	4.39121e-15
ARL6IP5	1.57548e-18	0.309472	0.377	0.374	4.20322e-14
UBE2V1	1.02196e-21	0.308614	0.285	0.263	2.72648e-17
RPL34	0	0.30748	0.835	0.691	0
TPT1	0	0.307383	0.943	0.846	0
RPL29	5.11099e-199	0.307305	0.761	0.633	1.36356e-194
VCP	4.35429e-43	0.306846	0.262	0.216	1.16168e-38
GSTO1	2.83185e-25	0.306029	0.365	0.351	7.55509e-21
RAB5C	5.68148e-22	0.30529	0.285	0.262	1.51576e-17
MRFAP1	9.40609e-19	0.304981	0.313	0.298	2.50945e-14
RPS7	1.38169e-229	0.303806	0.798	0.689	3.68621e-225
YBX3	1.05909e-62	0.30202	0.434	0.383	2.82554e-58
SUMO1	1.265e-16	0.301953	0.316	0.304	3.37489e-12
PDIA3	1.58559e-46	0.30124	0.5	0.491	4.23019e-42
LRRFIP1	8.97984e-26	0.299735	0.375	0.357	2.39573e-21
PSMB1	5.00744e-37	0.298291	0.43	0.408	1.33594e-32
KIF5B	8.10906e-22	0.298284	0.352	0.339	2.16342e-17
RRBP1	3.10072e-19	0.297361	0.345	0.33	8.27241e-15
HNRNPA2B1	3.23812e-115	0.297005	0.637	0.62	8.63899e-111
FIS1	2.13933e-24	0.296312	0.357	0.336	5.70752e-20
S100A10	9.18057e-289	0.295872	0.693	0.509	2.44929e-284
CSNK1A1	2.84903e-42	0.295588	0.401	0.37	7.60094e-38
ANXA5	3.92938e-31	0.294021	0.417	0.395	1.04832e-26
RPL27A	8.53872e-111	0.293699	0.648	0.601	2.27804e-106
NAP1L1	1.10776e-58	0.293403	0.419	0.371	2.9554e-54
TMEM30A	5.29398e-19	0.292965	0.307	0.288	1.41238e-14
PPP1CB	0.000837747	0.291902	0.344	0.366	1
FAU	1.9662e-222	0.291582	0.763	0.628	5.24562e-218
NEDD8	2.54861e-29	0.291565	0.375	0.353	6.79944e-25
RPS25	1.0951e-213	0.289897	0.776	0.646	2.92162e-209
RPS13	2.9528e-208	0.289862	0.789	0.656	7.87778e-204
ARF1	2.60245e-23	0.289415	0.437	0.441	6.94308e-19
YBX1	1.39983e-87	0.289139	0.555	0.496	3.73461e-83
GINM1	2.96647e-13	0.28787	0.277	0.264	7.91423e-09
BTF3	1.62563e-106	0.287704	0.596	0.507	4.33701e-102
ACTG1	1.66724e-159	0.286924	0.779	0.735	4.44802e-155
TBCB	1.16695e-17	0.285324	0.259	0.239	3.1133e-13
LPP	1.22585e-47	0.283705	0.323	0.271	3.27045e-43
PTGES3	1.49004e-20	0.282956	0.399	0.389	3.97528e-16
DUT	2.53875e-18	0.28208	0.276	0.254	6.77313e-14
SELENOH	2.75689e-20	0.281763	0.364	0.348	7.35511e-16
CALU	1.38155e-23	0.280783	0.264	0.236	3.68585e-19
RPL11	0	0.279707	0.858	0.725	0
PSMB6	1.09375e-16	0.27751	0.319	0.306	2.91802e-12
UBXN4	3.87457e-15	0.277092	0.395	0.397	1.0337e-10
RPLP2	1.70359e-201	0.275145	0.764	0.664	4.54501e-197
DYNC1LI2	1.46081e-46	0.274286	0.271	0.217	3.89728e-42
BCAP31	1.031e-08	0.274123	0.361	0.374	0.000275061
RPS6	2.20729e-220	0.273432	0.828	0.709	5.88884e-216
RTF1	2.2937e-13	0.271822	0.256	0.24	6.11937e-09
PPIB	3.39044e-41	0.26974	0.528	0.52	9.04535e-37
RAB7A	6.27624e-14	0.268458	0.274	0.26	1.67444e-09
OSBPL1A	0.0714961	0.268216	0.261	0.277	1
EDF1	1.11164e-37	0.266311	0.448	0.415	2.96574e-33
SRRM1	4.799e-17	0.265286	0.334	0.321	1.28033e-12
RPS9	5.41616e-166	0.263827	0.746	0.644	1.44498e-161
RPL19	3.80186e-264	0.263783	0.835	0.686	1.0143e-259
NDUFA12	8.38186e-16	0.263532	0.383	0.37	2.2362e-11
WDR83OS	8.70531e-16	0.261813	0.384	0.377	2.32249e-11
YY1	4.30532e-10	0.261653	0.278	0.27	1.14862e-05
DNAJC3	1.7761e-08	0.261265	0.262	0.255	0.000473846
CTSL	4.71592e-08	0.260943	0.334	0.337	0.00125816
SYF2	4.87628e-08	0.2591	0.265	0.259	0.00130094
CCND1	2.57807e-89	0.258737	0.383	0.3	6.87803e-85
YWHAQ	3.81601e-09	0.257913	0.302	0.3	0.000101807
PIM3	0.00963878	0.257323	0.286	0.3	1
RPL18A	1.6686e-188	0.255053	0.735	0.616	4.45167e-184
SRSF7	2.72832e-13	0.254594	0.29	0.276	7.2789e-09
MPHOSPH8	6.83947e-23	0.254106	0.269	0.237	1.8247e-18
PCM1	5.7764e-29	0.253213	0.281	0.244	1.54108e-24
MAP1LC3B	0.00010017	0.253121	0.273	0.277	1
UBE2D2	1.25779e-05	0.252009	0.275	0.276	0.335566
BEX3	5.51541e-21	0.25055	0.353	0.334	1.47146e-16
LAMP2	6.55777e-189	-0.250298	0.249	0.423	1.74955e-184
NDUFAF8	2.48883e-195	-0.250668	0.124	0.275	6.63995e-191
SDHC	4.47828e-174	-0.252969	0.231	0.391	1.19476e-169
MMP24OS	1.0586e-216	-0.25519	0.166	0.34	2.82423e-212
TXN	2.6163e-50	-0.255324	0.423	0.496	6.98003e-46
UQCRFS1	7.25503e-134	-0.256721	0.233	0.367	1.93557e-129
GABARAPL1	1.63229e-179	-0.257227	0.149	0.3	4.35478e-175
CXXC5	3.27084e-220	-0.259718	0.124	0.289	8.72626e-216
CLU	8.8105e-129	-0.260703	0.221	0.372	2.35055e-124
PGRMC2	1.69549e-210	-0.26197	0.183	0.358	4.52341e-206
COL6A2	2.94033e-171	-0.262194	0.125	0.27	7.8445e-167
NDUFB2	3.80733e-70	-0.264488	0.414	0.501	1.01576e-65
ASAH1	4.41838e-164	-0.26592	0.298	0.46	1.17878e-159
GPX4	1.15304e-99	-0.267839	0.435	0.541	3.07618e-95
DBI	7.92072e-106	-0.268193	0.318	0.443	2.11317e-101
LAMTOR5	2.88589e-106	-0.268826	0.344	0.468	7.69926e-102
NUCB2	2.91456e-33	-0.270633	0.361	0.429	7.77577e-29
UQCR11	3.35838e-62	-0.271371	0.402	0.485	8.95983e-58
DYNLT3	4.05362e-143	-0.27272	0.17	0.301	1.08147e-138
MICOS10	6.58274e-104	-0.27302	0.358	0.473	1.75621e-99
NDUFS8	1.92105e-136	-0.27326	0.239	0.372	5.12517e-132
TTC3	2.9444e-157	-0.274349	0.237	0.395	7.85537e-153
AIG1	8.75049e-189	-0.274584	0.137	0.289	2.33454e-184
RPLP0	5.6072e-16	-0.276841	0.609	0.652	1.49595e-11
GLRX	5.24169e-166	-0.278002	0.179	0.329	1.39843e-161
PLCG2	9.70256e-144	-0.280918	0.143	0.271	2.58855e-139
LITAF	7.37181e-267	-0.283749	0.112	0.294	1.96673e-262
IGF2R	9.79532e-177	-0.286101	0.171	0.325	2.61329e-172
COX4I1	6.91591e-46	-0.286194	0.603	0.656	1.8451e-41
HADHB	9.98113e-200	-0.287358	0.23	0.399	2.66287e-195
PPDPF	2.39022e-176	-0.287473	0.204	0.356	6.37686e-172
ISCU	4.11341e-139	-0.290197	0.347	0.486	1.09742e-134
NFE2L1	2.66947e-177	-0.290446	0.201	0.359	7.12189e-173
OIP5-AS1	3.98555e-170	-0.290733	0.153	0.299	1.06331e-165
COPRS	8.32501e-206	-0.292243	0.125	0.278	2.22103e-201
METRNL	1.00929e-228	-0.292335	0.154	0.333	2.69269e-224
ATP5ME	1.90749e-129	-0.292916	0.318	0.448	5.089e-125
COMTD1	8.11245e-236	-0.292988	0.094	0.256	2.16432e-231
PCNX4	5.1301e-155	-0.293049	0.124	0.255	1.36866e-150
VAMP8	1.68435e-206	-0.293286	0.17	0.338	4.49369e-202
SLC35F5	1.40679e-205	-0.294826	0.123	0.28	3.75318e-201
MRPS5	2.31876e-218	-0.295406	0.159	0.331	6.18623e-214
ENO1	5.4659e-122	-0.296686	0.379	0.507	1.45825e-117
UQCRC2	1.9456e-200	-0.298296	0.226	0.396	5.19066e-196
BLVRB	2.34806e-276	-0.298658	0.118	0.304	6.26438e-272
MET	5.57021e-249	-0.301484	0.099	0.269	1.48608e-244
CTDSPL	3.83912e-217	-0.302596	0.128	0.289	1.02424e-212
KCNQ1OT1	9.85154e-65	-0.303224	0.172	0.255	2.62829e-60
GHITM	2.27088e-189	-0.304095	0.281	0.445	6.05849e-185
HACD3	5.51961e-172	-0.305374	0.249	0.404	1.47258e-167
FAM162A	2.05248e-234	-0.305698	0.187	0.366	5.47581e-230
UHMK1	1.3233e-200	-0.306062	0.167	0.331	3.53043e-196
UQCRC1	3.31692e-223	-0.306087	0.156	0.326	8.8492e-219
OCIAD2	1.80194e-144	-0.308409	0.18	0.315	4.80738e-140
GOLM1	8.94657e-240	-0.309239	0.143	0.319	2.38686e-235
VDAC2	4.71172e-178	-0.309541	0.294	0.445	1.25704e-173
SLC25A3	2.78199e-176	-0.311721	0.488	0.633	7.42208e-172
MRPL41	4.79103e-136	-0.312444	0.223	0.352	1.2782e-131
CISD1	3.97385e-250	-0.314186	0.149	0.33	1.06018e-245
HSF1	7.5549e-213	-0.314669	0.108	0.259	2.01557e-208
NDUFA10	6.85581e-244	-0.315038	0.194	0.382	1.82906e-239
ATP5PO	3.83981e-115	-0.323589	0.346	0.459	1.02442e-110
HSPA9	1.11754e-271	-0.324411	0.212	0.418	2.98149e-267
WIPI2	4.58595e-212	-0.324448	0.128	0.285	1.22348e-207
AHCYL1	1.02657e-245	-0.325334	0.176	0.362	2.7388e-241
ADGRG1	6.78916e-201	-0.329048	0.18	0.347	1.81128e-196
ADI1	1.45408e-180	-0.330275	0.163	0.315	3.87934e-176
CPD	1.35244e-81	-0.330681	0.168	0.261	3.60817e-77
TPM1	6.21908e-60	-0.334334	0.291	0.387	1.65919e-55
PSAP	4.78436e-219	-0.337432	0.509	0.688	1.27642e-214
CYC1	1.78297e-227	-0.338735	0.203	0.379	4.75679e-223
NDUFS1	8.8393e-254	-0.339448	0.175	0.365	2.35824e-249
CAT	3.95886e-260	-0.340423	0.171	0.363	1.05618e-255
COX5A	8.77585e-91	-0.340987	0.313	0.415	2.34131e-86
HSPD1	1.82207e-253	-0.341742	0.294	0.493	4.8611e-249
FARP1	1.20736e-237	-0.342934	0.105	0.27	3.2211e-233
PDXK	7.48665e-282	-0.343135	0.091	0.27	1.99736e-277
CYSTM1	4.24328e-167	-0.344332	0.284	0.433	1.13207e-162
COX6A1	8.21479e-85	-0.345121	0.5	0.57	2.19162e-80
PMVK	2.39882e-296	-0.346786	0.083	0.264	6.39982e-292
AAK1	6.18182e-199	-0.346988	0.131	0.285	1.64925e-194
GCSH	3.45023e-249	-0.351059	0.104	0.273	9.20486e-245
ACADVL	1.76061e-307	-0.353184	0.211	0.431	4.69713e-303
NDUFA4	2.8483e-11	-0.355425	0.58	0.581	7.59897e-07
PLEKHJ1	0	-0.358859	0.083	0.278	0
SDHA	0	-0.358965	0.143	0.35	0
S100A6	0.199435	-0.359146	0.743	0.738	1
WSB1	8.59332e-123	-0.360124	0.348	0.486	2.29261e-118
COX7A2	1.56713e-69	-0.361049	0.449	0.527	4.18094e-65
ITPR2	5.66923e-225	-0.363746	0.134	0.301	1.51249e-220
CTSA	1.95231e-260	-0.367061	0.204	0.397	5.20858e-256
PDHA1	1.73496e-306	-0.367498	0.125	0.324	4.62869e-302
NPEPPS	1.57458e-163	-0.371203	0.125	0.258	4.20082e-159
TRIM2	1.0127e-253	-0.371907	0.122	0.298	2.70178e-249
DNPH1	6.41085e-252	-0.375806	0.092	0.258	1.71035e-247
CPVL	0	-0.376289	0.079	0.281	0
CRYL1	4.34162e-301	-0.378769	0.124	0.324	1.1583e-296
SLC20A1	3.2678e-205	-0.381166	0.117	0.268	8.71818e-201
PHYH	2.33342e-281	-0.384024	0.095	0.273	6.22534e-277
ACAA2	9.31716e-298	-0.384872	0.139	0.339	2.48573e-293
UQCRH	1.79308e-145	-0.390237	0.419	0.531	4.78377e-141
RETREG1	0	-0.39247	0.051	0.26	0
XIST	2.46541e-68	-0.393146	0.469	0.553	6.57746e-64
ECHS1	2.60731e-191	-0.398951	0.171	0.327	6.95606e-187
PLAAT4	2.32e-249	-0.399036	0.107	0.276	6.18954e-245
ATP5F1D	7.54389e-197	-0.400108	0.4	0.546	2.01264e-192
TSPAN5	4.87235e-254	-0.400504	0.107	0.275	1.29989e-249
MT-ND4L	1.69797e-272	-0.406298	0.457	0.666	4.53e-268
PRKAG2	1.60521e-275	-0.408118	0.089	0.263	4.28253e-271
TMEM106C	0	-0.409414	0.065	0.267	0
ATP5MD	2.09091e-169	-0.409603	0.353	0.489	5.57835e-165
NPC2	1.49896e-206	-0.412489	0.363	0.524	3.99907e-202
BSG	5.47265e-248	-0.412841	0.361	0.546	1.46005e-243
CD63	1.15211e-181	-0.415259	0.766	0.796	3.07371e-177
ECI1	0	-0.419344	0.153	0.374	0
ATP6AP2	2.69804e-233	-0.419764	0.376	0.546	7.19809e-229
EPS8	0	-0.424201	0.144	0.361	0
PFN2	0	-0.425174	0.056	0.256	0
COA3	3.83367e-265	-0.425493	0.184	0.369	1.02278e-260
GSTM3	2.21908e-188	-0.425963	0.115	0.258	5.92028e-184
HSPE1	1.52435e-237	-0.430181	0.293	0.468	4.06682e-233
BNIP3	0	-0.438035	0.139	0.354	0
ATP5F1B	7.37699e-218	-0.442227	0.437	0.594	1.96811e-213
ALDH1A1	0	-0.442843	0.104	0.305	0
GLS	7.06994e-230	-0.443417	0.212	0.394	1.88619e-225
EZR	0	-0.444662	0.145	0.377	0
ATP5MG	2.54171e-144	-0.444965	0.473	0.591	6.78102e-140
UQCRQ	2.06154e-130	-0.445922	0.359	0.475	5.49997e-126
MPC2	2.22423e-305	-0.44694	0.229	0.432	5.93401e-301
MGAT4B	0	-0.448945	0.138	0.362	0
ESRRA	0	-0.451105	0.073	0.282	0
COX5B	8.36627e-76	-0.458936	0.565	0.641	2.23204e-71
MAN2A1	0	-0.459093	0.115	0.315	0
MIF	2.3684e-85	-0.461269	0.602	0.611	6.31867e-81
GAS5	2.94531e-122	-0.462513	0.256	0.382	7.85778e-118
KRT18	0	-0.465993	0.099	0.318	0
ACO2	0	-0.466132	0.135	0.358	0
VDAC1	0	-0.466199	0.244	0.476	0
MDH1	0	-0.468858	0.181	0.421	0
ATP6V1D	0	-0.471881	0.151	0.358	0
ANXA4	0	-0.47664	0.208	0.444	0
GPI	0	-0.47867	0.136	0.385	0
ATP5F1A	0	-0.482253	0.326	0.542	0
SLC25A6	0	-0.482987	0.421	0.64	0
DHRS7	3.14199e-230	-0.483187	0.238	0.409	8.38251e-226
FNIP2	2.56245e-239	-0.487132	0.194	0.37	6.83635e-235
LMO7	0	-0.488475	0.055	0.263	0
KIAA1191	0	-0.493448	0.116	0.342	0
SLC25A39	0	-0.49419	0.119	0.328	0
VMP1	9.48188e-102	-0.494669	0.201	0.311	2.52967e-97
TMEM161B-AS1	2.54515e-269	-0.497449	0.093	0.266	6.79021e-265
TSTD1	0	-0.49748	0.034	0.27	0
ACSL1	0	-0.499472	0.065	0.294	0
COX8A	3.28138e-187	-0.503215	0.375	0.503	8.75439e-183
PERP	0	-0.503656	0.079	0.322	0
ST3GAL4	0	-0.512482	0.093	0.288	0
NEDD4L	0	-0.517048	0.092	0.317	0
RTN4	0	-0.518998	0.538	0.705	0
MT-ND2	0	-0.520289	0.877	0.938	0
RBM47	0	-0.52435	0.045	0.293	0
SUCLG1	0	-0.534564	0.187	0.391	0
ATP5MC1	6.43016e-266	-0.537126	0.261	0.441	1.7155e-261
DST	0	-0.537964	0.236	0.468	0
MALAT1	3.04401e-34	-0.541144	0.984	0.932	8.12111e-30
CBR1	0	-0.541227	0.139	0.392	0
MOB1B	0	-0.542932	0.095	0.3	0
CYCS	4.66096e-302	-0.543766	0.256	0.453	1.2435e-297
GOT1	0	-0.546503	0.076	0.319	0
KRT8	0	-0.546762	0.078	0.333	0
CHPT1	0	-0.55983	0.072	0.334	0
CPXM2	0	-0.564952	0.109	0.312	0
PKM	0	-0.569161	0.347	0.599	0
CPEB4	0	-0.5708	0.134	0.366	0
MRPS6	0	-0.572342	0.091	0.329	0
COX7B	6.99626e-228	-0.574967	0.37	0.52	1.86653e-223
RRAGD	0	-0.578355	0.049	0.312	0
MT-ND5	0	-0.579155	0.781	0.878	0
LGALS3BP	0	-0.582259	0.09	0.356	0
PLOD2	2.20424e-247	-0.584241	0.105	0.271	5.8807e-243
PLEKHB2	0	-0.586713	0.157	0.409	0
CMBL	0	-0.588521	0.068	0.291	0
SOD2	0	-0.590087	0.255	0.518	0
VEGFB	0	-0.590312	0.107	0.402	0
ATP6V1A	0	-0.604042	0.154	0.412	0
NUPR1	0	-0.609111	0.085	0.324	0
HSD11B2	0	-0.609638	0.043	0.268	0
UQCR10	0	-0.611008	0.306	0.507	0
CA2	0	-0.614926	0.3	0.503	0
PPP1R14B	0	-0.618139	0.226	0.501	0
SLC25A4	0	-0.620525	0.217	0.434	0
MUC1	0	-0.621967	0.046	0.298	0
EPCAM	0	-0.627799	0.054	0.288	0
CYFIP2	0	-0.631241	0.062	0.335	0
OGDHL	0	-0.631755	0.055	0.329	0
ATP6V0B	0	-0.637151	0.366	0.573	0
SCIN	0	-0.640079	0.076	0.349	0
IMPA2	0	-0.642098	0.069	0.373	0
MT-CYB	0	-0.644223	0.941	0.97	0
SLC18A2	0	-0.644867	0.059	0.284	0
SDC4	0	-0.649188	0.089	0.422	0
NNT	0	-0.65049	0.11	0.39	0
DDT	0	-0.655535	0.271	0.495	0
SLC3A1	0	-0.656808	0.115	0.443	0
CDH16	0	-0.657683	0.07	0.371	0
MT-ND1	0	-0.659312	0.889	0.945	0
IDH2	0	-0.661318	0.182	0.476	0
DSG2	0	-0.669911	0.068	0.375	0
MT1X	3.41061e-194	-0.6703	0.212	0.375	9.09917e-190
COX7C	0	-0.675874	0.532	0.668	0
MT-ND3	0	-0.677829	0.885	0.935	0
PCBD1	0	-0.682096	0.072	0.351	0
C12orf75	0	-0.682878	0.07	0.334	0
FTH1	5.50223e-269	-0.684854	0.912	0.948	1.46794e-264
MSI2	0	-0.690733	0.16	0.44	0
MPC1	0	-0.696798	0.172	0.387	0
ATP6V0C	0	-0.700531	0.354	0.602	0
SPINT2	0	-0.701296	0.089	0.421	0
SLC25A5	0	-0.701586	0.403	0.6	0
MT-ATP6	0	-0.70665	0.958	0.986	0
IFI30	0	-0.709518	0.125	0.393	0
LINC02009	0	-0.711125	0.053	0.275	0
ATP6V0A4	0	-0.713586	0.067	0.339	0
COL6A1	0	-0.722541	0.126	0.436	0
COBLL1	0	-0.724665	0.083	0.366	0
ACAT1	0	-0.735136	0.231	0.484	0
CLNK	0	-0.737743	0.038	0.265	0
ATP5MC3	0	-0.73795	0.387	0.573	0
RNF213	7.39275e-89	-0.747168	0.222	0.319	1.97231e-84
KIF21A	0	-0.747332	0.063	0.37	0
TMEM255A	0	-0.747546	0.069	0.34	0
PEBP1	0	-0.748966	0.406	0.648	0
FTL	1.55039e-182	-0.749694	0.87	0.915	4.13628e-178
MT-ND4	0	-0.757956	0.946	0.981	0
TBC1D14	0	-0.760359	0.083	0.365	0
SLC38A1	0	-0.786324	0.088	0.444	0
PPARGC1A	0	-0.801287	0.058	0.355	0
AQP6	0	-0.827739	0.061	0.327	0
CAMK2N1	0	-0.827848	0.099	0.461	0
LDHB	0	-0.843871	0.379	0.66	0
TFCP2L1	0	-0.847254	0.055	0.361	0
ATP1A1	0	-0.855823	0.362	0.66	0
SULT1C2	0	-0.856063	0.059	0.365	0
G0S2	0	-0.872165	0.072	0.343	0
SLC5A3	0	-0.898882	0.081	0.394	0
MT-CO3	0	-0.899568	0.967	0.991	0
FABP3	0	-0.92095	0.042	0.288	0
LINC00472	0	-0.938158	0.145	0.408	0
ATP6V0D2	0	-0.938528	0.07	0.374	0
CRYAB	0	-0.94097	0.158	0.436	0
GDF15	0	-0.941282	0.093	0.383	0
LGMN	0	-0.941505	0.236	0.538	0
CTSD	0	-0.942561	0.379	0.721	0
VEGFA	0	-0.949376	0.156	0.395	0
TMEM101	0	-0.951722	0.167	0.468	0
MAL	0	-0.956888	0.065	0.415	0
MT-CO2	0	-0.962166	0.971	0.99	0
BACE2	0	-0.966393	0.189	0.474	0
NEAT1	5.44168e-46	-0.967412	0.794	0.772	1.45179e-41
PCCA	0	-0.974445	0.084	0.322	0
MT-CO1	0	-0.991879	0.975	0.995	0
GPX3	0	-1.00245	0.203	0.447	0
SLC16A7	0	-1.00325	0.131	0.47	0
LGALS3	0	-1.00472	0.394	0.598	0
TMEM213	0	-1.00717	0.072	0.399	0
GPNMB	0	-1.02468	0.117	0.49	0
PTGER3	0	-1.03331	0.091	0.444	0
CHCHD10	0	-1.05488	0.216	0.554	0
APOE	0	-1.05931	0.308	0.66	0
ATP1B1	0	-1.08858	0.356	0.76	0
CA12	0	-1.17131	0.132	0.613	0
CD24	0	-1.19498	0.182	0.68	0
CKB	0	-1.25901	0.151	0.547	0
PVALB	0	-1.28169	0.082	0.376	0
SPP1	0	-1.30715	0.335	0.83	0
FXYD2	0	-1.34606	0.287	0.605	0
KLK1	0	-1.3497	0.083	0.349	0
DEFB1	0	-1.76552	0.187	0.607	0

## Sheet: Proximal tubule cluster
Dataset S1: Markers of non-immune cell clusters from 12 samples, Related to Figure 1
Proximal tubule cluster
	p_val	avg_logFC	pct.1	pct.2	p_val_adj
MT1G	0	4.26745	0.951	0.056	0
ALDOB	0	3.78112	0.797	0.022	0
MT1H	0	3.19575	0.778	0.017	0
GATM	0	2.66735	0.767	0.092	0
GSTA1	0	2.62231	0.72	0.075	0
MIOX	0	2.35087	0.63	0.078	0
PDZK1IP1	0	2.34276	0.784	0.131	0
PCK1	0	2.31235	0.566	0.041	0
UGT2B7	0	2.2276	0.536	0.106	0
FABP1	0	2.17817	0.412	0.005	0
GPX3	0	2.17408	0.763	0.381	0
GSTA2	0	2.1222	0.467	0.051	0
FBP1	0	2.0692	0.557	0.057	0
NAT8	0	2.02888	0.584	0.047	0
BHMT	0	1.97597	0.547	0.062	0
MT1E	0	1.94275	0.598	0.138	0
RIDA	0	1.92638	0.574	0.1	0
RBP5	0	1.86348	0.583	0.093	0
CXCL14	0	1.85901	0.708	0.141	0
ASS1	0	1.80947	0.476	0.052	0
MT1F	0	1.80715	0.503	0.081	0
ALB	0	1.7831	0.313	0.004	0
BBOX1	0	1.77968	0.496	0.056	0
ACSM2A	0	1.76627	0.458	0.041	0
FTL	0	1.73971	0.991	0.902	0
MT1X	0	1.72974	0.74	0.318	0
DCXR	0	1.7193	0.486	0.18	0
SMIM24	0	1.67418	0.478	0.065	0
GLYAT	0	1.64956	0.426	0.021	0
ALDH6A1	0	1.64663	0.491	0.121	0
PRAP1	0	1.64107	0.344	0.018	0
CUBN	0	1.63293	0.394	0.031	0
ACY1	0	1.62753	0.41	0.076	0
PEPD	0	1.59048	0.501	0.15	0
C11orf54	0	1.58921	0.53	0.158	0
AGMAT	0	1.57133	0.385	0.018	0
HPD	0	1.55268	0.324	0.004	0
CMBL	0	1.5105	0.567	0.232	0
ECHS1	0	1.50825	0.57	0.281	0
PAH	0	1.50772	0.333	0.004	0
CLTRN	0	1.49891	0.421	0.057	0
SLC16A9	0	1.48023	0.357	0.018	0
SLC13A1	0	1.46789	0.359	0.013	0
BHMT2	0	1.44432	0.489	0.131	0
AKR1A1	0	1.41011	0.478	0.17	0
APOM	0	1.38691	0.347	0.036	0
LGALS2	0	1.37458	0.378	0.032	0
CYB5A	0	1.37097	0.758	0.403	0
GLYATL1	0	1.36068	0.312	0.02	0
KHK	0	1.33383	0.379	0.049	0
SUCLG1	0	1.31669	0.557	0.345	0
PDZK1	0	1.31478	0.498	0.148	0
PRODH2	0	1.30903	0.282	0.017	0
DDC	0	1.30531	0.323	0.014	0
DAB2	0	1.29648	0.533	0.228	0
ALDH2	0	1.27043	0.442	0.168	0
DPEP1	0	1.26805	0.257	0.007	0
MSRA	0	1.26143	0.358	0.084	0
DPYS	0	1.25449	0.316	0.024	0
AK4	0	1.24394	0.351	0.074	0
SAT2	0	1.24219	0.445	0.211	0
LRP2	0	1.23081	0.329	0.043	0
MGST1	0	1.22576	0.466	0.153	0
ADI1	0	1.22337	0.475	0.277	0
DHRS4L2	0	1.21797	0.35	0.113	0
MT-ND2	0	1.21252	0.997	0.923	0
PEBP1	0	1.21065	0.832	0.594	0
PCSK1N	0	1.18473	0.322	0.084	0
TXN	0	1.17537	0.725	0.465	0
AZGP1	0	1.17317	0.263	0.023	0
BDH2	0	1.15554	0.42	0.195	0
PBLD	0	1.15179	0.343	0.085	0
ACAA1	0	1.14926	0.39	0.177	0
ACSM2B	0	1.13584	0.287	0.029	0
CRYAB	0	1.12804	0.661	0.373	0
MT-ND6	0	1.10606	0.399	0.183	0
LIME1	0	1.09818	0.283	0.037	0
MT-ND4L	0	1.09729	0.802	0.621	0
MME	0	1.09642	0.255	0.026	0
MTRNR2L12	0	1.09503	0.566	0.294	0
DNPH1	0	1.09237	0.416	0.218	0
QPRT	0	1.08767	0.32	0.09	0
SHMT1	0	1.08262	0.318	0.085	0
LAMTOR5	0	1.06808	0.599	0.437	0
SLC27A2	0	1.04995	0.259	0.037	0
TST	0	1.03466	0.284	0.08	0
PTH1R	0	1.02391	0.26	0.035	0
NQO2	0	1.02311	0.339	0.154	0
OCIAD2	0	1.00773	0.482	0.279	0
QDPR	7.43888e-282	0.994279	0.301	0.138	1.98462e-277
NPR3	0	0.992698	0.264	0.044	0
GCSH	1.9583e-254	0.990737	0.395	0.235	5.22454e-250
APOE	0	0.990605	0.795	0.592	0
SLC6A13	0	0.981288	0.277	0.039	0
FXYD2	0	0.953354	0.923	0.528	0
MT-CYB	0	0.942107	0.998	0.963	0
MT-ATP8	2.25313e-263	0.936368	0.395	0.223	6.01113e-259
AKR7A3	6.07577e-260	0.925089	0.262	0.111	1.62096e-255
HSPD1	1.68137e-294	0.910944	0.579	0.454	4.48572e-290
MT-ND5	0	0.902855	0.974	0.854	0
CRYL1	1.19335e-203	0.900434	0.421	0.283	3.18374e-199
MT-ND3	0	0.887532	0.997	0.922	0
HSPE1	2.97007e-288	0.886092	0.572	0.431	7.92386e-284
SOD1	7.54972e-267	0.881751	0.573	0.441	2.01419e-262
TPT1	0	0.875369	0.97	0.851	0
MT-ATP6	0	0.875158	0.999	0.981	0
ATP5IF1	6.34431e-230	0.86443	0.521	0.398	1.6926e-225
SH3YL1	1.88121e-175	0.861903	0.305	0.173	5.01887e-171
GLRX	2.3126e-168	0.85731	0.419	0.298	6.16978e-164
ECI2	4.05566e-121	0.846245	0.355	0.257	1.08201e-116
ACAA2	5.51502e-146	0.842318	0.409	0.301	1.47135e-141
ACADM	4.58452e-116	0.833257	0.339	0.242	1.2231e-111
ETFB	4.26214e-129	0.8291	0.441	0.36	1.1371e-124
COTL1	1.47542e-256	0.809079	0.284	0.124	3.93627e-252
TMEM176A	0	0.805899	0.425	0.148	0
NIT2	2.72053e-168	0.805527	0.276	0.15	7.25809e-164
SELENOP	5.69688e-140	0.779676	0.484	0.401	1.51987e-135
PTGR1	2.15437e-125	0.762202	0.319	0.208	5.74764e-121
GRHPR	1.32681e-99	0.759827	0.302	0.211	3.53981e-95
MT2A	0	0.759328	0.697	0.416	0
MT-ND1	0	0.742786	0.993	0.932	0
AKR7A2	1.23343e-84	0.736157	0.293	0.211	3.29067e-80
ATOX1	6.25173e-85	0.727514	0.387	0.32	1.6679e-80
SEPHS2	7.8894e-72	0.705875	0.295	0.222	2.10481e-67
MT-ND4	0	0.694287	0.998	0.974	0
PHYH	7.09711e-60	0.685508	0.307	0.242	1.89344e-55
CALM1	9.40409e-284	0.672291	0.664	0.54	2.50892e-279
PRDX1	6.25598e-192	0.666528	0.595	0.502	1.66903e-187
DBI	1.75598e-111	0.666516	0.486	0.42	4.68479e-107
AQP1	0	0.6589	0.274	0.077	0
TMEM176B	3.68495e-279	0.636676	0.361	0.163	9.83108e-275
TXNDC17	6.38879e-52	0.635873	0.353	0.308	1.70447e-47
CLIC4	2.24797e-130	0.623463	0.266	0.149	5.99736e-126
AKR1C3	3.08044e-210	0.620919	0.298	0.141	8.2183e-206
GSTP1	6.22653e-22	0.619979	0.448	0.48	1.66118e-17
MAF	1.01531e-114	0.617453	0.282	0.17	2.70875e-110
ECH1	7.70411e-44	0.614778	0.329	0.283	2.05538e-39
MT-CO3	0	0.611673	0.999	0.986	0
TMEM256	1.40031e-33	0.61132	0.262	0.221	3.73589e-29
LDHB	2.56706e-271	0.609375	0.723	0.609	6.84866e-267
ST13	2.17526e-75	0.604205	0.449	0.402	5.80337e-71
NDUFC1	2.41987e-61	0.581451	0.44	0.401	6.45597e-57
CFDP1	3.97782e-67	0.580706	0.3	0.224	1.06124e-62
GPX4	5.26587e-136	0.580651	0.584	0.52	1.40488e-131
ADH5	3.91515e-44	0.578255	0.294	0.244	1.04452e-39
NDUFA2	3.0372e-30	0.578158	0.332	0.307	8.10293e-26
SAP18	2.04267e-48	0.572773	0.414	0.385	5.44964e-44
CTSH	1.38145e-36	0.571281	0.279	0.232	3.68557e-32
UBB	2.56394e-141	0.570879	0.594	0.519	6.84033e-137
LSM3	5.24411e-28	0.569549	0.281	0.249	1.39908e-23
ACAT1	1.94368e-132	0.56526	0.544	0.439	5.18555e-128
MRPS36	2.99336e-18	0.563788	0.267	0.249	7.98599e-14
PRDX3	1.96558e-32	0.557982	0.374	0.357	5.24396e-28
RPL23	2.508e-216	0.546227	0.721	0.652	6.6911e-212
SCP2	1.78437e-23	0.52575	0.373	0.373	4.76053e-19
NDUFA11	4.39141e-28	0.51417	0.379	0.368	1.17158e-23
MPC2	2.51854e-43	0.514021	0.426	0.4	6.71921e-39
ZNHIT1	7.27484e-19	0.510947	0.303	0.289	1.94085e-14
BNIP3	2.70445e-55	0.504344	0.38	0.317	7.21522e-51
COX14	2.31449e-14	0.503618	0.286	0.278	6.17484e-10
SLC3A1	2.4867e-30	0.50352	0.408	0.394	6.63428e-26
HINT1	1.88178e-136	0.501951	0.641	0.582	5.02041e-132
BLOC1S1	3.08515e-14	0.500171	0.317	0.315	8.23087e-10
MRPL57	6.05703e-12	0.497466	0.274	0.267	1.61596e-07
CTSB	9.31735e-21	0.494071	0.315	0.298	2.48578e-16
PARK7	5.47198e-33	0.492798	0.397	0.38	1.45987e-28
TSTD1	7.43801e-15	0.489124	0.252	0.234	1.98439e-10
C4orf3	1.49443e-30	0.488535	0.377	0.358	3.98698e-26
RNF181	3.8394e-12	0.486419	0.251	0.24	1.02431e-07
EEF1B2	7.61644e-101	0.485923	0.542	0.458	2.03199e-96
RPS20	2.42141e-150	0.475891	0.673	0.614	6.46008e-146
SAT1	8.3138e-72	0.474144	0.519	0.493	2.21804e-67
TOMM5	4.04316e-14	0.472214	0.259	0.244	1.07868e-09
SDHD	9.71006e-10	0.469392	0.285	0.288	2.59055e-05
PGRMC1	6.38742e-09	0.461574	0.305	0.319	0.00017041
SCAND1	1.61803e-11	0.459844	0.267	0.26	4.31675e-07
RPS27L	1.95482e-46	0.453803	0.492	0.472	5.21526e-42
IL32	7.72855e-81	0.435839	0.262	0.163	2.0619e-76
FTH1	0	0.433258	0.967	0.94	0
PCBD1	1.05349e-16	0.430415	0.323	0.308	2.81059e-12
CYSTM1	8.13595e-33	0.427193	0.433	0.409	2.17059e-28
ATP5MF	1.2692e-07	0.423295	0.324	0.338	0.00338609
CYBA	2.47381e-64	0.422981	0.295	0.204	6.59989e-60
IMPA2	5.40127e-11	0.420451	0.327	0.328	1.441e-06
SMDT1	0.00325524	0.418037	0.272	0.293	1
NDUFAF3	8.18233e-05	0.4153	0.254	0.264	1
ALDH1A1	5.19068e-13	0.408354	0.287	0.274	1.38482e-08
MT-CO1	0	0.407687	0.999	0.991	0
ATP5MPL	6.99301e-11	0.405553	0.363	0.376	1.86566e-06
SDHC	1.87926e-05	0.405484	0.341	0.369	0.501367
ITM2B	2.14747e-87	0.402231	0.78	0.815	5.72923e-83
POLR2L	9.29248e-06	0.397732	0.32	0.342	0.247914
VAMP8	1.26785e-11	0.393519	0.318	0.313	3.3825e-07
AIG1	8.94197e-06	0.392244	0.26	0.267	0.238563
PRR13	0.0414884	0.389881	0.267	0.292	1
TBCA	5.39155e-07	0.389416	0.363	0.39	0.0143841
NDUFB1	2.38032e-05	0.384756	0.304	0.317	0.635044
COPS9	0.00934001	0.383812	0.273	0.295	1
PLAAT3	8.18834e-15	0.380678	0.343	0.33	2.18457e-10
COX7C	9.97058e-146	0.378238	0.717	0.642	2.66005e-141
NDUFV2	0.0112074	0.366399	0.345	0.384	1
FIS1	0.0108184	0.363617	0.309	0.342	1
AURKAIP1	0.236612	0.362437	0.311	0.355	1
SNHG8	1.09984e-12	0.350512	0.261	0.239	2.93425e-08
TOMM6	0.441067	0.349931	0.288	0.327	1
METTL9	0.888773	0.349485	0.25	0.286	1
RPL21	2.9217e-131	0.343022	0.776	0.717	7.79481e-127
RPL31	3.2753e-45	0.340965	0.511	0.479	8.73817e-41
NSA2	0.73012	0.340119	0.255	0.288	1
BRK1	0.476227	0.339656	0.282	0.321	1
BLVRB	0.319597	0.338287	0.239	0.279	1
RPS26	1.6811e-64	0.337249	0.586	0.529	4.48501e-60
HMGN3	0.124155	0.334113	0.31	0.349	1
MRPL20	0.719885	0.333409	0.281	0.329	1
DSTN	1.7007e-20	0.33082	0.442	0.444	4.53731e-16
MDH1	0.15677	0.330297	0.342	0.389	1
ELOB	3.69329e-09	0.330162	0.42	0.447	9.85332e-05
NACA	9.50394e-93	0.326945	0.722	0.647	2.53556e-88
NDUFA1	0.000397633	0.326341	0.394	0.437	1
GHITM	0.0191423	0.326218	0.375	0.424	1
SDHB	0.0151678	0.324713	0.214	0.259	1
BEX3	0.159836	0.32088	0.304	0.34	1
DECR1	0.102353	0.32079	0.244	0.29	1
NDUFB6	0.0510566	0.318438	0.227	0.272	1
C19orf53	0.24456	0.318433	0.27	0.32	1
NDUFS7	0.506513	0.316821	0.26	0.302	1
NDUFB2	2.91879e-19	0.316664	0.482	0.489	7.78703e-15
NDUFB3	0.987582	0.316359	0.296	0.339	1
ANAPC11	0.419314	0.315691	0.26	0.304	1
CNDP2	0.0123446	0.314703	0.242	0.251	1
RPL7	5.29135e-98	0.314103	0.685	0.622	1.41168e-93
PPA1	0.504471	0.312652	0.242	0.28	1
REXO2	0.110272	0.311273	0.217	0.256	1
RPS11	9.58388e-57	0.30914	0.643	0.633	2.55688e-52
RPL13	2.15739e-192	0.307712	0.877	0.785	5.75569e-188
NDUFB11	0.469152	0.307277	0.344	0.397	1
C1QBP	0.102289	0.305917	0.237	0.282	1
EDF1	0.000835911	0.303999	0.383	0.423	1
RPS29	5.3433e-38	0.303991	0.572	0.568	1.42554e-33
COX7B	1.05734e-27	0.303273	0.512	0.497	2.82087e-23
RPS7	1.45774e-83	0.30031	0.742	0.702	3.88911e-79
ARL6IP4	0.410585	0.298397	0.299	0.34	1
COX6B1	6.51028e-15	0.297055	0.469	0.475	1.73688e-10
UQCRQ	2.69102e-23	0.295898	0.474	0.457	7.17938e-19
GLRX5	0.258492	0.291696	0.226	0.26	1
NDUFA3	0.00812276	0.288699	0.248	0.3	1
GLS	1.67721e-08	0.286088	0.358	0.367	0.000447463
NDUFS8	0.708379	0.281434	0.31	0.356	1
ESD	0.000449836	0.279394	0.238	0.296	1
RPS25	6.81865e-73	0.279023	0.715	0.661	1.81915e-68
SERPINA1	3.5549e-142	0.277677	0.267	0.133	9.48412e-138
NDUFAB1	0.711073	0.27745	0.317	0.364	1
CAMTA1	0.0107632	0.275592	0.251	0.306	1
NDUFS6	0.153025	0.274862	0.289	0.34	1
UBL5	0.00811779	0.274547	0.378	0.416	1
UQCRFS1	0.977995	0.271063	0.307	0.35	1
CHMP2A	0.000734999	0.269189	0.24	0.297	1
SERF2	2.90169e-56	0.267543	0.726	0.712	7.74143e-52
DYNLRB1	0.0196462	0.266528	0.291	0.351	1
UXT	2.43877e-05	0.265494	0.217	0.276	0.65064
COX8A	2.47022e-20	0.263682	0.495	0.483	6.59031e-16
APRT	7.56685e-05	0.263208	0.236	0.296	1
RPL32	1.47686e-86	0.262459	0.767	0.686	3.94012e-82
NDUFA5	0.00109195	0.261317	0.291	0.362	1
MRPL34	0.00550208	0.261181	0.232	0.279	1
UQCRB	4.13033e-32	0.257661	0.599	0.586	1.10193e-27
ATP5PF	1.29097e-18	0.255173	0.536	0.548	3.44418e-14
RPL14	2.97133e-38	0.254906	0.653	0.633	7.9272e-34
PRDX6	0.0137609	0.252738	0.341	0.418	1
SEC61B	0.868	0.252249	0.36	0.418	1
ATP5F1E	9.63548e-48	0.250788	0.64	0.61	2.57065e-43
SPCS1	0.0800511	0.250099	0.33	0.398	1
ALKBH7	6.35131e-05	0.250047	0.233	0.294	1
NDUFA12	3.03842e-115	-0.250987	0.2	0.386	8.1062e-111
YWHAZ	7.0597e-140	-0.25099	0.16	0.363	1.88346e-135
CCDC47	2.37828e-141	-0.251561	0.094	0.27	6.345e-137
MCFD2	7.196e-149	-0.252933	0.084	0.26	1.91982e-144
NOP53	8.30644e-135	-0.253095	0.156	0.35	2.21607e-130
KDELR2	2.73742e-131	-0.253363	0.106	0.278	7.30316e-127
IAH1	2.44932e-140	-0.254765	0.087	0.259	6.53453e-136
DNAJB6	3.67892e-142	-0.25515	0.104	0.285	9.815e-138
ENO1	1.52932e-57	-0.259384	0.348	0.499	4.08006e-53
CNN3	5.83905e-108	-0.259412	0.193	0.372	1.5578e-103
ZBTB20	3.88501e-104	-0.259548	0.17	0.34	1.03648e-99
NAP1L1	5.60156e-115	-0.260581	0.203	0.393	1.49444e-110
SH3BGRL3	1.19846e-77	-0.263182	0.193	0.339	3.19736e-73
GTF2I	4.70539e-124	-0.263869	0.182	0.376	1.25535e-119
UBXN4	1.00439e-151	-0.264546	0.194	0.414	2.6796e-147
ARHGAP5	1.10776e-114	-0.264844	0.118	0.279	2.95539e-110
ARPC1A	1.24205e-162	-0.264868	0.104	0.301	3.31367e-158
FAM120A	6.44215e-134	-0.264982	0.113	0.29	1.7187e-129
RAP1B	9.36265e-114	-0.266375	0.131	0.298	2.49786e-109
PFN1	9.541e-80	-0.2678	0.332	0.497	2.54544e-75
KDELR1	1.00992e-156	-0.268208	0.196	0.416	2.69435e-152
CCNI	7.83665e-147	-0.274195	0.321	0.562	2.09074e-142
NFIA	9.38129e-61	-0.274302	0.153	0.269	2.50283e-56
SEPTIN11	1.03814e-141	-0.276011	0.096	0.274	2.76966e-137
VKORC1	1.27148e-144	-0.276615	0.105	0.286	3.39218e-140
EPS8	1.06501e-127	-0.278088	0.158	0.343	2.84134e-123
BCAP31	4.83541e-160	-0.278229	0.169	0.389	1.29004e-155
SLC25A6	1.5443e-135	-0.278579	0.4	0.625	4.12003e-131
SEC11A	1.85724e-157	-0.278895	0.201	0.426	4.95494e-153
MSN	5.7113e-93	-0.279247	0.115	0.254	1.52372e-88
M6PR	2.15554e-139	-0.279268	0.084	0.252	5.75077e-135
GABARAPL1	1.17782e-134	-0.28012	0.115	0.291	3.14231e-130
ACTN4	2.4341e-129	-0.281139	0.137	0.318	6.49393e-125
UQCRC2	6.31363e-154	-0.2815	0.174	0.387	1.68441e-149
HP1BP3	8.7053e-137	-0.283896	0.14	0.329	2.32249e-132
ACADVL	3.62472e-175	-0.284494	0.181	0.416	9.67039e-171
H2AFY	1.04515e-124	-0.284961	0.095	0.255	2.78835e-120
CAP1	8.42391e-148	-0.286202	0.114	0.302	2.24742e-143
SYPL1	1.82821e-177	-0.286602	0.164	0.394	4.87747e-173
RPL28	2.38693e-63	-0.286792	0.653	0.77	6.3681e-59
DNAJC3	2.6168e-144	-0.287276	0.093	0.27	6.98136e-140
AHCYL1	1.88991e-150	-0.288063	0.148	0.35	5.04208e-146
RAN	2.42466e-138	-0.288081	0.203	0.41	6.46875e-134
RPSA	4.839e-141	-0.288473	0.394	0.64	1.291e-136
FNBP1L	2.83862e-143	-0.289296	0.104	0.284	7.57316e-139
HNRNPDL	6.83474e-148	-0.290579	0.199	0.416	1.82344e-143
RPLP0	6.19335e-34	-0.291377	0.524	0.656	1.65232e-29
NDFIP1	1.22488e-180	-0.292162	0.142	0.366	3.26787e-176
MGST3	1.45919e-113	-0.292331	0.417	0.617	3.89298e-109
TM9SF2	2.8601e-158	-0.293012	0.091	0.278	7.63046e-154
NDUFS1	1.21604e-151	-0.293138	0.149	0.352	3.24429e-147
SERPINB6	4.93204e-134	-0.293176	0.138	0.324	1.31582e-129
CCPG1	1.11235e-119	-0.293554	0.098	0.255	2.96763e-115
EIF3A	1.65447e-159	-0.294077	0.124	0.325	4.41395e-155
PNRC1	7.4683e-90	-0.294721	0.214	0.377	1.99247e-85
RER1	1.25087e-171	-0.295056	0.11	0.315	3.3372e-167
LPP	1.44302e-113	-0.297775	0.129	0.291	3.84985e-109
CIRBP	7.51492e-175	-0.298877	0.291	0.553	2.00491e-170
MPHOSPH8	9.52565e-115	-0.298933	0.1	0.254	2.54135e-110
GOT1	2.31644e-147	-0.299048	0.112	0.298	6.18002e-143
SF3B1	1.50461e-142	-0.30097	0.137	0.329	4.01415e-138
ZFP36L1	6.46767e-160	-0.301952	0.193	0.423	1.72551e-155
CRTAP	1.69572e-151	-0.302803	0.093	0.275	4.52402e-147
SDHA	3.37086e-169	-0.302898	0.126	0.336	8.99312e-165
NFIC	1.69636e-167	-0.303023	0.083	0.274	4.52571e-163
EEF2	5.07391e-186	-0.304164	0.365	0.635	1.35367e-181
HERPUD1	1.0845e-149	-0.306221	0.221	0.446	2.89333e-145
CTSA	3.77198e-164	-0.307033	0.167	0.386	1.00633e-159
SSR2	3.94431e-161	-0.311827	0.161	0.373	1.0523e-156
PPP2R1A	5.10187e-165	-0.312507	0.09	0.281	1.36113e-160
C12orf57	2.577e-125	-0.312722	0.146	0.323	6.87518e-121
SOX4	5.6645e-135	-0.313967	0.086	0.253	1.51123e-130
HNRNPR	1.22673e-137	-0.31438	0.103	0.278	3.2728e-133
TMBIM4	9.55966e-178	-0.315033	0.201	0.44	2.55042e-173
SNHG7	1.8783e-142	-0.316698	0.096	0.271	5.0111e-138
MYL6	1.57291e-71	-0.319591	0.501	0.63	4.19636e-67
GOLGB1	2.06379e-135	-0.319647	0.148	0.337	5.50598e-131
ACSL1	2.16469e-137	-0.322436	0.101	0.274	5.77517e-133
NCKAP1	5.96324e-146	-0.324296	0.093	0.271	1.59093e-141
SDCBP	7.42635e-152	-0.324367	0.109	0.298	1.98128e-147
TMEM59	4.71509e-179	-0.326641	0.295	0.546	1.25794e-174
HIF1A	1.67815e-138	-0.327792	0.095	0.266	4.47713e-134
GPBP1	1.55355e-130	-0.328254	0.1	0.267	4.14473e-126
SLC25A39	6.16749e-164	-0.329034	0.113	0.312	1.64542e-159
HSP90AB1	3.12741e-141	-0.329509	0.478	0.705	8.34361e-137
VAMP2	8.98569e-185	-0.329538	0.101	0.312	2.39729e-180
CCDC50	7.75502e-142	-0.334679	0.09	0.262	2.06896e-137
TLN1	6.3072e-146	-0.336845	0.096	0.274	1.6827e-141
TPM3	3.54041e-150	-0.336859	0.17	0.377	9.44546e-146
ACTR3	3.25216e-173	-0.336957	0.101	0.302	8.67643e-169
NCOR1	3.34893e-153	-0.337249	0.099	0.283	8.93461e-149
PLEKHJ1	1.60115e-174	-0.339036	0.074	0.264	4.2717e-170
TMED2	6.78619e-177	-0.339395	0.094	0.295	1.81049e-172
CFLAR	4.17004e-131	-0.340003	0.117	0.291	1.11253e-126
RHOA	2.41862e-154	-0.340955	0.218	0.443	6.45265e-150
RTL8C	2.94323e-183	-0.342795	0.071	0.267	7.85225e-179
ZFAS1	2.55938e-98	-0.343	0.18	0.339	6.82817e-94
UBE2I	4.15833e-181	-0.345479	0.085	0.285	1.1094e-176
TMEM106C	1.15035e-166	-0.345716	0.069	0.251	3.06902e-162
PRPF4B	4.216e-126	-0.346299	0.107	0.272	1.12479e-121
RBMX	1.142e-159	-0.346508	0.091	0.278	3.04674e-155
RPS3	4.25519e-90	-0.348257	0.533	0.681	1.13524e-85
PTP4A2	5.16148e-200	-0.348761	0.119	0.349	1.37703e-195
CPVL	1.87346e-135	-0.348799	0.097	0.264	4.9982e-131
WDR1	6.90551e-177	-0.350844	0.07	0.261	1.84232e-172
PGRMC2	1.33437e-195	-0.353297	0.123	0.349	3.55998e-191
SPCS3	2.0194e-199	-0.354326	0.085	0.3	5.38755e-195
VAPA	1.18839e-211	-0.35479	0.192	0.453	3.1705e-207
SPINT2	3.71065e-140	-0.35532	0.186	0.387	9.89965e-136
HEXA	5.91217e-182	-0.359014	0.098	0.302	1.57731e-177
SELENOM	2.51536e-140	-0.361502	0.11	0.288	6.71072e-136
KPNB1	2.47356e-156	-0.361564	0.087	0.267	6.59921e-152
IRF2BP2	1.27289e-142	-0.364716	0.097	0.27	3.39595e-138
CHD4	7.55179e-158	-0.366313	0.081	0.261	2.01474e-153
SPCS2	6.69977e-209	-0.366538	0.213	0.471	1.78743e-204
SNHG5	7.14339e-116	-0.366645	0.113	0.27	1.90578e-111
IL6ST	1.23734e-106	-0.367088	0.124	0.277	3.30109e-102
TMEM50A	1.19835e-171	-0.368247	0.11	0.312	3.19708e-167
ARHGDIA	3.92407e-191	-0.369551	0.069	0.269	1.0469e-186
RAB11A	1.01548e-206	-0.37018	0.111	0.339	2.70919e-202
GNB1	3.58461e-199	-0.371384	0.104	0.328	9.56337e-195
TCF25	1.76786e-160	-0.371483	0.12	0.319	4.71646e-156
COX7A2	1.88752e-93	-0.373088	0.356	0.528	5.03573e-89
KRTCAP2	1.42423e-203	-0.373191	0.209	0.464	3.79971e-199
RPL18	1.02083e-121	-0.374098	0.575	0.745	2.72348e-117
ARPC5	1.20027e-192	-0.374772	0.113	0.334	3.2022e-188
FABP3	5.20371e-60	-0.37567	0.154	0.26	1.3883e-55
EIF4A1	2.05049e-159	-0.378405	0.264	0.492	5.4705e-155
LAMP1	1.94259e-205	-0.380442	0.18	0.431	5.18264e-201
ARL6IP5	3.38406e-212	-0.380999	0.148	0.393	9.02834e-208
CNIH4	1.94773e-210	-0.382154	0.092	0.315	5.19635e-206
ARPC2	6.91515e-188	-0.38223	0.19	0.43	1.84489e-183
CSNK2A1	5.10667e-150	-0.383034	0.081	0.255	1.36241e-145
CTTN	8.62357e-185	-0.383777	0.09	0.294	2.30068e-180
ESRRA	3.11434e-190	-0.384609	0.067	0.266	8.30876e-186
GLG1	8.36508e-195	-0.385659	0.085	0.294	2.23172e-190
LINC01578	4.54994e-191	-0.387458	0.113	0.333	1.21388e-186
G0S2	3.41761e-120	-0.389318	0.146	0.316	9.11785e-116
CLIC1	1.9977e-138	-0.390972	0.209	0.409	5.32967e-134
JUND	2.41896e-196	-0.392081	0.17	0.42	6.45355e-192
PAPOLA	4.31826e-203	-0.393506	0.126	0.358	1.15207e-198
NFE2L2	1.11883e-195	-0.398183	0.095	0.308	2.98492e-191
GNB2	2.47641e-200	-0.398284	0.073	0.281	6.60681e-196
HIPK2	4.5985e-193	-0.398634	0.134	0.361	1.22683e-188
RPN2	8.17428e-229	-0.401778	0.106	0.346	2.18082e-224
PCM1	2.05402e-158	-0.401961	0.083	0.263	5.47993e-154
RTN3	4.30164e-190	-0.40598	0.084	0.287	1.14764e-185
S100A13	1.42999e-153	-0.406717	0.156	0.356	3.81508e-149
DYNC1H1	8.94986e-152	-0.407265	0.079	0.251	2.38773e-147
HNRNPA2B1	6.47224e-206	-0.407284	0.355	0.645	1.72673e-201
MRPS6	4.88042e-182	-0.407372	0.103	0.31	1.30205e-177
LITAF	4.71091e-206	-0.409018	0.072	0.283	1.25682e-201
NEDD4L	7.54343e-167	-0.411257	0.105	0.299	2.01251e-162
MBNL1	7.0529e-174	-0.413969	0.087	0.281	1.88164e-169
U2SURP	9.51592e-184	-0.41604	0.085	0.285	2.53875e-179
REEP5	2.61458e-248	-0.422666	0.162	0.435	6.97543e-244
ASH1L	4.73532e-150	-0.424756	0.094	0.271	1.26334e-145
KIF21A	1.06911e-190	-0.42561	0.124	0.341	2.85227e-186
RAB13	1.66025e-180	-0.426779	0.141	0.357	4.42937e-176
VDAC2	7.77158e-212	-0.42779	0.192	0.442	2.07338e-207
WNK1	7.46523e-192	-0.429343	0.062	0.259	1.99165e-187
TRAM1	2.37953e-220	-0.429434	0.138	0.385	6.34836e-216
ANKRD12	1.94715e-179	-0.429484	0.104	0.309	5.19481e-175
ZFP36L2	3.61796e-180	-0.430513	0.109	0.316	9.65235e-176
SRSF2	6.07961e-207	-0.432347	0.093	0.313	1.62198e-202
CYB5R3	3.28426e-225	-0.433649	0.075	0.301	8.76209e-221
VEGFB	7.08367e-233	-0.433791	0.128	0.378	1.88985e-228
TMED9	8.58222e-210	-0.434579	0.087	0.305	2.28965e-205
PDIA6	1.90106e-235	-0.435477	0.167	0.431	5.07184e-231
UGCG	6.01003e-165	-0.439079	0.112	0.308	1.60342e-160
SELENOW	1.17017e-216	-0.440002	0.2	0.458	3.1219e-212
MRPS5	1.02025e-222	-0.440077	0.091	0.323	2.72193e-218
SRI	8.90144e-231	-0.440473	0.121	0.368	2.37482e-226
AAK1	2.02729e-164	-0.440915	0.09	0.277	5.40861e-160
RCN2	1.50423e-240	-0.441753	0.065	0.295	4.01313e-236
NIPSNAP2	2.5772e-222	-0.443182	0.075	0.297	6.87572e-218
KIF5B	4.27978e-237	-0.444134	0.111	0.36	1.1418e-232
CANX	8.16258e-275	-0.446799	0.248	0.558	2.17769e-270
GAS5	1.20729e-100	-0.4476	0.21	0.376	3.22094e-96
CYCS	5.32674e-178	-0.449028	0.216	0.441	1.42112e-173
MYL12A	7.91256e-150	-0.449773	0.251	0.467	2.11099e-145
SELENOS	1.45401e-236	-0.450262	0.077	0.31	3.87914e-232
TM9SF3	7.59994e-242	-0.451422	0.115	0.368	2.02759e-237
LMAN2	5.30041e-256	-0.452213	0.09	0.342	1.4141e-251
MYDGF	1.97436e-222	-0.453015	0.07	0.289	5.26739e-218
SLC35F5	2.11401e-188	-0.455183	0.074	0.272	5.63996e-184
CTDSPL	9.03794e-224	-0.457634	0.065	0.282	2.41123e-219
NME2	1.36931e-181	-0.458089	0.394	0.624	3.65319e-177
PPIC	1.84583e-223	-0.459758	0.068	0.286	4.9245e-219
PRKAR1A	5.04629e-247	-0.461045	0.131	0.392	1.3463e-242
ARF1	1.45683e-288	-0.461503	0.166	0.463	3.88667e-284
UBC	8.85204e-123	-0.461662	0.387	0.575	2.36164e-118
KLF6	1.23973e-233	-0.462235	0.123	0.382	3.30748e-229
TMEM9B	1.51147e-245	-0.462665	0.04	0.261	4.03245e-241
PPFIBP1	2.46882e-168	-0.46416	0.096	0.289	6.58656e-164
JAK1	1.52714e-246	-0.464699	0.133	0.398	4.07425e-242
JMJD1C	1.62476e-160	-0.466317	0.077	0.255	4.33469e-156
WASF2	1.44317e-212	-0.467115	0.076	0.291	3.85023e-208
PTBP3	2.55508e-195	-0.467791	0.074	0.277	6.8167e-191
UBL3	3.28187e-231	-0.469558	0.074	0.303	8.7557e-227
SRSF5	1.06663e-241	-0.469632	0.174	0.445	2.84565e-237
OGDHL	1.46093e-192	-0.471752	0.097	0.305	3.89761e-188
PLIN2	4.27152e-13	-0.472198	0.26	0.207	1.1396e-08
DDX39B	4.49329e-209	-0.472868	0.065	0.274	1.19876e-204
TPM1	1.28511e-130	-0.475995	0.194	0.387	3.42855e-126
CEBPD	6.99832e-95	-0.47626	0.165	0.316	1.86708e-90
CHD9	7.8916e-176	-0.476926	0.089	0.283	2.1054e-171
PPIB	3.92315e-253	-0.47869	0.258	0.544	1.04666e-248
SCAF11	3.04205e-219	-0.479641	0.125	0.365	8.11589e-215
ANXA5	1.68358e-244	-0.480727	0.154	0.419	4.49161e-240
MTDH	7.14485e-259	-0.480773	0.139	0.413	1.90618e-254
OGA	1.61295e-177	-0.480936	0.084	0.278	4.3032e-173
H3F3B	1.38474e-182	-0.489478	0.364	0.612	3.69434e-178
TINAGL1	2.97473e-198	-0.490025	0.058	0.254	7.93629e-194
TGOLN2	2.6718e-273	-0.49007	0.154	0.437	7.1281e-269
CALU	3.90599e-242	-0.493092	0.039	0.257	1.04208e-237
WIPI2	9.3006e-216	-0.494771	0.067	0.278	2.48131e-211
RRAGD	2.29383e-246	-0.495022	0.059	0.291	6.1197e-242
JPX	1.31384e-174	-0.495963	0.101	0.299	3.5052e-170
CPEB4	1.38946e-197	-0.49651	0.127	0.349	3.70694e-193
GSTM3	2.07936e-174	-0.499632	0.066	0.251	5.54752e-170
LMAN1	1.06487e-278	-0.504753	0.148	0.43	2.84096e-274
PDCD4	3.30442e-232	-0.504901	0.051	0.268	8.81587e-228
SRSF7	2.29225e-203	-0.505916	0.083	0.294	6.11549e-199
SRSF11	4.8248e-222	-0.506924	0.126	0.367	1.28721e-217
RBM25	7.80783e-189	-0.508414	0.092	0.296	2.08305e-184
KMT2E	1.69463e-190	-0.508723	0.066	0.26	4.5211e-186
FAM3C	8.1908e-283	-0.51034	0.08	0.342	2.18522e-278
ANXA4	3.61099e-196	-0.514263	0.193	0.427	9.63376e-192
MET	4.02509e-227	-0.514413	0.049	0.261	1.07385e-222
UHMK1	4.31475e-247	-0.516084	0.084	0.325	1.15113e-242
NPEPPS	1.27246e-170	-0.518445	0.071	0.252	3.3948e-166
TBC1D1	4.00358e-247	-0.518761	0.081	0.32	1.06811e-242
ARMCX3	5.97065e-265	-0.523196	0.073	0.321	1.59291e-260
ZBTB38	5.76525e-229	-0.523867	0.077	0.304	1.53811e-224
PLEKHB2	1.71992e-246	-0.524128	0.136	0.392	4.58858e-242
TMEM30A	1.26209e-258	-0.524799	0.068	0.31	3.36714e-254
SFPQ	2.52642e-225	-0.525567	0.109	0.345	6.74024e-221
PSMB8	5.87786e-262	-0.528511	0.049	0.284	1.56815e-257
RBM39	7.07262e-268	-0.531812	0.172	0.46	1.8869e-263
BPTF	5.04778e-216	-0.531915	0.083	0.303	1.3467e-211
SERINC3	3.35912e-229	-0.532147	0.055	0.27	8.96179e-225
OIP5-AS1	6.42869e-239	-0.532293	0.066	0.295	1.71511e-234
PPP1CB	3.91476e-276	-0.532846	0.113	0.384	1.04442e-271
ATRX	3.64135e-233	-0.534139	0.122	0.37	9.71475e-229
GCC2	4.7257e-211	-0.53418	0.111	0.339	1.26077e-206
ATP5F1B	1.58809e-228	-0.534845	0.326	0.591	4.23687e-224
NPTN	7.93711e-273	-0.535724	0.075	0.327	2.11754e-268
MANF	1.64278e-252	-0.536036	0.043	0.268	4.38278e-248
PRCP	4.80032e-254	-0.53651	0.074	0.316	1.28068e-249
TMX4	5.79626e-268	-0.53822	0.058	0.299	1.54638e-263
PTMA	7.80718e-158	-0.538403	0.548	0.73	2.08288e-153
PRKAG2	2.09807e-235	-0.539982	0.039	0.253	5.59745e-231
ANXA11	2.92053e-297	-0.541555	0.084	0.359	7.79169e-293
PIM3	3.20805e-261	-0.544176	0.072	0.317	8.55876e-257
MINDY2	8.7873e-261	-0.54427	0.037	0.265	2.34436e-256
HNRNPU	4.08103e-273	-0.547524	0.196	0.491	1.08878e-268
PRRC2C	2.99192e-209	-0.551126	0.124	0.353	7.98214e-205
PTTG1IP	7.65765e-308	-0.552496	0.128	0.424	2.04299e-303
2021-03-06	1.54569e-240	-0.55325	0.07	0.301	4.12376e-236
PERP	1.25294e-276	-0.555524	0.057	0.305	3.34271e-272
CYFIP2	1.00322e-239	-0.555601	0.078	0.312	2.67649e-235
SERINC1	5.72884e-282	-0.555849	0.112	0.384	1.5284e-277
CLU	6.87127e-142	-0.556749	0.173	0.364	1.83319e-137
HECTD1	2.3631e-246	-0.558084	0.06	0.289	6.30451e-242
LIMA1	3.94414e-244	-0.558118	0.044	0.264	1.05226e-239
CSNK1A1	4.10279e-262	-0.558276	0.129	0.395	1.09458e-257
RRBP1	2.0152e-281	-0.558451	0.089	0.353	5.37635e-277
AKAP9	4.17781e-275	-0.560719	0.122	0.397	1.1146e-270
SF1	5.52693e-235	-0.561854	0.077	0.306	1.47453e-230
SCARB2	2.17497e-267	-0.563611	0.07	0.317	5.8026e-263
BOD1L1	2.03032e-223	-0.568143	0.065	0.281	5.41668e-219
HNRNPA3	0	-0.577325	0.169	0.482	0
SDC4	9.58758e-279	-0.578015	0.122	0.393	2.55787e-274
CRIM1	2.49073e-244	-0.578022	0.066	0.297	6.64502e-240
ZRANB2	9.75471e-201	-0.579499	0.063	0.263	2.60246e-196
TMEM123	0	-0.580091	0.075	0.356	0
ATP6V0C	3.2118e-233	-0.580424	0.322	0.586	8.56877e-229
IVNS1ABP	5.13148e-207	-0.581919	0.082	0.296	1.36903e-202
TTC3	9.28308e-286	-0.58274	0.116	0.393	2.47663e-281
TPR	2.71987e-261	-0.584335	0.083	0.331	7.25633e-257
PLEKHA1	1.35209e-248	-0.587192	0.105	0.354	3.60724e-244
IQGAP1	1.77182e-272	-0.59006	0.048	0.288	4.72703e-268
ADGRG1	1.58834e-258	-0.593329	0.092	0.342	4.23753e-254
HSF1	1.60406e-274	-0.593422	0.024	0.254	4.27947e-270
TNRC6B	1.18e-256	-0.593475	0.089	0.337	3.14813e-252
PNN	6.75394e-220	-0.594361	0.077	0.296	1.80188e-215
GPI	0	-0.595191	0.087	0.37	0
ATP6AP1	0	-0.599425	0.061	0.337	0
ACTB	1.67167e-271	-0.602622	0.485	0.744	4.45986e-267
RPS19	7.18255e-176	-0.604023	0.585	0.773	1.91623e-171
TUBB	8.49132e-305	-0.605524	0.089	0.368	2.2654e-300
APLP2	0	-0.606206	0.228	0.577	0
GOLM1	0	-0.60922	0.049	0.314	0
SEPTIN7	4.26504e-252	-0.612716	0.155	0.421	1.13787e-247
NDRG1	7.11703e-238	-0.613158	0.161	0.417	1.89875e-233
ITPR2	2.1014e-263	-0.613228	0.057	0.295	5.60632e-259
IDH2	2.44582e-300	-0.613395	0.162	0.455	6.52521e-296
SRRM2	4.67735e-289	-0.613433	0.165	0.46	1.24787e-284
SOD2	1.04214e-244	-0.614692	0.221	0.501	2.78032e-240
SON	0	-0.614695	0.151	0.462	0
YWHAH	1.71979e-262	-0.61786	0.075	0.32	4.58823e-258
CD151	0	-0.625443	0.1	0.396	0
ARHGAP18	2.81956e-290	-0.629227	0.065	0.324	7.52231e-286
CAV2	0	-0.62945	0.03	0.283	0
SNHG14	7.80127e-198	-0.630819	0.093	0.3	2.0813e-193
CAPN2	0	-0.631532	0.051	0.333	0
P4HB	2.62297e-280	-0.633452	0.113	0.381	6.99783e-276
VPS13C	3.97927e-235	-0.63348	0.078	0.305	1.06163e-230
HLA-F	3.57283e-299	-0.634002	0.015	0.254	9.53195e-295
NFE2L1	5.45132e-298	-0.635967	0.086	0.356	1.45436e-293
RTN4	0	-0.636657	0.41	0.702	0
ACTG1	0	-0.64254	0.445	0.767	0
SULT1C2	4.12733e-212	-0.642595	0.113	0.337	1.10113e-207
HNRNPH1	1.94768e-255	-0.645696	0.09	0.337	5.19623e-251
IGF2R	1.04463e-292	-0.650288	0.064	0.322	2.78697e-288
COBLL1	1.32298e-286	-0.650379	0.081	0.344	3.52957e-282
FNIP2	6.08329e-249	-0.656022	0.115	0.363	1.62296e-244
SYNE2	0	-0.657059	0.171	0.517	0
MGAT4B	0	-0.657276	0.072	0.35	0
CCND1	4.84605e-142	-0.659248	0.146	0.326	1.29288e-137
CDH16	2.18694e-292	-0.65941	0.082	0.347	5.83454e-288
HSD11B2	1.23738e-266	-0.670682	0.026	0.252	3.3012e-262
LMNA	2.58809e-231	-0.670961	0.097	0.33	6.90478e-227
ARHGAP29	4.80661e-190	-0.672159	0.095	0.296	1.28236e-185
SPPL2A	0	-0.673447	0.084	0.378	0
PDIA3	0	-0.680103	0.173	0.519	0
PCNX4	9.3558e-260	-0.681912	0.031	0.253	2.49603e-255
LAMB1	6.39975e-250	-0.684564	0.047	0.27	1.70739e-245
HSP90B1	0	-0.687938	0.291	0.67	0
MOB1B	1.84206e-274	-0.690882	0.048	0.288	4.91443e-270
FKBP1A	2.64304e-253	-0.692911	0.105	0.355	7.05137e-249
TMEM161B-AS1	1.239e-235	-0.69405	0.044	0.256	3.30553e-231
CALM2	0	-0.694825	0.284	0.616	0
LRRFIP1	0	-0.695407	0.078	0.383	0
DUSP1	1.41928e-179	-0.699621	0.083	0.278	3.78649e-175
ARGLU1	2.09627e-242	-0.699652	0.082	0.315	5.59263e-238
ARID1B	4.73159e-238	-0.702378	0.053	0.27	1.26234e-233
INSR	1.06986e-109	-0.703422	0.132	0.283	2.85427e-105
ATP6V1A	0	-0.704596	0.109	0.396	0
TACC1	1.62285e-280	-0.709767	0.066	0.317	4.32959e-276
GNAS	0	-0.710197	0.327	0.655	0
KCNQ1OT1	1.46977e-162	-0.711806	0.079	0.257	3.9212e-158
TRIM2	0	-0.71352	0.028	0.292	0
VMP1	4.39773e-186	-0.714868	0.104	0.31	1.17327e-181
TAGLN2	8.07854e-222	-0.719123	0.086	0.304	2.15527e-217
ZNF292	0	-0.720704	0.055	0.321	0
MARCKS	7.94448e-282	-0.722323	0.053	0.302	2.11951e-277
SLC25A4	8.72421e-292	-0.722588	0.147	0.423	2.32753e-287
ZNF207	5.21754e-231	-0.722969	0.068	0.288	1.39199e-226
KTN1	0	-0.723451	0.19	0.563	0
CD59	0	-0.725592	0.278	0.609	0
HSPA5	0	-0.726931	0.148	0.532	0
TLE5	0	-0.731987	0.082	0.425	0
PLCG2	7.70293e-299	-0.732437	0.027	0.271	2.05507e-294
CALR	0	-0.734879	0.198	0.536	0
SLC20A1	5.70641e-300	-0.738642	0.021	0.264	1.52241e-295
NKTR	8.83577e-242	-0.738989	0.061	0.284	2.35729e-237
GDF15	8.89787e-298	-0.742638	0.085	0.362	2.37386e-293
TSC22D1	1.61836e-195	-0.743761	0.134	0.351	4.31762e-191
TSPO	0	-0.744549	0.111	0.437	0
HACD3	0	-0.745143	0.105	0.404	0
ITGA6	0	-0.74717	0.088	0.375	0
RPS2	0	-0.747222	0.558	0.798	0
MAN2A1	0	-0.751131	0.036	0.306	0
SLC44A1	0	-0.764057	0.049	0.338	0
MACF1	0	-0.770197	0.068	0.352	0
TSPAN5	0	-0.771379	0.004	0.271	0
COL6A2	0	-0.779306	0.005	0.268	0
FNDC3B	0	-0.781058	0.046	0.341	0
LIMS1	0	-0.788735	0.075	0.411	0
LGALS3BP	0	-0.79296	0.046	0.339	0
HLA-DRB1	3.08089e-131	-0.79955	0.104	0.259	8.2195e-127
CPD	6.19502e-284	-0.801582	0.029	0.266	1.65277e-279
FUS	0	-0.808374	0.105	0.417	0
ST3GAL4	0	-0.813514	0.009	0.28	0
MYH9	0	-0.822627	0.049	0.374	0
MUC1	0	-0.823429	0.009	0.282	0
HLA-DPB1	8.24904e-230	-0.826204	0.048	0.258	2.20076e-225
METRNL	0	-0.826838	0.032	0.329	0
N4BP2L2	0	-0.831721	0.138	0.492	0
FOXP1	0	-0.842244	0.041	0.327	0
YBX3	0	-0.854577	0.117	0.413	0
CA2	2.74891e-284	-0.856424	0.232	0.493	7.33382e-280
LUC7L3	0	-0.857054	0.093	0.377	0
TUBA1B	0	-0.859398	0.099	0.425	0
PPP1R14B	0	-0.871723	0.127	0.488	0
SCIN	0	-0.872518	0.035	0.331	0
LDHA	3.28143e-239	-0.875533	0.217	0.461	8.75452e-235
BSG	0	-0.875903	0.177	0.548	0
PLPP3	1.16626e-253	-0.876409	0.061	0.292	3.11147e-249
RSRP1	0	-0.877338	0.045	0.342	0
NORAD	0	-0.878351	0.137	0.506	0
PNISR	0	-0.878557	0.106	0.443	0
S100A10	1.43951e-242	-0.886279	0.322	0.554	3.84046e-238
FTX	3.12768e-284	-0.890152	0.063	0.312	8.34433e-280
ATP1B1	0	-0.890447	0.495	0.718	0
TFCP2L1	0	-0.897739	0.053	0.338	0
GNG11	7.85528e-281	-0.900225	0.081	0.338	2.09571e-276
HLA-DPA1	2.54914e-256	-0.904486	0.037	0.258	6.80086e-252
DSG2	0	-0.90882	0.036	0.354	0
GRN	0	-0.9112	0.106	0.484	0
PPARGC1A	0	-0.914952	0.045	0.334	0
PCCA	4.91343e-212	-0.919823	0.095	0.303	1.31085e-207
AHNAK	0	-0.922846	0.055	0.397	0
THSD7A	0	-0.924309	0.029	0.324	0
PLOD2	1.1074e-292	-0.928181	0.026	0.265	2.95444e-288
CLNK	0	-0.944666	0.002	0.251	0
NNT	0	-0.95956	0.048	0.373	0
SPP1	0	-0.959844	0.597	0.77	0
CD46	0	-0.966291	0.131	0.567	0
MSI2	0	-0.967736	0.075	0.426	0
BTG1	0	-0.973259	0.135	0.444	0
DDX17	0	-0.978952	0.154	0.554	0
SLC18A2	0	-0.986919	0	0.272	0
TMSB10	6.31414e-294	-0.990995	0.39	0.648	1.68455e-289
ATP6AP2	0	-0.998831	0.155	0.551	0
CPXM2	0	-1.00145	0.001	0.305	0
APP	0	-1.00969	0.16	0.595	0
HLA-DRA	1.55501e-243	-1.01405	0.119	0.356	4.14862e-239
LINC02009	0	-1.01858	0	0.263	0
ANXA2	0	-1.02219	0.076	0.4	0
TBC1D14	0	-1.02522	0.029	0.348	0
ADGRF5	0	-1.02661	0.006	0.309	0
SLC5A3	0	-1.03285	0.043	0.373	0
DHRS7	0	-1.04222	0.075	0.41	0
PSAP	0	-1.0558	0.23	0.698	0
MAL	0	-1.05687	0.041	0.39	0
ATP6V0B	0	-1.05956	0.191	0.572	0
ATP6V0A4	0	-1.07502	0.005	0.324	0
IFI30	0	-1.09069	0.058	0.378	0
S100A11	0	-1.09471	0.215	0.585	0
DDX5	0	-1.09754	0.261	0.732	0
ITGB1	0	-1.11507	0.11	0.527	0
CD24	0	-1.13081	0.214	0.639	0
SLC38A1	0	-1.1381	0.016	0.422	0
DST	0	-1.13981	0.072	0.464	0
BST2	0	-1.14916	0.01	0.387	0
IFITM2	2.69441e-297	-1.15427	0.043	0.292	7.18843e-293
TMEM255A	0	-1.16036	0.001	0.325	0
AQP6	0	-1.16619	0.002	0.312	0
CD81	0	-1.17061	0.132	0.557	0
GAS6	0	-1.17768	0.011	0.426	0
COL6A1	0	-1.1879	0.031	0.42	0
GSN	0	-1.19187	0.056	0.358	0
SPTBN1	0	-1.19492	0.099	0.558	0
CD74	8.53104e-264	-1.21263	0.175	0.43	2.276e-259
LGMN	0	-1.21529	0.17	0.521	0
RNF213	3.56902e-277	-1.22035	0.077	0.323	9.52178e-273
LGALS1	9.78654e-280	-1.2245	0.029	0.261	2.61095e-275
PKM	0	-1.23581	0.123	0.599	0
NUCB2	0	-1.26934	0.057	0.449	0
SPARC	8.64039e-191	-1.27128	0.074	0.261	2.30517e-186
IFI27	1.37706e-192	-1.29909	0.068	0.256	3.67386e-188
WSB1	0	-1.31416	0.075	0.498	0
ATP6V0D2	0	-1.31812	0.004	0.356	0
TMEM213	0	-1.3266	0.011	0.379	0
LINC00472	0	-1.33396	0.063	0.394	0
TIMP1	1.53428e-303	-1.35437	0.047	0.297	4.0933e-299
IGFBP7	0	-1.36877	0.321	0.665	0
ATP1A1	0	-1.41806	0.241	0.647	0
IFITM3	0	-1.46411	0.109	0.464	0
VEGFA	0	-1.48058	0.072	0.383	0
PTGER3	0	-1.48553	0.016	0.423	0
CD63	0	-1.49784	0.392	0.825	0
TXNIP	0	-1.50678	0.148	0.75	0
HLA-E	0	-1.51212	0.096	0.564	0
TIMP3	2.78617e-271	-1.51526	0.039	0.269	7.43322e-267
CD9	0	-1.53694	0.072	0.594	0
TMEM101	0	-1.55836	0.029	0.456	0
CTSD	0	-1.57984	0.218	0.708	0
XIST	0	-1.647	0.107	0.577	0
MGP	2.30407e-283	-1.66388	0.019	0.252	6.14703e-279
BACE2	0	-1.68958	0.014	0.467	0
SLC16A7	0	-1.71732	0.016	0.453	0
GPNMB	0	-1.71798	0.01	0.47	0
VIM	1.06458e-303	-1.72728	0.174	0.422	2.8402e-299
PVALB	0	-1.73971	0.008	0.36	0
HLA-A	0	-1.74434	0.256	0.824	0
LGALS3	0	-1.74712	0.135	0.604	0
CA12	0	-1.76542	0.072	0.581	0
CKB	0	-1.81015	0.067	0.523	0
KLK1	0	-1.85037	0.002	0.335	0
SPARCL1	0	-2.00256	0.066	0.517	0
S100A6	0	-2.00607	0.155	0.788	0
B2M	0	-2.00805	0.466	0.916	0
TMSB4X	0	-2.0638	0.152	0.787	0
HLA-C	0	-2.15579	0.158	0.785	0
MALAT1	0	-2.37982	0.359	0.989	0
HLA-B	0	-2.38448	0.146	0.829	0
NEAT1	0	-2.48662	0.153	0.827	0
DEFB1	0	-2.66306	0.106	0.582	0

## Sheet: Loop of Henle Distal cluster
Dataset S1: Markers of non-immune cell clusters from 12 samples, Related to Figure 1
Loop of Henle/Distal tubule cluster
	p_val	avg_logFC	pct.1	pct.2	p_val_adj
UMOD	0	3.64461	0.47	0.006	0
SLC12A1	0	3.05537	0.658	0.017	0
KNG1	0	2.62684	0.587	0.013	0
WFDC2	0	2.39586	0.609	0.2	0
S100A2	0	2.03222	0.473	0.061	0
CLDN10	0	1.75853	0.548	0.063	0
SFRP1	0	1.736	0.478	0.013	0
SOD3	0	1.70032	0.403	0.068	0
TACSTD2	0	1.69773	0.546	0.09	0
FXYD2	0	1.64478	0.954	0.547	0
ITM2C	0	1.4953	0.526	0.08	0
KRT7	0	1.45563	0.522	0.036	0
PPP1R1A	0	1.40515	0.51	0.027	0
CXCL14	0	1.37634	0.633	0.171	0
PAPPA2	8.32286e-303	1.35282	0.321	0.079	2.22046e-298
PCSK1N	0	1.34783	0.593	0.088	0
GSTM3	0	1.32777	0.719	0.222	0
HBB	1.13015e-177	1.32487	0.286	0.083	3.01513e-173
TMEM52B	1.46517e-102	1.27894	0.273	0.122	3.90892e-98
CLDN16	0	1.25163	0.357	0.006	0
PEBP1	0	1.18615	0.913	0.603	0
IGFBP2	0	1.17628	0.502	0.037	0
TSPAN8	0	1.09635	0.449	0.021	0
GSTP1	0	1.0926	0.858	0.467	0
MAL	0	1.09103	0.75	0.352	0
CYS1	0	1.08655	0.627	0.119	0
DUSP9	0	1.08522	0.433	0.017	0
KCNJ1	0	1.0821	0.567	0.066	0
MRPS6	0	1.02184	0.679	0.282	0
AIF1L	0	0.994971	0.552	0.082	0
CLDN3	0	0.991313	0.37	0.06	0
EPCAM	0	0.947104	0.699	0.24	0
CLDN4	1.14164e-218	0.941115	0.412	0.147	3.04578e-214
EFHD1	0	0.931314	0.564	0.15	0
WNK1	6.48783e-67	0.903958	0.391	0.24	1.73089e-62
KCNJ16	0	0.89102	0.624	0.14	0
BEX3	0	0.890122	0.716	0.326	0
MUC15	0	0.855992	0.414	0.004	0
CYSTM1	0	0.846027	0.782	0.4	0
PLAU	0	0.826179	0.373	0.035	0
ACSL4	5.14217e-214	0.816305	0.465	0.184	1.37188e-209
PTH1R	0	0.810517	0.389	0.043	0
DSTN	0	0.794984	0.788	0.434	0
SUCNR1	4.05346e-231	0.794454	0.26	0.064	1.08142e-226
BEX2	0	0.793163	0.488	0.073	0
SERPINA5	6.31517e-189	0.785421	0.32	0.106	1.68482e-184
IRX2	0	0.782446	0.328	0.003	0
MTRNR2L12	0	0.774683	0.735	0.303	0
WNK4	0	0.769565	0.342	0.007	0
ACPP	0	0.767068	0.296	0.01	0
CLCNKA	0	0.747807	0.41	0.088	0
MUC1	9.19125e-280	0.737604	0.609	0.25	2.45213e-275
NUDT4	0	0.735788	0.466	0.105	0
MT1E	0	0.725242	0.558	0.163	0
LDHB	4.74865e-249	0.720193	0.863	0.611	1.26689e-244
CPVL	3.31638e-219	0.720109	0.547	0.242	8.84777e-215
MTURN	0	0.716703	0.478	0.095	0
TSTD1	0	0.715379	0.599	0.225	0
HSPA1A	2.77978e-129	0.710066	0.4	0.182	7.41616e-125
MFSD4A	0	0.705124	0.353	0.015	0
ARHGAP24	0	0.699789	0.529	0.142	0
HIST1H4C	2.19269e-288	0.698219	0.518	0.19	5.84989e-284
MRPL33	2.69436e-284	0.695359	0.606	0.257	7.18829e-280
UCHL1	0	0.693422	0.381	0.082	0
PCP4	0	0.690828	0.265	0.025	0
FOS	5.61402e-127	0.690823	0.382	0.165	1.49776e-122
HOXD8	0	0.68365	0.453	0.131	0
MPC1	1.81874e-216	0.663559	0.69	0.346	4.85222e-212
NDUFA4	1.1733e-257	0.663036	0.866	0.573	3.13025e-253
S100A6	2.21917e-237	0.64823	0.924	0.733	5.92053e-233
BCAM	0	0.644286	0.449	0.092	0
CASR	0	0.643654	0.338	0.004	0
ERBB4	0	0.640685	0.394	0.063	0
GDF15	4.18847e-24	0.639999	0.439	0.337	1.11744e-19
SPINT2	2.3318e-216	0.638566	0.696	0.362	6.221e-212
FOLR3	0	0.633721	0.309	0.013	0
BEX4	0	0.633045	0.474	0.138	0
NTRK2	0	0.6318	0.318	0.02	0
CADM1	0	0.627247	0.377	0.041	0
TCIM	0	0.612215	0.417	0.101	0
MT-ND3	2.22909e-236	0.610394	0.998	0.925	5.94698e-232
MOCS2	5.85415e-248	0.604862	0.502	0.194	1.56183e-243
EZR	5.87926e-96	0.600532	0.549	0.337	1.56853e-91
NDUFA11	2.83847e-203	0.597055	0.69	0.36	7.57276e-199
MT-CYB	8.97162e-241	0.595408	0.999	0.965	2.39354e-236
FGL2	1.20523e-116	0.594758	0.28	0.106	3.21543e-112
MT-ND2	9.79905e-216	0.587432	0.996	0.927	2.61429e-211
CLCNKB	0	0.582777	0.41	0.106	0
ELF3	1.68644e-131	0.582549	0.295	0.112	4.49926e-127
MT-ND4L	4.61316e-153	0.578949	0.867	0.628	1.23074e-148
EGR1	1.56439e-110	0.576667	0.295	0.119	4.17364e-106
GLRX5	1.46576e-226	0.574302	0.573	0.248	3.9105e-222
POU3F3	0	0.573371	0.531	0.169	0
COMT	2.14098e-224	0.572969	0.537	0.225	5.71192e-220
SDC1	1.91936e-255	0.570713	0.367	0.108	5.12066e-251
COX6B1	9.76313e-165	0.570067	0.766	0.466	2.60471e-160
SOD1	1.02669e-198	0.568308	0.756	0.442	2.7391e-194
PLCB1	0	0.565126	0.42	0.086	0
ADIRF	4.161e-188	0.562507	0.5	0.196	1.11011e-183
TFAP2B	0	0.553889	0.297	0.001	0
JUN	4.41708e-112	0.551855	0.471	0.244	1.17843e-107
COX8A	3.65705e-170	0.548873	0.772	0.476	9.75666e-166
ATP1B1	3.42152e-80	0.541893	0.819	0.697	9.12827e-76
UQCRB	6.16298e-147	0.535202	0.835	0.58	1.64422e-142
CGNL1	4.90085e-240	0.534504	0.452	0.159	1.3075e-235
DEPTOR	0	0.533373	0.311	0.047	0
HSPA2	7.30652e-274	0.532369	0.38	0.107	1.94931e-269
HSBP1	4.26324e-162	0.528881	0.6	0.315	1.13739e-157
H1F0	9.68521e-159	0.526982	0.336	0.121	2.58392e-154
S100A4	9.45025e-96	0.525275	0.325	0.139	2.52123e-91
PRDX6	5.04893e-154	0.525273	0.692	0.404	1.347e-149
HOTAIRM1	0	0.523871	0.309	0.049	0
NDUFS6	1.41021e-146	0.523254	0.61	0.328	3.7623e-142
MT-ATP8	1.74243e-181	0.523099	0.53	0.228	4.64862e-177
NDUFA5	2.80762e-146	0.519854	0.631	0.348	7.49045e-142
DMKN	0	0.517893	0.392	0.089	0
ITM2B	1.58325e-146	0.515296	0.849	0.811	4.22395e-142
LINC01159	0	0.512629	0.318	0.04	0
DNAJC19	5.73252e-180	0.509996	0.477	0.21	1.52938e-175
COX7B	7.13397e-136	0.509954	0.764	0.49	1.90327e-131
UQCRH	9.7539e-121	0.505529	0.767	0.507	2.60224e-116
SNRPN	1.26999e-174	0.502324	0.546	0.253	3.3882e-170
PARK7	9.50993e-153	0.49483	0.666	0.373	2.53715e-148
PRR13	4.10512e-144	0.493993	0.551	0.283	1.0952e-139
SKP1	5.67862e-139	0.49339	0.767	0.494	1.515e-134
NDUFB1	3.29138e-128	0.491323	0.581	0.308	8.78107e-124
SMDT1	8.52606e-177	0.489094	0.58	0.283	2.27467e-172
PNKD	2.48256e-159	0.488654	0.548	0.269	6.62322e-155
CLDN19	0	0.487797	0.26	0.002	0
NDUFB7	7.9031e-142	0.485767	0.671	0.385	2.10847e-137
HINT2	6.63617e-192	0.483192	0.458	0.186	1.77046e-187
MT-ND6	1.72634e-170	0.482734	0.473	0.192	4.60569e-166
TCEAL3	6.41766e-215	0.482477	0.381	0.128	1.71217e-210
C5orf38	0	0.482281	0.255	0.004	0
LINC02381	0	0.481102	0.314	0.054	0
SLC16A12	0	0.480664	0.308	0.043	0
SOX4	8.20816e-84	0.478906	0.432	0.234	2.18985e-79
NUCKS1	1.09458e-145	0.477921	0.71	0.444	2.92022e-141
MMP24OS	1.2263e-128	0.476309	0.57	0.306	3.27164e-124
IER2	8.61205e-80	0.474077	0.404	0.216	2.29761e-75
GMDS	0	0.472931	0.263	0.05	0
HSPA1B	6.50695e-125	0.47255	0.321	0.13	1.73599e-120
NDUFB11	1.4931e-129	0.471994	0.655	0.385	3.98343e-125
PANTR1	0	0.471581	0.329	0.072	0
UBL5	2.38692e-141	0.469828	0.702	0.404	6.36806e-137
PRDX5	1.42291e-137	0.469622	0.721	0.424	3.79619e-133
ALDH1A1	4.2568e-149	0.463504	0.538	0.267	1.13567e-144
PCDH9	0	0.455112	0.268	0.03	0
VAMP8	3.24437e-143	0.454966	0.598	0.305	8.65567e-139
PTMA	2.12084e-151	0.454814	0.905	0.71	5.65819e-147
MGLL	9.84161e-153	0.453972	0.407	0.167	2.62564e-148
NDUFA1	2.17315e-123	0.453592	0.71	0.425	5.79774e-119
SCD5	0	0.453547	0.288	0.036	0
TMEM238	1.78714e-234	0.453001	0.391	0.125	4.76792e-230
MAL2	3.30766e-272	0.452989	0.418	0.124	8.8245e-268
DANCR	6.83108e-188	0.450815	0.443	0.175	1.82246e-183
COX5A	1.36824e-144	0.450593	0.698	0.391	3.65034e-140
H3F3A	4.43226e-135	0.450267	0.826	0.574	1.18248e-130
ATP5IF1	1.60721e-150	0.449379	0.696	0.399	4.28787e-146
PPDPF	1.21295e-113	0.449251	0.582	0.326	3.23603e-109
GPC3	8.30435e-307	0.447878	0.276	0.057	2.21552e-302
UBB	4.63338e-143	0.447626	0.799	0.517	1.23614e-138
MECOM	1.31525e-244	0.447007	0.46	0.156	3.50895e-240
FOLR1	5.99965e-256	0.445408	0.341	0.092	1.60065e-251
RHOBTB3	3.8327e-165	0.445231	0.459	0.194	1.02253e-160
FAM3B	0	0.444262	0.289	0.036	0
TNFRSF12A	1.22151e-57	0.443928	0.346	0.194	3.25887e-53
PDXK	4.63003e-122	0.443472	0.475	0.237	1.23525e-117
GADD45B	2.56673e-89	0.443391	0.383	0.194	6.84778e-85
SAT1	7.27424e-82	0.438437	0.7	0.489	1.94069e-77
KRT10	5.53568e-158	0.437917	0.544	0.263	1.47686e-153
NDUFA2	9.70294e-131	0.437073	0.572	0.301	2.58865e-126
CA4	1.29397e-304	0.436341	0.251	0.046	3.45219e-300
CHCHD2	2.34208e-123	0.4363	0.778	0.494	6.24844e-119
AGPAT2	1.24731e-230	0.435952	0.395	0.13	3.32769e-226
TSPAN6	0	0.43547	0.367	0.093	0
GNAS	2.62175e-102	0.434927	0.826	0.624	6.99458e-98
SPCS1	5.27521e-124	0.434525	0.643	0.385	1.40737e-119
PRDX2	3.23547e-109	0.433345	0.704	0.447	8.6319e-105
UQCRFS1	5.64748e-98	0.432901	0.583	0.34	1.50669e-93
PRDM16-DT	8.80835e-291	0.429372	0.272	0.057	2.34998e-286
H3F3B	4.96526e-101	0.428224	0.803	0.586	1.32468e-96
BICC1	1.44482e-284	0.424918	0.434	0.126	3.85465e-280
TMA7	7.18711e-121	0.424085	0.695	0.418	1.91745e-116
SAP18	1.29955e-118	0.420339	0.646	0.38	3.46707e-114
COX20	2.13549e-102	0.419722	0.513	0.277	5.69727e-98
TCEAL4	3.86314e-133	0.419483	0.549	0.282	1.03065e-128
SMS	3.67869e-155	0.419342	0.503	0.232	9.81438e-151
MT-ND1	4.33625e-124	0.417616	0.995	0.935	1.15687e-119
ILF3-DT	7.94806e-245	0.41756	0.365	0.108	2.12046e-240
CST3	1.76529e-104	0.415566	0.732	0.49	4.70962e-100
VAV3	8.69049e-207	0.414245	0.401	0.138	2.31854e-202
MRPS24	3.07915e-118	0.413592	0.531	0.285	8.21486e-114
ARL3	6.87919e-178	0.412236	0.425	0.17	1.8353e-173
CLDN7	9.88656e-147	0.411574	0.391	0.157	2.63764e-142
HEBP2	4.94765e-133	0.410857	0.499	0.244	1.31998e-128
NDUFB2	3.49583e-115	0.409324	0.758	0.48	9.32654e-111
MT-ND5	6.44675e-131	0.409214	0.983	0.86	1.71993e-126
NDUFB3	3.07659e-109	0.407706	0.587	0.328	8.20803e-105
COBLL1	3.20605e-146	0.405628	0.607	0.315	8.55343e-142
MPC2	5.95111e-107	0.404721	0.661	0.394	1.5877e-102
TMEM37	0	0.402565	0.327	0.068	0
BCL7C	5.38421e-157	0.400019	0.429	0.181	1.43645e-152
DMAC1	1.00246e-113	0.399429	0.414	0.196	2.67445e-109
DAD1	6.89159e-119	0.396372	0.625	0.359	1.83861e-114
EDF1	1.02628e-116	0.395643	0.691	0.412	2.73801e-112
HMGN1	2.17521e-104	0.394222	0.59	0.339	5.80325e-100
DCDC2	3.95583e-238	0.39317	0.316	0.084	1.05538e-233
MORN2	5.21119e-196	0.392501	0.344	0.112	1.39029e-191
HCFC1R1	2.75163e-120	0.391852	0.399	0.18	7.34108e-116
CRIP1	1.94344e-162	0.391837	0.32	0.106	5.18489e-158
TSPAN12	3.65465e-210	0.391082	0.394	0.131	9.75025e-206
MAP9	0	0.389768	0.312	0.068	0
COX6C	5.5748e-110	0.38825	0.767	0.495	1.4873e-105
IER3	1.2326e-88	0.382575	0.304	0.135	3.28845e-84
PDE1A	3.4196e-120	0.381616	0.343	0.143	9.12315e-116
TMEM160	3.7032e-157	0.38042	0.397	0.159	9.87978e-153
MT-ATP6	2.80996e-129	0.37927	0.999	0.982	7.49668e-125
HOXB-AS3	2.89849e-306	0.378584	0.259	0.05	7.73289e-302
CPM	5.12125e-280	0.378146	0.388	0.105	1.3663e-275
STMN1	8.51264e-149	0.375733	0.405	0.167	2.27109e-144
MRPL20	3.32974e-102	0.375489	0.561	0.319	8.88342e-98
TMEM141	3.89821e-128	0.374839	0.527	0.262	1.04e-123
NDUFB9	1.22067e-117	0.374354	0.635	0.352	3.25661e-113
HOXB7	3.27504e-187	0.374298	0.33	0.108	8.73747e-183
S100A10	2.54566e-146	0.372786	0.835	0.527	6.79157e-142
NDUFB6	5.83272e-117	0.372618	0.509	0.262	1.55611e-112
PRDX3	6.65199e-84	0.372546	0.584	0.352	1.77468e-79
SMIM19	4.91273e-157	0.372459	0.392	0.157	1.31067e-152
ATP5PF	9.96296e-98	0.370918	0.776	0.54	2.65802e-93
NDUFB10	7.50928e-90	0.37083	0.64	0.395	2.0034e-85
PIK3R1	6.99824e-145	0.369397	0.354	0.135	1.86706e-140
NDUFAF3	1.53122e-112	0.368856	0.495	0.256	4.08513e-108
PIGR	7.95316e-179	0.368051	0.322	0.101	2.12182e-174
STMP1	2.2319e-112	0.367434	0.422	0.203	5.9545e-108
NDUFC1	1.49773e-100	0.36717	0.664	0.396	3.99579e-96
GNAI1	3.36917e-160	0.366927	0.361	0.134	8.98861e-156
SUMO2	8.87072e-93	0.366088	0.716	0.461	2.36662e-88
XPA	7.98348e-185	0.365689	0.328	0.106	2.12991e-180
SMIM30	4.02997e-161	0.365198	0.377	0.144	1.07516e-156
ALDH2	1.52053e-192	0.364201	0.466	0.181	4.05662e-188
TMEM59	8.74812e-85	0.361827	0.72	0.521	2.33391e-80
SLC22A2	1.35451e-187	0.361684	0.274	0.076	3.61369e-183
TOMM7	2.50321e-90	0.361273	0.698	0.441	6.67832e-86
SYNE1	3.28533e-210	0.360839	0.418	0.141	8.76493e-206
NDUFA13	6.19182e-92	0.360107	0.788	0.549	1.65191e-87
CD24	2.54678e-87	0.359001	0.833	0.599	6.79455e-83
POLR2L	1.32674e-107	0.357887	0.591	0.333	3.5396e-103
TMEM72	0	0.357826	0.255	0.039	0
NDUFC2	7.4254e-94	0.357816	0.694	0.445	1.98102e-89
SNU13	2.15729e-97	0.356554	0.558	0.321	5.75544e-93
ATP5PD	2.12917e-75	0.355619	0.649	0.415	5.68041e-71
ZNF44	0	0.354161	0.273	0.054	0
PRXL2A	7.62986e-181	0.353489	0.437	0.166	2.03557e-176
EID1	1.06383e-100	0.353472	0.649	0.396	2.83819e-96
EIF3K	4.82313e-70	0.35344	0.7	0.481	1.28676e-65
CYB5A	2.31714e-164	0.352953	0.752	0.421	6.1819e-160
ATP5F1D	1.65577e-85	0.352534	0.765	0.517	4.41742e-81
PERP	1.73043e-77	0.351772	0.487	0.28	4.61662e-73
NDUFB4	1.00043e-72	0.351337	0.611	0.387	2.66904e-68
CLCN5	8.0569e-185	0.350841	0.374	0.126	2.1495e-180
KCTD1	3.62654e-205	0.350829	0.265	0.069	9.67525e-201
GABARAPL2	5.67484e-103	0.350517	0.61	0.352	1.51399e-98
ELOB	4.72532e-93	0.349402	0.696	0.438	1.26067e-88
FAM200B	3.86279e-124	0.349339	0.399	0.177	1.03055e-119
TMEM14B	9.8075e-88	0.34843	0.522	0.297	2.61654e-83
ENO1	4.2266e-110	0.347345	0.732	0.481	1.12761e-105
NAA38	2.25852e-103	0.347246	0.491	0.259	6.02552e-99
HIGD1A	5.07529e-104	0.346451	0.44	0.213	1.35404e-99
CIRBP	6.09208e-73	0.346212	0.724	0.527	1.62531e-68
ATP6V0E1	1.04117e-54	0.346151	0.709	0.525	2.77773e-50
SDHD	5.99882e-86	0.345165	0.502	0.281	1.60043e-81
ID2	1.78796e-128	0.344865	0.395	0.168	4.7701e-124
RAB25	3.87485e-295	0.343379	0.267	0.054	1.03377e-290
GLTP	1.5415e-98	0.343189	0.356	0.165	4.11257e-94
CBR1	9.9839e-73	0.34218	0.565	0.348	2.66361e-68
AKAP9	1.62698e-107	0.342048	0.614	0.369	4.34062e-103
GTF2H5	1.62833e-108	0.341242	0.429	0.208	4.34421e-104
FIS1	7.92201e-98	0.341201	0.582	0.332	2.11351e-93
LAMTOR4	5.46933e-91	0.339825	0.532	0.302	1.45916e-86
AURKAIP1	2.4675e-90	0.339696	0.589	0.345	6.58304e-86
TMEM14C	1.13008e-83	0.339168	0.584	0.349	3.01495e-79
ATP5PO	8.54e-79	0.339094	0.68	0.435	2.27839e-74
AP1M2	0	0.338155	0.291	0.056	0
CCDC198	7.70108e-221	0.33758	0.341	0.099	2.05457e-216
PRDX1	3.88921e-90	0.33695	0.741	0.502	1.0376e-85
NDUFS7	2.94496e-90	0.336747	0.522	0.292	7.85687e-86
TOMM6	2.35286e-87	0.336567	0.544	0.318	6.27719e-83
NDUFA7	1.85808e-83	0.336364	0.503	0.284	4.95716e-79
CXXC5	3.95935e-90	0.336314	0.471	0.259	1.05632e-85
HPRT1	1.63027e-110	0.335088	0.348	0.151	4.34939e-106
WLS	3.12015e-180	0.334421	0.389	0.14	8.32425e-176
TFDP2	2.50437e-172	0.333533	0.387	0.142	6.68142e-168
HSD17B10	6.77369e-154	0.333295	0.365	0.139	1.80715e-149
KIF12	5.88298e-231	0.333136	0.28	0.07	1.56952e-226
HDDC2	1.88185e-102	0.332998	0.386	0.183	5.02059e-98
ZCRB1	5.12237e-116	0.332077	0.436	0.208	1.3666e-111
ATP5MC1	2.94825e-76	0.33189	0.637	0.408	7.86564e-72
SNHG29	8.43392e-101	0.330949	0.754	0.495	2.25008e-96
MTRNR2L8	4.05312e-188	0.330518	0.29	0.083	1.08133e-183
CSRP2	7.92762e-90	0.329907	0.257	0.105	2.11501e-85
COX5B	7.76231e-100	0.329738	0.834	0.624	2.07091e-95
PHPT1	4.04634e-92	0.328805	0.586	0.343	1.07952e-87
TAF7	2.94152e-137	0.328725	0.406	0.173	7.84768e-133
ERH	1.41822e-92	0.328608	0.522	0.294	3.78367e-88
IMMP2L	1.14781e-181	0.328113	0.294	0.09	3.06225e-177
PPCS	1.66467e-122	0.326343	0.427	0.198	4.44118e-118
ATP5MPL	3.55607e-80	0.326009	0.609	0.368	9.48723e-76
C16orf89	1.10504e-134	0.324537	0.271	0.092	2.94814e-130
C19orf53	2.84642e-98	0.324321	0.556	0.309	7.59397e-94
SPINT1-AS1	2.63913e-148	0.324312	0.292	0.099	7.04095e-144
C11orf1	4.39974e-131	0.324225	0.312	0.118	1.17381e-126
IVNS1ABP	7.22912e-129	0.323045	0.545	0.272	1.92866e-124
TSPAN1	2.3935e-43	0.323028	0.281	0.158	6.38561e-39
ABLIM1	6.61756e-124	0.322588	0.37	0.156	1.7655e-119
CBX5	1.66685e-117	0.322356	0.418	0.194	4.44698e-113
PNRC2	1.37777e-100	0.321866	0.419	0.207	3.67575e-96
ATP5MF	1.60452e-85	0.321485	0.568	0.33	4.28069e-81
RAB2A	1.24494e-81	0.321181	0.554	0.336	3.32137e-77
PARD6B	4.87286e-133	0.320832	0.333	0.128	1.30003e-128
ANAPC16	1.93765e-79	0.320256	0.553	0.335	5.16946e-75
HIST1H1C	3.25524e-107	0.319894	0.321	0.132	8.68464e-103
COA3	1.51924e-78	0.319405	0.565	0.335	4.05318e-74
RPS12	4.38336e-117	0.318923	0.919	0.723	1.16944e-112
COX7C	1.54805e-100	0.318402	0.868	0.642	4.13005e-96
RIC3	2.02433e-260	0.31829	0.251	0.053	5.4007e-256
ANP32E	1.44888e-126	0.318046	0.363	0.151	3.86547e-122
CHP1	3.8556e-93	0.316168	0.299	0.13	1.02864e-88
ESRRG	1.30725e-217	0.314577	0.329	0.093	3.48761e-213
NDUFAB1	4.46201e-77	0.313886	0.589	0.354	1.19042e-72
TUBB2B	1.13985e-143	0.312399	0.251	0.078	3.04101e-139
VAMP2	2.76839e-87	0.311312	0.509	0.289	7.38577e-83
CTNNAL1	1.53385e-119	0.311107	0.316	0.124	4.09216e-115
CLMN	6.47985e-227	0.306724	0.3	0.079	1.72876e-222
S100A13	1.00778e-71	0.305555	0.559	0.334	2.68864e-67
HMGN3	9.98024e-84	0.304797	0.572	0.339	2.66263e-79
BBOX1	1.08808e-145	0.304475	0.268	0.085	2.90289e-141
WDR83OS	1.18152e-79	0.30361	0.604	0.371	3.15217e-75
LSM3	1.54235e-93	0.303229	0.462	0.245	4.11483e-89
ADH5	6.36746e-99	0.302956	0.466	0.242	1.69877e-94
ARL6IP1	3.86508e-84	0.301591	0.579	0.362	1.03116e-79
TSPAN33	9.76355e-121	0.300026	0.345	0.142	2.60482e-116
ATRAID	1.14739e-77	0.299742	0.517	0.303	3.06112e-73
NCL	9.53677e-96	0.299148	0.624	0.371	2.54431e-91
APP	3.02394e-69	0.298469	0.724	0.557	8.06756e-65
MRFAP1	1.83942e-84	0.298037	0.513	0.294	4.90739e-80
RPS26	4.53019e-88	0.297775	0.787	0.526	1.20861e-83
NME4	2.42345e-81	0.297464	0.289	0.13	6.46553e-77
NOL7	5.66596e-86	0.297395	0.453	0.244	1.51162e-81
RPL21	5.59958e-86	0.296592	0.894	0.716	1.49391e-81
CETN2	4.72292e-111	0.296481	0.313	0.129	1.26003e-106
RPS29	3.42013e-78	0.296182	0.798	0.562	9.12457e-74
MRPL41	5.56739e-88	0.296143	0.58	0.325	1.48532e-83
TRAPPC6A	2.03255e-131	0.29582	0.327	0.127	5.42264e-127
TCEAL9	8.43796e-86	0.295314	0.389	0.196	2.25116e-81
HIBADH	6.44808e-76	0.294542	0.363	0.185	1.72028e-71
RASSF7	5.23307e-151	0.294268	0.262	0.082	1.39613e-146
NDUFB8	2.66098e-69	0.294263	0.63	0.401	7.09924e-65
PKP4	1.87456e-153	0.293986	0.406	0.16	5.00115e-149
TMEM38B	7.5865e-135	0.291312	0.322	0.122	2.024e-130
MAGEF1	3.98138e-127	0.291286	0.32	0.125	1.06219e-122
RABAC1	1.22435e-97	0.291075	0.561	0.319	3.26645e-93
RPL26	1.00431e-100	0.29064	0.907	0.663	2.67939e-96
YBX1	4.5171e-69	0.290462	0.739	0.498	1.20512e-64
FAM229B	1.4786e-138	0.290368	0.268	0.091	3.94475e-134
CLINT1	2.90358e-111	0.290291	0.472	0.238	7.74647e-107
ATP1B3	3.81083e-117	0.290096	0.414	0.188	1.01669e-112
RPL7	2.69764e-91	0.29005	0.856	0.62	7.19704e-87
CHL1	4.38036e-113	0.289508	0.299	0.114	1.16864e-108
ATP5MC3	2.13145e-78	0.288134	0.761	0.54	5.68648e-74
HSP90AA1	1.6926e-59	0.286864	0.822	0.697	4.51567e-55
EPHX2	7.45259e-153	0.28602	0.317	0.109	1.98828e-148
SUB1	2.16439e-60	0.283767	0.61	0.397	5.77439e-56
MRPL40	3.46756e-97	0.282331	0.405	0.202	9.2511e-93
TCEA3	2.60132e-110	0.281705	0.367	0.158	6.94007e-106
HOXB2	8.35629e-122	0.28117	0.329	0.132	2.22937e-117
DNPH1	4.14886e-115	0.280487	0.469	0.226	1.10688e-110
TP53I3	4.92225e-88	0.279734	0.278	0.12	1.31321e-83
CITED2	2.20927e-72	0.279518	0.265	0.121	5.89411e-68
RPS9	4.03471e-80	0.279109	0.864	0.653	1.07642e-75
MT-ND4	7.7481e-86	0.278607	0.999	0.975	2.06712e-81
ITGB8	5.66215e-80	0.277583	0.293	0.131	1.5106e-75
MYL12B	1.75213e-73	0.276338	0.786	0.547	4.67451e-69
COPS9	2.97288e-71	0.276228	0.495	0.287	7.93134e-67
ZNF667-AS1	1.28193e-121	0.276055	0.271	0.098	3.42005e-117
C4orf48	2.79074e-122	0.275868	0.305	0.114	7.44542e-118
ANAPC13	7.39591e-87	0.275495	0.317	0.147	1.97315e-82
TMBIM4	8.55772e-67	0.275235	0.619	0.416	2.28311e-62
PRSS8	2.40424e-200	0.275041	0.275	0.074	6.41428e-196
BUD31	1.16117e-85	0.274431	0.379	0.189	3.09788e-81
SRP14	2.34813e-86	0.273953	0.842	0.628	6.26457e-82
NDUFS4	7.97601e-63	0.273687	0.449	0.263	2.12792e-58
SCAND1	5.90193e-100	0.273198	0.489	0.254	1.57457e-95
TMEM230	3.06169e-72	0.273161	0.492	0.287	8.16828e-68
RPL24	1.15714e-76	0.271999	0.87	0.656	3.08713e-72
CTSF	1.31608e-135	0.271132	0.324	0.122	3.51116e-131
BHLHE40	7.20127e-53	0.271125	0.332	0.184	1.92123e-48
RPL10A	5.35131e-84	0.270781	0.825	0.592	1.42768e-79
WWC2	3.16477e-146	0.270749	0.328	0.118	8.44328e-142
MYL6B	1.98129e-116	0.269014	0.327	0.131	5.2859e-112
H1FX	1.12919e-56	0.268961	0.353	0.193	3.01256e-52
KRT18	4.55571e-66	0.268695	0.486	0.28	1.21542e-61
EMX2	7.89469e-98	0.267504	0.363	0.165	2.10622e-93
CHMP2A	8.03683e-87	0.267477	0.515	0.286	2.14415e-82
DBI	8.87374e-67	0.266497	0.645	0.418	2.36743e-62
ANK3	2.39519e-139	0.266406	0.366	0.142	6.39014e-135
EEF1E1	1.64637e-84	0.26585	0.309	0.143	4.39234e-80
PTS	2.37067e-87	0.265609	0.35	0.167	6.32472e-83
CFAP298	7.53445e-90	0.265472	0.316	0.143	2.01012e-85
SCNN1A	5.37703e-139	0.265263	0.389	0.153	1.43454e-134
RPA3	6.80251e-71	0.265216	0.327	0.164	1.81484e-66
TECR	1.6808e-99	0.265136	0.41	0.201	4.48421e-95
NR2F2	2.35333e-117	0.265064	0.478	0.232	6.27844e-113
SUCLG1	3.68829e-83	0.264994	0.59	0.354	9.83999e-79
RPS4X	4.65902e-70	0.26388	0.911	0.744	1.24298e-65
GTF3C6	1.29481e-74	0.263855	0.416	0.224	3.45441e-70
MRPS36	2.052e-75	0.263844	0.444	0.244	5.47453e-71
CYP51A1	5.05614e-71	0.263482	0.35	0.179	1.34893e-66
MRPL57	3.15332e-87	0.26299	0.481	0.262	8.41274e-83
SEC11C	5.42821e-89	0.262187	0.459	0.246	1.44819e-84
RPS27A	1.54513e-99	0.262139	0.916	0.722	4.12225e-95
BDH2	7.51782e-122	0.261795	0.447	0.205	2.00568e-117
BAG1	7.84339e-63	0.260651	0.519	0.312	2.09254e-58
CISD1	3.11886e-53	0.260556	0.484	0.297	8.32082e-49
TOB1	2.42046e-80	0.260232	0.348	0.17	6.45754e-76
SUCLG2	2.97394e-81	0.26019	0.392	0.2	7.93417e-77
DDX24	3.12907e-91	0.259907	0.558	0.318	8.34805e-87
FKBP4	5.2162e-106	0.259634	0.269	0.104	1.39163e-101
CBX1	1.29554e-105	0.259427	0.254	0.095	3.45637e-101
NDUFV2	1.36253e-60	0.259041	0.592	0.375	3.63509e-56
SPAG16	9.98932e-106	0.258752	0.28	0.111	2.66505e-101
POP5	4.87694e-92	0.258538	0.284	0.121	1.30112e-87
MRPL36	1.47646e-71	0.257231	0.304	0.149	3.93905e-67
ETFRF1	2.21689e-90	0.256425	0.295	0.128	5.91444e-86
NDUFB5	5.36822e-57	0.255991	0.544	0.345	1.43219e-52
UXS1	7.54197e-102	0.255903	0.41	0.194	2.01212e-97
HNRNPA1	1.41289e-69	0.255739	0.658	0.419	3.76945e-65
APLP2	4.36464e-53	0.255442	0.71	0.545	1.16444e-48
ATP5MC2	3.78905e-55	0.254867	0.763	0.532	1.01088e-50
SCOC	1.24446e-68	0.254859	0.407	0.224	3.3201e-64
EIF1B	1.33893e-59	0.254613	0.479	0.286	3.57212e-55
UFC1	1.74871e-77	0.254353	0.452	0.245	4.66537e-73
MGAT4A	1.80793e-188	0.254198	0.304	0.09	4.82339e-184
DDAH1	6.43214e-184	0.254196	0.301	0.09	1.71603e-179
MRPS33	4.40343e-70	0.253897	0.351	0.183	1.17479e-65
FKBP3	3.05559e-71	0.253806	0.361	0.19	8.152e-67
EAPP	2.25708e-76	0.253496	0.333	0.165	6.02167e-72
IFT22	1.52426e-127	0.253369	0.271	0.096	4.06656e-123
ACAA2	1.42419e-71	0.25334	0.518	0.304	3.79959e-67
PLPP5	1.24266e-126	0.253265	0.28	0.102	3.31529e-122
SBDS	1.34807e-87	0.252844	0.464	0.248	3.59653e-83
SEPHS2	1.89697e-68	0.252723	0.406	0.223	5.06092e-64
TIMM8B	1.04763e-66	0.252492	0.363	0.192	2.79496e-62
NAA20	1.01076e-71	0.252317	0.414	0.228	2.6966e-67
UQCR11	2.42792e-68	0.252248	0.709	0.466	6.47744e-64
EPB41L1	4.58705e-156	0.252032	0.254	0.075	1.22378e-151
NDUFS3	1.18993e-63	0.251086	0.459	0.269	3.17461e-59
RHOA	1.05887e-48	0.25014	0.605	0.42	2.82496e-44
VPS13C	0.139337	-0.251239	0.331	0.286	1
PRKAR1A	0.00582094	-0.251882	0.387	0.372	1
CTNNB1	1.59677e-07	-0.254935	0.265	0.195	0.00426003
PIM3	3.36881e-10	-0.255036	0.248	0.3	8.98765e-06
EEF2	2.16377e-16	-0.255698	0.642	0.613	5.77273e-12
SLC3A1	0.12906	-0.259198	0.432	0.394	1
PSMB8	0.00029257	-0.259339	0.251	0.266	1
CA12	0.268573	-0.259596	0.626	0.539	1
KDELR2	5.93273e-07	-0.262989	0.232	0.265	0.0158279
ADGRG1	0.695741	-0.263109	0.357	0.321	1
CNIH4	5.86036e-05	-0.263682	0.287	0.298	1
CTTN	8.24405e-06	-0.267786	0.251	0.279	0.219943
MANF	2.52151e-06	-0.268342	0.226	0.252	0.0672713
PTBP3	2.24276e-06	-0.271619	0.229	0.263	0.0598345
PRCP	0.0226123	-0.273633	0.308	0.297	1
SELENOP	0.486554	-0.274838	0.475	0.406	1
PDCD4	3.70697e-09	-0.275697	0.206	0.253	9.88983e-05
ACAT1	0.354809	-0.276275	0.519	0.445	1
ARMCX3	1.10061e-05	-0.277372	0.287	0.302	0.29363
TNFSF10	0.0132644	-0.279822	0.274	0.224	1
RPS19	0.497399	-0.280064	0.848	0.756	1
LPP	0.32167	-0.280815	0.297	0.278	1
BTG1	7.42415e-06	-0.286107	0.535	0.417	0.198069
VMP1	0.0186616	-0.287349	0.344	0.293	1
HNRNPH1	0.477438	-0.287541	0.362	0.317	1
CNN3	0.523441	-0.288277	0.403	0.357	1
LAMB1	0.851376	-0.29	0.284	0.252	1
RPS2	0.000355596	-0.293269	0.849	0.777	1
AAK1	0.246428	-0.294292	0.278	0.262	1
NKTR	0.112449	-0.29479	0.315	0.265	1
NEDD4L	0.143809	-0.295339	0.307	0.283	1
CPEB4	0.227422	-0.304536	0.364	0.331	1
OSBPL1A	3.97265e-08	-0.309894	0.246	0.275	0.00105986
TUBB	3.21714e-09	-0.312473	0.32	0.347	8.58301e-05
ZNF292	0.0476146	-0.314781	0.31	0.3	1
ZBTB38	0.000282046	-0.315183	0.275	0.287	1
GPI	2.79277e-07	-0.315476	0.332	0.349	0.00745082
ACO2	0.000187611	-0.316047	0.33	0.325	1
ESRRA	2.64285e-12	-0.321868	0.2	0.252	7.05085e-08
ATP6V1A	0.010123	-0.32294	0.416	0.373	1
NFIA	0.0432643	-0.326065	0.261	0.26	1
CYB5R3	1.92828e-10	-0.326183	0.241	0.285	5.14446e-06
C12orf75	7.50877e-12	-0.328545	0.245	0.296	2.00327e-07
TAGLN2	0.705749	-0.331884	0.316	0.286	1
ATP6V0C	0.0131338	-0.332036	0.656	0.563	1
SLC25A39	9.17527e-13	-0.334524	0.252	0.298	2.44787e-08
NUPR1	2.36217e-50	-0.335495	0.126	0.293	6.30203e-46
RAP1B	2.22292e-07	-0.335558	0.256	0.286	0.00593052
ARID1B	0.045022	-0.340272	0.258	0.253	1
PSAP	4.19655e-20	-0.340523	0.679	0.661	1.1196e-15
OGA	0.0205679	-0.342851	0.265	0.263	1
LUC7L3	0.0346351	-0.343139	0.428	0.353	1
FABP3	0.576277	-0.343293	0.291	0.25	1
DYNLT3	1.92619e-14	-0.343994	0.228	0.283	5.13889e-10
PTGER3	8.02413e-05	-0.344771	0.407	0.391	1
NPC2	0.00103029	-0.34866	0.57	0.498	1
GLS	5.80393e-07	-0.350398	0.345	0.367	0.0154843
EIF4EBP2	3.43202e-18	-0.350604	0.195	0.268	9.15628e-14
RHOC	3.33795e-05	-0.354652	0.267	0.283	0.890531
CTSB	0.000174829	-0.35623	0.292	0.299	1
BRI3	4.75362e-15	-0.358037	0.601	0.565	1.26822e-10
MACF1	1.08413e-05	-0.361558	0.316	0.33	0.289235
IFITM2	1.24854e-14	-0.363801	0.399	0.269	3.33099e-10
CRTAP	7.02057e-24	-0.364854	0.173	0.263	1.87302e-19
PGRMC2	1.20639e-18	-0.366845	0.267	0.334	3.21852e-14
PPFIBP1	1.52135e-10	-0.371347	0.224	0.276	4.0588e-06
MBNL1	1.29878e-12	-0.37291	0.212	0.267	3.46501e-08
MT1X	0.150534	-0.381532	0.412	0.349	1
DDX17	3.4714e-06	-0.384594	0.547	0.522	0.0926135
RSRP1	0.000643593	-0.38558	0.319	0.319	1
NORAD	3.60888e-10	-0.389447	0.484	0.478	9.62814e-06
CEBPD	0.747353	-0.396873	0.342	0.304	1
UHMK1	3.33941e-17	-0.397888	0.246	0.308	8.90921e-13
MT1G	0	-0.399642	0.523	0.114	0
DST	1.06042e-11	-0.399804	0.406	0.434	2.8291e-07
DAB2	0.0131462	-0.404274	0.253	0.251	1
EIF4A1	6.77659e-15	-0.404759	0.473	0.475	1.80793e-10
P4HB	1.76355e-08	-0.409257	0.349	0.361	0.000470498
WIPI2	8.17173e-24	-0.41177	0.18	0.265	2.18014e-19
GAPDH	0.507324	-0.413615	0.825	0.704	1
SNHG5	1.15527e-09	-0.413766	0.219	0.259	3.08216e-05
RTN4	8.7212e-27	-0.414248	0.708	0.679	2.32673e-22
MGST2	2.14793e-19	-0.417039	0.226	0.296	5.73045e-15
IGF2R	3.80617e-15	-0.422691	0.249	0.304	1.01545e-10
DSG2	7.335e-10	-0.422752	0.311	0.33	1.9569e-05
ATP6AP2	2.02308e-11	-0.424935	0.559	0.519	5.39738e-07
NFE2L1	1.05162e-13	-0.426201	0.295	0.337	2.80563e-09
LAMP2	1.61694e-20	-0.431311	0.352	0.399	4.31382e-16
NFIB	5.62462e-13	-0.43324	0.203	0.257	1.50059e-08
SPAG9	1.96028e-14	-0.433517	0.268	0.326	5.22983e-10
TBC1D1	5.86666e-23	-0.439433	0.226	0.304	1.56517e-18
CCND1	0.847871	-0.439541	0.352	0.311	1
TUBA1B	3.4723e-09	-0.444012	0.395	0.4	9.26376e-05
METRNL	4.36872e-17	-0.448137	0.258	0.308	1.16553e-12
KCNQ1OT1	0.793752	-0.448523	0.263	0.242	1
SERPINB6	5.12761e-21	-0.451368	0.235	0.312	1.368e-16
ST3GAL4	2.71934e-22	-0.452986	0.186	0.262	7.25494e-18
WSB1	1.12366e-06	-0.453565	0.474	0.465	0.0299781
GAS5	0.195974	-0.454187	0.41	0.362	1
MYH9	1.488e-26	-0.458154	0.264	0.351	3.96984e-22
FNDC3B	1.6022e-23	-0.469814	0.237	0.321	4.27451e-19
MARCKS	4.51513e-20	-0.474192	0.206	0.285	1.20459e-15
PLEKHB2	2.94024e-18	-0.477776	0.334	0.373	7.84427e-14
FOXP1	3.18722e-19	-0.480938	0.239	0.307	8.50319e-15
ITGB1	3.67116e-15	-0.482041	0.484	0.495	9.79428e-11
CAV2	4.29905e-52	-0.485018	0.117	0.268	1.14694e-47
SLC3A2	8.65719e-25	-0.488281	0.301	0.373	2.30965e-20
SPTBN1	1.47576e-20	-0.494407	0.514	0.522	3.93719e-16
PLCG2	2.38099e-37	-0.497595	0.134	0.256	6.35223e-33
FKBP1A	7.82189e-11	-0.499759	0.303	0.337	2.0868e-06
PLEKHA1	3.11138e-27	-0.502005	0.24	0.338	8.30084e-23
PPARGC1A	6.27242e-11	-0.508749	0.29	0.312	1.67342e-06
LINC00472	0.628976	-0.51538	0.433	0.367	1
FTH1	5.72577e-09	-0.515827	0.958	0.942	0.000152758
ZNF207	3.43773e-10	-0.518123	0.232	0.273	9.17151e-06
MSI2	1.38589e-16	-0.520614	0.375	0.399	3.6974e-12
CTSA	7.20224e-30	-0.521839	0.292	0.371	1.92149e-25
NNT	7.51632e-21	-0.524451	0.296	0.35	2.00528e-16
SULT1C2	1.42441e-09	-0.527695	0.296	0.321	3.80019e-05
YBX3	6.3318e-19	-0.530134	0.341	0.392	1.68926e-14
MOB1B	2.2288e-35	-0.544162	0.16	0.272	5.94622e-31
PLAAT4	3.88256e-43	-0.544335	0.123	0.255	1.03583e-38
IFITM3	0.00527931	-0.544856	0.565	0.433	1
MAN2A1	3.55721e-39	-0.558538	0.168	0.289	9.49027e-35
FTX	1.50962e-11	-0.562018	0.253	0.294	4.02752e-07
KIAA1191	9.96202e-47	-0.575835	0.179	0.313	2.65777e-42
MGAT4B	1.94501e-51	-0.576874	0.191	0.333	5.18909e-47
CHPT1	7.86234e-61	-0.576957	0.135	0.3	2.09759e-56
PLAAT3	1.4401e-55	-0.579245	0.177	0.335	3.84204e-51
THSD7A	3.81408e-29	-0.580659	0.213	0.304	1.01756e-24
CTSD	3.84988e-49	-0.584318	0.682	0.67	1.02711e-44
ATP6V0A4	5.17009e-26	-0.595576	0.229	0.301	1.37933e-21
CA2	1.02175e-39	-0.599749	0.395	0.476	2.72594e-35
PPP1R14B	9.53221e-41	-0.599979	0.402	0.462	2.5431e-36
PLPP3	6.51204e-05	-0.6085	0.266	0.274	1
GRN	3.4902e-52	-0.613446	0.348	0.458	9.31151e-48
IFI30	4.25231e-14	-0.614078	0.333	0.354	1.13447e-09
DHRS7	8.6486e-20	-0.6155	0.354	0.385	2.30736e-15
TIMP1	1.30563e-11	-0.642913	0.227	0.279	3.48329e-07
KIF21A	1.63604e-55	-0.649329	0.181	0.328	4.3648e-51
FNIP2	2.48628e-39	-0.656087	0.235	0.347	6.63316e-35
SOD2	1.7189e-25	-0.656934	0.444	0.48	4.58585e-21
SLC44A1	7.93982e-66	-0.659346	0.148	0.32	2.11826e-61
DDX5	9.4372e-76	-0.663189	0.634	0.697	2.51775e-71
COL6A2	3.83702e-104	-0.684084	0.027	0.255	1.02368e-99
GAS6	3.5066e-67	-0.699303	0.238	0.398	9.35526e-63
TMSB10	3.16177e-10	-0.701007	0.726	0.625	8.4353e-06
TSPAN5	1.7282e-108	-0.709007	0.026	0.257	4.61065e-104
LIMS1	4.60447e-89	-0.710994	0.189	0.391	1.22843e-84
ITGA6	1.47778e-64	-0.719157	0.196	0.358	3.94257e-60
HLA-DRA	5.91506e-18	-0.750596	0.278	0.34	1.57808e-13
SLC38A1	1.98425e-90	-0.765338	0.192	0.397	5.29377e-86
NDRG1	2.26632e-44	-0.765392	0.297	0.4	6.04631e-40
GSN	8.56108e-07	-0.766567	0.324	0.335	0.0228401
CPXM2	7.14362e-75	-0.780746	0.106	0.287	1.90585e-70
EPS8	1.95236e-113	-0.785003	0.089	0.336	5.20869e-109
SLC16A7	3.1753e-30	-0.791669	0.373	0.421	8.47138e-26
FTL	2.67566e-19	-0.792211	0.935	0.908	7.13838e-15
BST2	2.05026e-86	-0.796329	0.16	0.364	5.46988e-82
MALAT1	1.06702e-89	-0.823503	0.857	0.943	2.84669e-85
XIST	9.78175e-30	-0.833606	0.527	0.541	2.60967e-25
GNG11	1.43913e-39	-0.83996	0.204	0.322	3.83947e-35
LGALS3	3.02118e-43	-0.84039	0.478	0.57	8.06022e-39
COL6A1	1.3745e-85	-0.84923	0.206	0.396	3.66703e-81
CD63	1.4916e-156	-0.865452	0.764	0.792	3.97943e-152
PCCA	1.47309e-19	-0.867285	0.237	0.288	3.93006e-15
TBC1D14	4.20585e-93	-0.903022	0.119	0.33	1.12208e-88
NUCB2	1.23207e-55	-0.904345	0.303	0.422	3.28704e-51
SLC18A2	1.94703e-122	-0.91067	0.007	0.258	5.19449e-118
TIMP3	0.0300286	-0.925822	0.259	0.251	1
INSR	6.96502e-26	-0.931065	0.187	0.274	1.8582e-21
ADGRF5	2.56816e-135	-0.937134	0.019	0.294	6.8516e-131
GPNMB	1.04206e-66	-0.954589	0.318	0.438	2.7801e-62
HLA-A	1.65113e-186	-0.957036	0.662	0.783	4.40505e-182
B2M	4.7287e-159	-0.970585	0.829	0.883	1.26157e-154
CD74	5.93138e-21	-0.981591	0.361	0.412	1.58243e-16
HLA-E	1.49615e-78	-1.00204	0.396	0.531	3.99159e-74
RNF213	3.93127e-23	-1.01465	0.23	0.306	1.04882e-18
ATP6V0D2	1.25629e-120	-1.01491	0.082	0.336	3.35165e-116
BACE2	1.71568e-67	-1.0233	0.316	0.435	4.57727e-63
GPX3	1.09679e-32	-1.0567	0.331	0.413	2.92614e-28
PVALB	7.93032e-44	-1.07888	0.224	0.336	2.11573e-39
AQP6	2.32223e-145	-1.08372	0.01	0.296	6.19547e-141
TMEM255A	2.06617e-156	-1.0886	0.007	0.309	5.51234e-152
CALD1	2.71837e-41	-1.12164	0.136	0.255	7.25235e-37
HLA-C	2.26333e-194	-1.16999	0.609	0.74	6.03835e-190
HLA-B	3.20443e-282	-1.22978	0.56	0.782	8.54911e-278
VEGFA	3.01514e-53	-1.25704	0.225	0.363	8.04409e-49
TMEM101	9.22684e-145	-1.2894	0.158	0.431	2.46163e-140
TMSB4X	2.29189e-224	-1.41442	0.456	0.746	6.11454e-220
SPARC	3.14605e-103	-1.46291	0.028	0.253	8.39335e-99
KLK1	9.78626e-147	-1.55682	0.025	0.318	2.61088e-142
LGMN	1.14857e-195	-1.62241	0.188	0.502	3.06426e-191
APOE	7.67152e-262	-1.74992	0.248	0.618	2.04669e-257
NEAT1	2.5497e-203	-1.98686	0.637	0.779	6.80235e-199
SPARCL1	1.81932e-281	-2.14045	0.044	0.495	4.85376e-277
VIM	3.23937e-132	-2.27864	0.163	0.41	8.64231e-128

## Sheet: Collecting duct cluster
Dataset S1: Markers of non-immune cell clusters from 12 samples, Related to Figure 1
Collecting duct cluster
	p_val	avg_logFC	pct.1	pct.2	p_val_adj
FXYD4	0	2.93847	0.732	0.045	0
AQP2	0	2.6963	0.575	0.004	0
CALB1	0	2.56877	0.328	0.005	0
AQP3	0	2.30285	0.613	0.077	0
S100A2	0	1.85676	0.636	0.064	0
WFDC2	0	1.84238	0.828	0.203	0
EPCAM	0	1.83714	0.927	0.244	0
GDF15	9.83966e-153	1.69386	0.669	0.336	2.62512e-148
HSD11B2	0	1.69021	0.819	0.226	0
BTG2	0	1.68586	0.631	0.131	0
KRT7	2.28706e-220	1.43125	0.279	0.047	6.10164e-216
TACSTD2	0	1.35928	0.638	0.095	0
KRT19	0	1.20644	0.621	0.135	0
ID1	2.67349e-277	1.20142	0.546	0.132	7.13259e-273
GSTM3	2.2607e-256	1.18355	0.666	0.23	6.03133e-252
AIF1L	0	1.14654	0.614	0.088	0
ATP6V1G3	4.76172e-123	1.13979	0.391	0.134	1.27038e-118
FOS	2.62614e-272	1.10449	0.614	0.165	7.00629e-268
PTGER1	0	1.05954	0.388	0.002	0
MAL	1.52435e-295	1.04186	0.871	0.356	4.06682e-291
KRT18	2.34243e-245	1.03185	0.77	0.279	6.24937e-241
GADD45B	1.70297e-163	1.00664	0.541	0.195	4.54337e-159
ARG2	0	0.99596	0.52	0.116	0
ELF3	0	0.99281	0.556	0.111	0
CYSTM1	1.03665e-287	0.986677	0.907	0.404	2.76569e-283
EGR1	9.01985e-308	0.955121	0.536	0.118	2.40641e-303
RALBP1	1.51272e-222	0.944565	0.637	0.225	4.03579e-218
CDKN1C	1.30487e-210	0.94164	0.387	0.087	3.48126e-206
PHLDA2	0	0.939078	0.291	0.033	0
CLDN8	0	0.933044	0.53	0.026	0
IER3	1.67542e-214	0.930108	0.494	0.135	4.46986e-210
CTSH	2.26627e-226	0.928885	0.656	0.23	6.04618e-222
IER2	3.13488e-227	0.928584	0.653	0.215	8.36355e-223
H3F3B	1.89303e-106	0.927613	0.892	0.588	5.05042e-102
TMEM213	3.44505e-88	0.926592	0.662	0.346	9.19106e-84
IGFBP2	0	0.904642	0.381	0.046	0
HSPA1A	9.32253e-137	0.898875	0.491	0.183	2.48716e-132
CLDN4	2.26767e-280	0.895989	0.581	0.149	6.04992e-276
ID2	2.74567e-173	0.895975	0.523	0.169	7.32517e-169
RASD1	0	0.884496	0.421	0.039	0
CDH16	1.37598e-181	0.877922	0.738	0.321	3.67098e-177
FAM107B	8.18396e-257	0.871326	0.713	0.246	2.1834e-252
GSTP1	5.57376e-223	0.867127	0.9	0.472	1.48702e-218
CLDN7	0	0.849405	0.657	0.156	0
GATA3	1.15263e-291	0.841736	0.483	0.103	3.0751e-287
FOLR1	0	0.835361	0.478	0.094	0
ID4	0	0.83354	0.379	0.05	0
PTGR1	1.72163e-207	0.828127	0.615	0.211	4.59313e-203
SCNN1G	0	0.823473	0.349	0	0
HMGCS2	0	0.821876	0.435	0.044	0
WNK1	6.65213e-101	0.812275	0.526	0.24	1.77472e-96
RHCG	4.0099e-56	0.810475	0.35	0.17	1.0698e-51
KRT8	1.49428e-184	0.794625	0.719	0.29	3.98659e-180
CYP51A1	1.91397e-249	0.787476	0.605	0.178	5.10627e-245
HES1	1.44385e-202	0.780289	0.471	0.126	3.85206e-198
COBLL1	7.88945e-195	0.779632	0.766	0.317	2.10483e-190
SCNN1B	0	0.777837	0.363	0.002	0
FAM3B	0	0.776239	0.462	0.037	0
NDUFA4	1.17876e-201	0.769157	0.946	0.576	3.14481e-197
BEX3	1.45649e-181	0.767176	0.751	0.331	3.88577e-177
SMIM6	0	0.760577	0.374	0.052	0
ABCB1	0	0.757839	0.355	0.03	0
CAPS	0	0.751228	0.424	0.016	0
DUSP1	1.14296e-155	0.749891	0.641	0.257	3.04929e-151
MAL2	5.12156e-295	0.74573	0.543	0.126	1.36638e-290
MRPL33	1.00109e-208	0.743311	0.691	0.261	2.67082e-204
SELENOM	1.04528e-217	0.740148	0.728	0.268	2.78871e-213
NR4A1	5.21889e-257	0.735721	0.431	0.09	1.39235e-252
KCNJ1	0	0.733486	0.438	0.075	0
TSPAN1	8.59244e-201	0.731889	0.537	0.156	2.29238e-196
FXYD2	1.20774e-46	0.724871	0.736	0.556	3.22214e-42
ATP6V1F	1.21606e-192	0.722387	0.819	0.374	3.24432e-188
FGL2	2.692e-213	0.722268	0.442	0.106	7.18198e-209
DCDC2	0	0.721429	0.47	0.086	0
SMIM5	5.10458e-268	0.717982	0.555	0.138	1.36185e-263
CDH1	0	0.714398	0.567	0.108	0
ID3	3.18361e-140	0.710831	0.53	0.188	8.49354e-136
JUN	1.54772e-127	0.70805	0.59	0.246	4.12916e-123
BHLHE40	1.22537e-137	0.708031	0.502	0.184	3.26916e-133
CAMK2N1	1.22546e-155	0.703439	0.809	0.402	3.26941e-151
RRAD	3.01648e-186	0.703209	0.295	0.057	8.04767e-182
TMEM52B	9.19456e-78	0.691328	0.327	0.124	2.45302e-73
TSTD1	1.72311e-215	0.68877	0.662	0.229	4.5971e-211
SPINT2	8.38232e-182	0.686315	0.821	0.365	2.23632e-177
MTRNR2L12	3.27972e-242	0.678214	0.835	0.307	8.74997e-238
ACTG1	6.30594e-107	0.6755	0.952	0.739	1.68236e-102
ATP1B3	3.24449e-69	0.664871	0.417	0.191	8.65598e-65
ATP6V1C2	0	0.664166	0.274	0.015	0
HSPA1B	1.67844e-123	0.655398	0.395	0.131	4.4779e-119
GATA2	0	0.646906	0.388	0.053	0
ITM2C	0	0.637557	0.498	0.087	0
ZFP36	4.6058e-132	0.634931	0.429	0.138	1.22878e-127
ADH1C	0	0.634887	0.257	0.002	0
INSIG1	6.36115e-234	0.634391	0.287	0.046	1.69709e-229
ADM	1.24641e-132	0.628726	0.482	0.168	3.3253e-128
ATF3	5.70546e-167	0.625833	0.295	0.062	1.52216e-162
DMKN	0	0.622325	0.484	0.092	0
JUND	4.85044e-112	0.619272	0.738	0.396	1.29405e-107
MUC20	3.11657e-220	0.616041	0.449	0.104	8.31471e-216
PNP	2.44413e-234	0.614081	0.456	0.108	6.52071e-230
PIK3C2G	0	0.611411	0.408	0.05	0
CYS1	2.83955e-206	0.602996	0.483	0.129	7.57564e-202
IQGAP2	2.97151e-264	0.602857	0.509	0.117	7.92768e-260
TPM4	2.35828e-155	0.602772	0.499	0.16	6.29164e-151
CLCNKB	1.89104e-228	0.599792	0.463	0.11	5.0451e-224
GPRC5C	2.96935e-166	0.597974	0.539	0.181	7.92194e-162
GATA3-AS1	0	0.597257	0.308	0.014	0
ATP1B1	2.82705e-95	0.595492	0.956	0.697	7.5423e-91
ATP5IF1	1.51317e-149	0.59486	0.806	0.402	4.03698e-145
EMX1	4.66354e-219	0.593113	0.408	0.092	1.24419e-214
CD9	3.51283e-94	0.590515	0.855	0.55	9.37187e-90
BCAM	2.96078e-281	0.586058	0.47	0.097	7.89907e-277
TOX3	2.99537e-251	0.583724	0.37	0.07	7.99136e-247
DDIT3	1.79376e-85	0.577609	0.409	0.168	4.78557e-81
NDUFA5	5.67664e-140	0.577501	0.735	0.351	1.51447e-135
H1F0	1.33473e-118	0.576735	0.382	0.124	3.56093e-114
CPVL	8.34842e-116	0.57498	0.575	0.246	2.22728e-111
COX8A	4.55979e-129	0.568458	0.863	0.479	1.21651e-124
CADPS2	1.95863e-301	0.567616	0.395	0.068	5.22543e-297
CAPG	6.08509e-150	0.56594	0.553	0.198	1.62344e-145
SPTBN2	0	0.561457	0.327	0.029	0
PLS3	2.8783e-155	0.556347	0.555	0.198	7.67903e-151
VASN	1.55106e-143	0.543408	0.325	0.083	4.13807e-139
PCSK1N	3.40754e-252	0.542369	0.459	0.098	9.09097e-248
C9orf16	1.3814e-162	0.541422	0.611	0.229	3.68542e-158
LHX1	0	0.541023	0.276	0.009	0
SMIM22	0	0.539088	0.297	0.003	0
SAT1	8.04302e-115	0.53836	0.832	0.49	2.1458e-110
ATP6V0E1	3.99488e-114	0.533176	0.869	0.526	1.06579e-109
ASAH1	8.9052e-81	0.53084	0.752	0.432	2.37582e-76
COX6C	3.89718e-108	0.53037	0.855	0.498	1.03973e-103
SCPEP1	2.79042e-121	0.530177	0.561	0.225	7.44457e-117
IL18	1.62902e-38	0.530027	0.303	0.154	4.34606e-34
C12orf75	1.84899e-77	0.526422	0.59	0.291	4.93291e-73
PFKFB3	2.49301e-138	0.522842	0.343	0.093	6.65111e-134
ARL6IP1	4.19072e-96	0.519086	0.683	0.364	1.11804e-91
ZFP36L1	8.78806e-43	0.517909	0.618	0.402	2.34457e-38
COX7B	3.14126e-111	0.517618	0.851	0.493	8.38057e-107
GABRA2	0	0.515647	0.281	0.004	0
RTN3	3.85006e-116	0.515526	0.606	0.267	1.02716e-111
CDA	5.34394e-270	0.511632	0.268	0.036	1.42571e-265
PPDPF	1.745e-109	0.507219	0.682	0.328	4.65549e-105
BMPR1B	0	0.506748	0.264	0.003	0
PAPPA	0	0.505851	0.273	0.026	0
NFE2L2	9.63212e-115	0.504567	0.627	0.287	2.56975e-110
ARL4D	4.06309e-146	0.504375	0.455	0.144	1.08399e-141
COX5A	1.38228e-116	0.502732	0.785	0.395	3.68777e-112
UQCRB	2.02922e-98	0.500714	0.903	0.583	5.41377e-94
MUC1	3.06604e-147	0.500079	0.662	0.255	8.17989e-143
SMDT1	1.17161e-124	0.499406	0.642	0.286	3.12575e-120
BEX2	6.93274e-230	0.49936	0.389	0.08	1.84959e-225
BEX4	3.27307e-188	0.498854	0.494	0.142	8.73222e-184
CLU	1.22368e-127	0.49869	0.737	0.344	3.26466e-123
HMGCS1	9.05958e-109	0.495509	0.296	0.083	2.417e-104
IDI1	1.11806e-140	0.495349	0.397	0.119	2.98288e-136
SCIN	4.85044e-119	0.490175	0.681	0.303	1.29405e-114
COX6B1	2.46768e-106	0.489598	0.848	0.47	6.58351e-102
MSMO1	1.71665e-161	0.488753	0.356	0.09	4.57985e-157
SNRPN	2.29849e-119	0.485786	0.6	0.257	6.13214e-115
SMIM24	2.84911e-242	0.483313	0.439	0.092	7.60115e-238
DSTN	1.07406e-117	0.481379	0.821	0.438	2.86548e-113
COA3	4.55217e-119	0.48123	0.732	0.336	1.21447e-114
ERP27	2.96903e-141	0.480004	0.273	0.061	7.92107e-137
DSP	9.67831e-141	0.478787	0.551	0.197	2.58208e-136
MNS1	2.75122e-266	0.477735	0.256	0.034	7.33997e-262
ACTB	4.09488e-85	0.474225	0.942	0.721	1.09247e-80
PLLP	2.55102e-171	0.471218	0.462	0.133	6.80587e-167
TMA7	4.59901e-105	0.470946	0.783	0.421	1.22697e-100
WDR83OS	1.16688e-110	0.4708	0.748	0.373	3.11311e-106
MT-ND4L	4.85813e-95	0.470654	0.948	0.63	1.2961e-90
LITAF	2.09206e-78	0.469563	0.536	0.263	5.5814e-74
DDIT4	8.37203e-56	0.469202	0.424	0.206	2.23357e-51
MMP24OS	7.362e-102	0.468144	0.642	0.309	1.96411e-97
UQCRH	1.15784e-88	0.465862	0.853	0.51	3.08899e-84
HOXD8	1.39629e-133	0.461341	0.424	0.136	3.72516e-129
SKP1	2.94774e-93	0.4588	0.838	0.497	7.86428e-89
RHOBTB3	4.39286e-129	0.456759	0.531	0.197	1.17197e-124
TSPAN6	5.62016e-203	0.454048	0.406	0.096	1.4994e-198
SLC25A25	0	0.453322	0.26	0.027	0
RPL21	5.58111e-90	0.452753	0.941	0.718	1.48898e-85
PIGR	8.71897e-144	0.449785	0.381	0.103	2.32613e-139
COX20	6.10559e-119	0.445041	0.632	0.279	1.62891e-114
CD82	3.40565e-299	0.442857	0.279	0.036	9.08592e-295
UBL5	5.6954e-95	0.442001	0.772	0.408	1.51948e-90
PNKD	1.95114e-107	0.441749	0.606	0.272	5.20545e-103
SPCS1	7.32044e-102	0.441664	0.748	0.388	1.95302e-97
NR0B2	7.93572e-43	0.440301	0.259	0.11	2.11717e-38
JUNB	3.76606e-109	0.44015	0.553	0.224	1.00475e-104
H3F3A	2.75036e-82	0.438722	0.892	0.577	7.33768e-78
TCEAL9	1.22009e-108	0.43845	0.493	0.197	3.25507e-104
SPINT1-AS1	2.69288e-176	0.43796	0.395	0.1	7.18433e-172
RPS12	4.26413e-94	0.437019	0.962	0.725	1.13763e-89
ATP6AP2	3.85401e-34	0.436625	0.744	0.517	1.02821e-29
MXRA5	2.33818e-288	0.434933	0.252	0.03	6.23803e-284
RPL7	2.58997e-91	0.433726	0.919	0.622	6.90978e-87
DNAJB1	1.90215e-90	0.432344	0.335	0.117	5.07474e-86
NDUFB2	5.36575e-93	0.431665	0.848	0.483	1.43153e-88
MT-CYB	1.11261e-87	0.430217	0.999	0.965	2.96833e-83
NUPR2	4.13181e-151	0.430207	0.384	0.103	1.10232e-146
HIGD1A	4.66014e-104	0.429425	0.526	0.215	1.24328e-99
LAPTM4B	2.8537e-98	0.424741	0.536	0.231	7.61339e-94
RNASEK	4.27619e-59	0.423142	0.846	0.564	1.14084e-54
GMNN	2.65912e-233	0.421041	0.287	0.046	7.09427e-229
CHCHD2	3.63281e-83	0.419909	0.847	0.497	9.69197e-79
TMEM238	1.655e-135	0.419381	0.416	0.129	4.41537e-131
CCPG1	2.85886e-112	0.416769	0.57	0.238	7.62715e-108
MT-ND3	1.69588e-91	0.41608	1	0.926	4.52444e-87
ST6GAL1	1.06974e-68	0.415119	0.358	0.146	2.85395e-64
COX6A1	1.2717e-87	0.414696	0.888	0.554	3.39278e-83
NAA20	8.6988e-93	0.41304	0.514	0.229	2.32075e-88
ADGRF1	9.97167e-174	0.409692	0.349	0.079	2.66034e-169
UQCRFS1	1.52757e-89	0.408605	0.691	0.342	4.0754e-85
AOC1	6.15999e-189	0.408107	0.282	0.052	1.64342e-184
NDUFC2	1.33471e-84	0.407083	0.798	0.448	3.56087e-80
PTGES3	2.23505e-92	0.406668	0.732	0.385	5.96288e-88
ALDH1A1	2.9418e-82	0.403941	0.57	0.271	7.84844e-78
SLC26A7	2.65216e-14	0.403777	0.296	0.196	7.07569e-10
RPS29	6.05487e-77	0.403518	0.892	0.564	1.61538e-72
NDUFB11	1.16393e-88	0.402557	0.735	0.388	3.10525e-84
TCEAL3	1.43527e-138	0.400133	0.423	0.131	3.82917e-134
TBX2-AS1	0	0.399794	0.282	0.028	0
DAD1	1.82783e-92	0.399028	0.718	0.362	4.87646e-88
SLC66A3	2.31791e-181	0.397331	0.361	0.084	6.18396e-177
MIF	3.24245e-97	0.395947	0.941	0.605	8.65053e-93
ZNF503	5.28065e-91	0.393791	0.446	0.175	1.40882e-86
DANCR	5.81354e-98	0.393407	0.45	0.178	1.55099e-93
NDUFA2	5.62975e-102	0.392971	0.654	0.304	1.50196e-97
CYB5A	4.01893e-107	0.391537	0.812	0.425	1.07221e-102
ERP29	4.22177e-91	0.390531	0.702	0.353	1.12633e-86
PRDX6	8.12889e-75	0.387408	0.73	0.407	2.16871e-70
RAB25	1.00263e-255	0.386884	0.335	0.056	2.67492e-251
CLDN3	3.61169e-131	0.385719	0.278	0.066	9.63564e-127
PTMA	1.52418e-68	0.385476	0.961	0.712	4.06637e-64
HSP90AA1	2.15149e-54	0.38485	0.907	0.697	5.73995e-50
ASAP2	2.6271e-165	0.384841	0.391	0.099	7.00883e-161
HS6ST1	7.14835e-148	0.384575	0.271	0.058	1.90711e-143
F11R	1.21762e-114	0.384327	0.38	0.122	3.24848e-110
EFHD1	1.49772e-90	0.38403	0.415	0.158	3.99576e-86
GLTP	8.72792e-85	0.382952	0.411	0.167	2.32852e-80
PRPS2	3.37395e-109	0.382541	0.302	0.087	9.00136e-105
SYNJ2BP	1.10131e-101	0.382266	0.523	0.214	2.9382e-97
MECOM	3.5649e-123	0.382087	0.471	0.16	9.51079e-119
NDUFAF3	1.4051e-94	0.38119	0.568	0.259	3.74867e-90
MOCS2	5.47224e-102	0.380781	0.492	0.199	1.45994e-97
HOXB-AS3	2.87124e-202	0.379322	0.291	0.053	7.66018e-198
BTG3	4.19353e-88	0.377768	0.401	0.155	1.11879e-83
C4orf48	4.02009e-128	0.376848	0.389	0.116	1.07252e-123
HIGD2A	1.57565e-83	0.376325	0.652	0.326	4.20367e-79
EMX2	6.00447e-85	0.375994	0.419	0.167	1.60193e-80
ITM2B	5.73479e-87	0.375889	0.965	0.81	1.52998e-82
PRDX5	8.02948e-74	0.374398	0.768	0.427	2.14218e-69
PARK7	4.55036e-90	0.373306	0.733	0.377	1.21399e-85
DNAJA1	1.05097e-79	0.373241	0.586	0.289	2.80387e-75
CDK2AP2	1.74628e-64	0.372191	0.379	0.166	4.65889e-60
EZR	3.98192e-57	0.371329	0.611	0.339	1.06234e-52
HMGN1	1.36407e-80	0.370848	0.653	0.342	3.6392e-76
NDUFB9	8.17053e-82	0.370568	0.705	0.355	2.17981e-77
PLPP5	4.72736e-126	0.370166	0.353	0.103	1.26121e-121
SNHG29	2.34698e-76	0.368898	0.836	0.497	6.26151e-72
GLRX5	4.25234e-88	0.368459	0.555	0.253	1.13448e-83
PNRC2	2.68409e-103	0.367398	0.51	0.209	7.16088e-99
MPPED2	1.60631e-301	0.36713	0.252	0.029	4.28547e-297
HOXB7	4.76976e-134	0.366675	0.377	0.11	1.27252e-129
RANBP2	3.33177e-56	0.366266	0.351	0.153	8.88883e-52
SDHD	3.73415e-74	0.365803	0.57	0.283	9.96234e-70
RPL14	9.01759e-56	0.365748	0.9	0.631	2.4058e-51
RTN4	4.15945e-51	0.365418	0.921	0.676	1.1097e-46
NDUFA11	1.26479e-89	0.365087	0.712	0.364	3.37435e-85
SNX2	1.92984e-68	0.364345	0.488	0.239	5.14863e-64
TMEM35B	2.07755e-92	0.364224	0.476	0.196	5.54269e-88
CLCNKA	1.5075e-133	0.362423	0.348	0.094	4.02186e-129
PRDM16-DT	2.01453e-170	0.361529	0.294	0.06	5.37457e-166
KCNJ16	3.12114e-116	0.360594	0.447	0.15	8.32688e-112
TMEM141	7.57915e-82	0.36052	0.566	0.265	2.02204e-77
MT-ND6	4.01422e-101	0.360408	0.508	0.195	1.07096e-96
CHCHD10	8.11566e-93	0.360371	0.869	0.498	2.16518e-88
TMEM14B	5.33929e-86	0.360087	0.62	0.299	1.42447e-81
SCNN1A	9.62307e-121	0.358371	0.461	0.156	2.56734e-116
TOMM7	7.53621e-73	0.357317	0.793	0.443	2.01059e-68
RPS4X	2.79648e-64	0.357176	0.952	0.746	7.46072e-60
IER5L	1.91539e-110	0.356007	0.294	0.081	5.11007e-106
NUCKS1	2.79748e-74	0.355894	0.762	0.448	7.4634e-70
TBX2	2.13438e-194	0.35573	0.308	0.058	5.6943e-190
TMED4	1.72543e-82	0.355585	0.582	0.283	4.60328e-78
TNFRSF12A	6.53549e-54	0.353254	0.416	0.195	1.7436e-49
ACSM3	3.23495e-88	0.352063	0.283	0.087	8.63053e-84
SRI	7.54815e-76	0.351384	0.658	0.344	2.01377e-71
COX7C	5.42126e-81	0.351121	0.926	0.644	1.44634e-76
MYH10	5.4951e-92	0.35103	0.349	0.119	1.46604e-87
TMED10	1.56892e-75	0.350883	0.608	0.31	4.18573e-71
TOMM6	4.31122e-71	0.346501	0.611	0.32	1.15019e-66
CYCS	1.01994e-65	0.345464	0.736	0.419	2.72111e-61
NDUFA1	3.25829e-72	0.345087	0.764	0.429	8.6928e-68
RPL23	8.27045e-52	0.34501	0.884	0.654	2.20647e-47
JPT1	7.12039e-90	0.344867	0.396	0.149	1.89965e-85
VEPH1	7.43616e-196	0.344733	0.26	0.044	1.98389e-191
ATP5MF	5.01259e-72	0.344618	0.638	0.332	1.33731e-67
MICOS10	7.39439e-71	0.344044	0.782	0.451	1.97275e-66
MORN2	7.57734e-121	0.343956	0.371	0.115	2.02156e-116
SQLE	2.66314e-90	0.342953	0.295	0.093	7.105e-86
ATP5PD	2.94007e-60	0.341265	0.722	0.417	7.84381e-56
TECR	4.45392e-92	0.340927	0.486	0.203	1.18826e-87
GINM1	7.10076e-82	0.340851	0.555	0.262	1.89441e-77
S100A6	7.33077e-102	0.340385	0.962	0.736	1.95577e-97
YWHAE	3.40404e-70	0.339474	0.713	0.393	9.08163e-66
CREM	2.84272e-57	0.339397	0.309	0.126	7.5841e-53
RPL26	1.67698e-69	0.338104	0.957	0.666	4.474e-65
MTRNR2L8	8.88594e-117	0.337595	0.316	0.086	2.37068e-112
UBB	9.98449e-62	0.337534	0.829	0.521	2.66376e-57
RPL41	2.19947e-91	0.336362	0.98	0.831	5.86797e-87
TCEAL4	5.83816e-81	0.335997	0.59	0.285	1.55756e-76
MTURN	1.03134e-139	0.335831	0.37	0.102	2.75151e-135
HSBP1	4.69058e-71	0.33552	0.613	0.319	1.2514e-66
HMGCR	3.12272e-109	0.333928	0.279	0.074	8.3311e-105
NDUFB5	1.18644e-62	0.333729	0.639	0.346	3.16531e-58
MACC1	4.93304e-123	0.333227	0.311	0.083	1.31609e-118
HEBP1	2.83424e-72	0.333207	0.439	0.198	7.56147e-68
RPS9	1.40784e-62	0.332726	0.933	0.656	3.75596e-58
RPS23	8.31063e-71	0.330819	0.96	0.713	2.21719e-66
COX17	1.9096e-78	0.330045	0.6	0.291	5.09463e-74
CXXC5	9.13663e-63	0.329735	0.517	0.261	2.43756e-58
PLAAT4	5.9542e-21	0.329011	0.387	0.249	1.58852e-16
RPL15	1.63369e-50	0.32834	0.925	0.703	4.35853e-46
COMMD6	9.76153e-67	0.326465	0.734	0.406	2.60428e-62
COX4I1	5.14365e-65	0.325978	0.908	0.644	1.37228e-60
RDH10	2.05904e-81	0.324794	0.329	0.115	5.49332e-77
KCTD12	3.7202e-174	0.32427	0.342	0.076	9.92513e-170
SERPINA5	7.12464e-44	0.324167	0.262	0.11	1.90078e-39
PTPN13	5.98532e-135	0.324025	0.306	0.076	1.59682e-130
MT-ND5	8.5019e-64	0.323466	0.993	0.862	2.26822e-59
ROMO1	2.71053e-79	0.321251	0.516	0.234	7.23143e-75
ANP32A	1.13242e-80	0.320831	0.434	0.184	3.02117e-76
RPS25	1.14069e-59	0.320033	0.933	0.662	3.04325e-55
HOXB8	3.01578e-123	0.319836	0.252	0.059	8.04579e-119
PTBP3	2.25927e-72	0.319382	0.538	0.258	6.02751e-68
MT-ND2	1.577e-71	0.319366	0.999	0.928	4.20727e-67
MT-ATP8	6.26829e-82	0.31925	0.535	0.232	1.67232e-77
ZNF44	3.85644e-174	0.319222	0.288	0.057	1.02886e-169
RPL24	7.88177e-57	0.318841	0.924	0.659	2.10278e-52
AP1M2	2.29506e-208	0.317883	0.319	0.059	6.12298e-204
RCAN2	2.07776e-30	0.315454	0.3	0.158	5.54325e-26
FUCA1	7.31885e-76	0.315217	0.423	0.176	1.9526e-71
UAP1	1.24206e-40	0.315136	0.267	0.12	3.31368e-36
SGPP2	8.10671e-110	0.314388	0.342	0.103	2.16279e-105
ADGRF5	0.472785	0.312612	0.25	0.286	1
LAMTOR4	1.45875e-73	0.311751	0.608	0.304	3.8918e-69
GTF2A2	6.14731e-78	0.310459	0.483	0.217	1.64004e-73
CLN5	8.43911e-93	0.309657	0.48	0.195	2.25147e-88
BLVRB	1.44767e-65	0.309517	0.547	0.272	3.86224e-61
SINHCAF	1.08258e-67	0.309345	0.37	0.153	2.88821e-63
VAMP8	6.32533e-77	0.308842	0.631	0.309	1.68754e-72
ATP5PF	3.77865e-62	0.308101	0.854	0.542	1.00811e-57
GLO1	8.62254e-65	0.307241	0.479	0.229	2.30041e-60
ANXA3	2.02589e-136	0.307183	0.255	0.055	5.40487e-132
TPD52	2.1873e-82	0.305817	0.364	0.136	5.8355e-78
CXADR	2.77625e-139	0.305251	0.326	0.082	7.40676e-135
NDUFB7	3.47948e-64	0.30481	0.702	0.389	9.2829e-60
SLBP	4.4061e-104	0.304123	0.369	0.123	1.1755e-99
SUMO2	4.09803e-62	0.303665	0.793	0.464	1.09331e-57
TMEM59	6.14128e-50	0.303657	0.816	0.523	1.63843e-45
GABARAPL2	5.25432e-69	0.303418	0.661	0.355	1.4018e-64
PIM3	3.13064e-25	0.302574	0.462	0.296	8.35224e-21
PARD6B	1.02625e-102	0.300954	0.387	0.13	2.73793e-98
NDUFB3	7.07945e-67	0.300721	0.641	0.331	1.88873e-62
ARHGAP24	1.48032e-87	0.300453	0.397	0.149	3.94933e-83
RPS20	6.81203e-48	0.300197	0.877	0.614	1.81738e-43
TMBIM4	1.15357e-57	0.299761	0.714	0.417	3.07762e-53
ENO1	6.07772e-60	0.299011	0.804	0.483	1.62147e-55
ATP6V0B	6.72644e-48	0.298871	0.81	0.539	1.79455e-43
DZIP3	1.06225e-143	0.298648	0.263	0.056	2.83398e-139
CLCN3	1.26545e-63	0.298459	0.394	0.171	3.37608e-59
GIPC1	2.86367e-72	0.298079	0.327	0.123	7.63999e-68
RPS27A	3.32121e-66	0.297713	0.955	0.725	8.86065e-62
LSM3	1.60698e-77	0.297432	0.528	0.248	4.28726e-73
LIMA1	2.00551e-71	0.297008	0.517	0.243	5.35049e-67
OXCT1	1.12218e-30	0.296201	0.262	0.13	2.99386e-26
NEDD8	1.95004e-67	0.295305	0.662	0.352	5.20252e-63
SCCPDH	7.48485e-65	0.295001	0.441	0.202	1.99688e-60
TMED5	1.4355e-64	0.294911	0.457	0.212	3.82977e-60
UQCR10	8.8534e-72	0.292209	0.829	0.472	2.362e-67
ANK3	6.70327e-102	0.291921	0.417	0.145	1.78837e-97
S100A13	1.43486e-66	0.291625	0.66	0.336	3.82807e-62
EIF3K	1.7496e-50	0.290666	0.778	0.483	4.66776e-46
NDUFA6	2.98701e-74	0.290536	0.645	0.317	7.96905e-70
NBDY	1.73263e-72	0.290298	0.45	0.202	4.62248e-68
HEBP2	1.92317e-57	0.289971	0.488	0.247	5.13082e-53
NDFIP1	1.99647e-60	0.28938	0.626	0.345	5.32638e-56
ZCRB1	2.34528e-59	0.288188	0.444	0.211	6.25696e-55
RPL9	1.34857e-48	0.287824	0.935	0.728	3.59785e-44
TOB1	6.1277e-54	0.287799	0.374	0.172	1.63481e-49
RPL27A	1.39244e-44	0.286749	0.874	0.604	3.71488e-40
RPS3A	3.64451e-55	0.28582	0.944	0.719	9.72318e-51
PEBP1	9.31542e-70	0.285274	0.896	0.608	2.48526e-65
SOD1	1.19022e-60	0.284897	0.771	0.446	3.17538e-56
NDUFB8	1.56527e-56	0.28474	0.71	0.404	4.17597e-52
HSP90AB1	5.01498e-43	0.284683	0.899	0.685	1.33795e-38
RCAN1	1.30211e-82	0.283939	0.268	0.083	3.47391e-78
PXK	1.34041e-83	0.283701	0.295	0.095	3.57609e-79
NDUFA13	1.70688e-50	0.283671	0.849	0.552	4.55379e-46
RPS21	4.25134e-58	0.283408	0.9	0.567	1.13422e-53
RPL32	4.24477e-51	0.283279	0.929	0.689	1.13246e-46
IGFBP7	7.56513e-149	0.283109	0.938	0.634	2.0183e-144
NDUFB1	2.4615e-71	0.282459	0.629	0.312	6.56705e-67
RPS24	2.92816e-60	0.282095	0.961	0.74	7.81205e-56
ATRAID	1.07377e-59	0.281742	0.576	0.305	2.86472e-55
GPR160	1.67531e-89	0.281391	0.303	0.096	4.46955e-85
TMCO1	1.19863e-65	0.281258	0.565	0.285	3.19784e-61
TWSG1	9.96904e-85	0.280938	0.264	0.079	2.65964e-80
PRSS8	1.21055e-100	0.279991	0.276	0.077	3.22964e-96
TMEM50B	2.33056e-73	0.279712	0.386	0.156	6.2177e-69
ANAPC11	1.67367e-64	0.279651	0.579	0.296	4.46518e-60
SNU13	4.68951e-65	0.278712	0.615	0.323	1.25111e-60
HIST1H1C	1.88125e-72	0.278708	0.355	0.135	5.01899e-68
AC019197.1	1.9657e-114	0.277988	0.38	0.115	5.24429e-110
ATP6V0C	2.30671e-43	0.277525	0.832	0.562	6.15408e-39
NDUFS5	2.00953e-51	0.27633	0.772	0.452	5.36122e-47
H1FX	3.30714e-36	0.276146	0.371	0.195	8.82311e-32
KITLG	5.26531e-93	0.275932	0.27	0.077	1.40473e-88
MRPL57	6.19276e-73	0.275773	0.548	0.264	1.65217e-68
RPS26	7.22369e-57	0.275753	0.871	0.529	1.92721e-52
ERBB2	3.48759e-77	0.27539	0.384	0.147	9.30454e-73
HMGN3	1.67334e-60	0.274886	0.629	0.342	4.46431e-56
REEP5	4.63964e-55	0.274316	0.714	0.409	1.23781e-50
YWHAZ	4.13751e-63	0.271476	0.638	0.343	1.10385e-58
UCHL1	1.5682e-81	0.270783	0.281	0.088	4.1838e-77
ATP5MPL	1.21655e-68	0.27063	0.711	0.37	3.24564e-64
ARHGAP18	3.16221e-22	0.270465	0.459	0.302	8.43646e-18
PRDX1	2.74046e-56	0.270361	0.817	0.505	7.31129e-52
GTF3C6	3.08063e-61	0.269722	0.469	0.226	8.21881e-57
PRR13	4.2456e-57	0.269127	0.548	0.287	1.13268e-52
SUB1	7.80506e-54	0.26842	0.694	0.399	2.08231e-49
SAP18	1.88984e-66	0.268069	0.705	0.383	5.04191e-62
CISH	5.59827e-118	0.267884	0.265	0.065	1.49356e-113
MAP4K3-DT	2.46693e-70	0.267521	0.376	0.152	6.58153e-66
RPL10A	3.3566e-54	0.267506	0.885	0.594	8.95506e-50
S100A11	3.72459e-63	0.267424	0.869	0.552	9.93682e-59
RPS14	7.0172e-55	0.266675	0.965	0.765	1.87212e-50
NDUFC1	9.90612e-64	0.265746	0.73	0.399	2.64285e-59
DAZAP2	4.33229e-67	0.265728	0.491	0.233	1.15581e-62
IRF2BPL	3.82207e-95	0.265622	0.281	0.081	1.01969e-90
COX14	4.20791e-64	0.265603	0.545	0.275	1.12263e-59
YPEL5	6.10719e-87	0.2645	0.409	0.158	1.62934e-82
CAB39	6.11078e-77	0.263976	0.358	0.135	1.6303e-72
HPRT1	1.41765e-72	0.263615	0.38	0.154	3.78215e-68
LRPAP1	1.55149e-44	0.262441	0.574	0.333	4.13922e-40
HSPA5	7.16993e-23	0.261261	0.709	0.5	1.91287e-18
SERINC2	1.68151e-88	0.261176	0.415	0.157	4.48609e-84
ATP5MC1	5.49155e-55	0.260731	0.721	0.41	1.46509e-50
RBBP8	6.42208e-50	0.260399	0.301	0.128	1.71335e-45
VDAC1	2.02524e-47	0.260254	0.728	0.438	5.40315e-43
HADHB	1.67001e-33	0.259671	0.596	0.371	4.45542e-29
SPAG16	1.31858e-83	0.259403	0.326	0.112	3.51783e-79
MRPS36	6.91387e-59	0.259379	0.494	0.247	1.84455e-54
COPS9	1.80143e-61	0.259364	0.57	0.289	4.80604e-57
SCOC	1.49131e-55	0.259338	0.457	0.226	3.97866e-51
EXOSC7	2.91204e-40	0.258819	0.335	0.164	7.76904e-36
RPS11	1.98397e-36	0.258567	0.876	0.631	5.29304e-32
NDRG1	3.1731e-35	0.257879	0.627	0.394	8.46552e-31
RPL22	6.62754e-55	0.257494	0.909	0.585	1.76816e-50
ALKBH7	1.12368e-50	0.256017	0.535	0.285	2.99788e-46
RPL34	7.21e-57	0.256009	0.96	0.709	1.92356e-52
RPL31	1.31542e-62	0.255978	0.829	0.476	3.50941e-58
ZNF593	2.09596e-67	0.255509	0.302	0.113	5.59182e-63
SCAND1	1.59929e-70	0.255138	0.533	0.257	4.26675e-66
RAB11FIP1	1.21519e-58	0.254975	0.447	0.205	3.242e-54
DECR1	1.89159e-57	0.25452	0.545	0.283	5.04657e-53
HDDC2	1.09314e-66	0.254493	0.422	0.185	2.9164e-62
FKBP3	5.74845e-57	0.253474	0.411	0.191	1.53363e-52
HIST1H4C	3.84264e-59	0.253171	0.422	0.196	1.02518e-54
HMGN2	2.85521e-57	0.252888	0.578	0.307	7.61742e-53
GTF2H5	4.04189e-57	0.252079	0.439	0.212	1.07834e-52
PPCS	2.96922e-61	0.251901	0.435	0.201	7.92157e-57
COX16	1.6855e-64	0.251872	0.469	0.219	4.49675e-60
PYURF	4.61698e-63	0.251709	0.462	0.219	1.23176e-58
ARPC1B	0.102916	-0.250456	0.26	0.215	1
CCDC50	0.599631	-0.253161	0.263	0.248	1
NKTR	0.000430825	-0.258788	0.356	0.266	1
CEBPD	3.65503e-11	-0.260404	0.454	0.303	9.75125e-07
RSRP1	0.0291573	-0.261683	0.402	0.318	1
C11orf54	2.42675e-06	-0.263447	0.268	0.185	0.0647433
KIF21A	0.607938	-0.263892	0.362	0.324	1
NCKAP1	0.967224	-0.263904	0.285	0.257	1
ACO2	0.94624	-0.264171	0.38	0.324	1
BNIP3L	0.0307045	-0.265379	0.26	0.205	1
TAGLN2	1.33474e-08	-0.265993	0.432	0.285	0.000356097
LMNA	0.0343363	-0.266639	0.382	0.311	1
PRSS23	0.00794182	-0.267409	0.259	0.203	1
IRF2BP2	0.70882	-0.267756	0.276	0.256	1
UACA	1.76939e-06	-0.268071	0.29	0.199	0.0472056
OSBPL8	0.042783	-0.268861	0.264	0.268	1
WWTR1	0.000186237	-0.270157	0.294	0.215	1
PCNX4	0.332929	-0.270447	0.276	0.235	1
CRIM1	0.768263	-0.277217	0.323	0.279	1
PDCD4	0.000173225	-0.278953	0.213	0.252	1
CREBRF	0.86868	-0.281161	0.255	0.231	1
MGST2	0.102387	-0.282034	0.304	0.294	1
PSAP	0.00231494	-0.283673	0.786	0.66	1
NPEPPS	0.0258133	-0.288244	0.3	0.238	1
CRTAP	0.00230013	-0.291069	0.241	0.261	1
SPAG9	0.405341	-0.293942	0.38	0.323	1
CLNK	0.958341	-0.294962	0.253	0.231	1
CFLAR	0.890123	-0.296616	0.311	0.277	1
OGA	0.529105	-0.296633	0.303	0.262	1
RPS27L	0.932758	-0.302006	0.618	0.471	1
SERINC3	0.0379108	-0.303166	0.25	0.254	1
TUBB	0.104862	-0.304183	0.372	0.346	1
VEGFA	1.01032e-11	-0.30484	0.507	0.357	2.69543e-07
TXN	0.0106136	-0.305064	0.667	0.482	1
2021-03-06	0.114104	-0.305164	0.287	0.283	1
PGRMC2	0.00026853	-0.307038	0.312	0.332	1
PDZK1	1.72435e-09	-0.308195	0.28	0.174	4.60039e-05
UTRN	0.0145657	-0.312664	0.26	0.202	1
NFIB	0.739498	-0.313065	0.28	0.255	1
EIF4EBP2	0.00189287	-0.314751	0.247	0.267	1
ESRRA	0.00326273	-0.315796	0.233	0.251	1
DDX17	0.34541	-0.318081	0.642	0.521	1
SLC3A2	0.212743	-0.318115	0.414	0.37	1
CRIP2	0.000617408	-0.319838	0.267	0.195	1
CTSB	0.25838	-0.327231	0.318	0.299	1
GPI	0.00858057	-0.331318	0.357	0.348	1
FUS	0.0633706	-0.339709	0.502	0.392	1
MSI2	0.755451	-0.342402	0.472	0.397	1
TSPAN5	0.00017952	-0.34302	0.225	0.251	1
CYBA	0.00298769	-0.343215	0.29	0.21	1
TUBA1B	0.389093	-0.343541	0.505	0.399	1
SPPL2A	0.00327284	-0.347681	0.361	0.355	1
DAB2	0.0452685	-0.352538	0.317	0.25	1
SNHG5	0.829034	-0.354204	0.29	0.257	1
LAMP2	0.000632422	-0.358086	0.414	0.397	1
PPFIBP1	0.421363	-0.361876	0.294	0.274	1
TNRC6B	0.154805	-0.362384	0.339	0.317	1
EEF2	2.14148e-11	-0.363299	0.683	0.613	5.71325e-07
RRBP1	0.000144623	-0.366563	0.315	0.333	1
WIPI2	7.53251e-06	-0.368031	0.222	0.263	0.20096
CTSD	3.90982e-05	-0.374078	0.832	0.668	1
TMEM161B-AS1	0.734334	-0.378179	0.264	0.24	1
SERPINB6	0.0504915	-0.383375	0.321	0.31	1
PPP1R14B	7.29955e-05	-0.383885	0.509	0.459	1
CPEB4	0.147174	-0.388342	0.365	0.331	1
NUCB2	0.657286	-0.391037	0.505	0.418	1
FKBP1A	0.024269	-0.393473	0.43	0.335	1
MBNL1	0.000116464	-0.394521	0.233	0.266	1
ACSL1	6.97068e-06	-0.39566	0.221	0.261	0.185971
PLEKHB2	0.0185458	-0.401846	0.414	0.371	1
OSBPL1A	7.11106e-08	-0.402288	0.222	0.275	0.00189716
TPM1	4.71232e-12	-0.410144	0.571	0.37	1.2572e-07
IGFBP5	5.64283e-12	-0.410944	0.317	0.211	1.50545e-07
PLAAT3	0.000247923	-0.411376	0.331	0.331	1
SPTBN1	9.33865e-05	-0.414268	0.585	0.521	1
LUC7L3	0.0595356	-0.414312	0.445	0.354	1
SLC44A1	6.32826e-06	-0.415259	0.285	0.316	0.168832
CMBL	0.606362	-0.415538	0.285	0.258	1
CKB	0.865074	-0.418989	0.616	0.486	1
PPARGC1A	0.112421	-0.421926	0.343	0.311	1
ZBTB38	7.16993e-06	-0.422965	0.248	0.287	0.191287
BRI3	7.122e-11	-0.426609	0.611	0.565	1.90008e-06
NFE2L1	5.46968e-05	-0.426735	0.32	0.336	1
CD59	6.77473e-07	-0.43316	0.656	0.583	0.0180743
ITGB1	0.0210125	-0.43549	0.568	0.494	1
HLA-DRA	0.00287761	-0.435615	0.442	0.336	1
NORAD	0.000804641	-0.436897	0.529	0.477	1
CTSA	1.94037e-09	-0.451633	0.331	0.369	5.17672e-05
MAN2A1	5.41471e-06	-0.453395	0.255	0.286	0.144459
HLA-DPB1	0.447681	-0.455563	0.26	0.242	1
P4HB	0.00023196	-0.460941	0.368	0.36	1
LIMS1	2.47625e-11	-0.46109	0.334	0.386	6.60638e-07
MYH9	9.58447e-11	-0.462648	0.285	0.35	2.55704e-06
YBX3	0.215247	-0.46466	0.455	0.39	1
SLC3A1	1.79099e-12	-0.465529	0.334	0.396	4.77819e-08
GRN	1.51334e-08	-0.479933	0.469	0.455	0.000403743
APOE	1.00864e-32	-0.482895	0.421	0.61	2.69094e-28
ST3GAL4	3.41816e-19	-0.497919	0.147	0.261	9.1193e-15
NUPR1	4.55437e-21	-0.500928	0.154	0.291	1.21506e-16
DDX5	3.2185e-14	-0.500983	0.762	0.695	8.58664e-10
IGF2R	2.78338e-14	-0.501103	0.212	0.303	7.42577e-10
GNG11	0.344768	-0.507508	0.381	0.317	1
MT1X	0.381858	-0.511861	0.426	0.35	1
NNT	5.9716e-07	-0.512261	0.329	0.348	0.0159316
MALAT1	7.95893e-08	-0.518865	0.974	0.94	0.00212336
SOD2	0.0748777	-0.521125	0.562	0.478	1
ZNF207	0.00184618	-0.521652	0.256	0.272	1
SLC5A3	0.000196107	-0.541748	0.343	0.348	1
PLEKHA1	8.479e-11	-0.542682	0.271	0.336	2.26211e-06
MGAT4B	7.67554e-20	-0.544935	0.219	0.33	2.04776e-15
UGCG	3.75404e-13	-0.553872	0.213	0.294	1.00154e-08
SULT1C2	0.000787095	-0.555713	0.318	0.32	1
HLA-DRB1	0.0498206	-0.557496	0.319	0.246	1
NFIA	9.96076e-09	-0.558685	0.199	0.261	0.000265743
IFI30	4.18843e-06	-0.560947	0.349	0.354	0.111743
MT2A	0.0645856	-0.577243	0.548	0.437	1
FTH1	2.85469e-14	-0.589149	0.956	0.942	7.61603e-10
KIAA1191	2.728e-19	-0.595535	0.204	0.31	7.27802e-15
FNDC3B	5.29876e-20	-0.605855	0.204	0.32	1.41366e-15
PVALB	0.50575	-0.607133	0.399	0.332	1
IFITM2	0.000432057	-0.61209	0.385	0.271	1
TACC1	3.24619e-21	-0.614678	0.174	0.299	8.66051e-17
B2M	8.99686e-22	-0.623896	0.941	0.881	2.40027e-17
FTX	4.67328e-12	-0.627139	0.214	0.294	1.24678e-07
FNIP2	2.98031e-14	-0.649528	0.27	0.345	7.95117e-10
COL6A1	2.1172e-18	-0.650268	0.309	0.391	5.64849e-14
GAS6	1.68554e-26	-0.651104	0.271	0.395	4.49686e-22
PLPP3	0.00513127	-0.662245	0.27	0.274	1
ATP1A1	2.19378e-13	-0.665952	0.725	0.614	5.85278e-09
CD63	8.37453e-44	-0.669654	0.896	0.79	2.23424e-39
VMP1	0.0157995	-0.671014	0.296	0.294	1
FABP3	1.10386e-15	-0.678762	0.153	0.253	2.94498e-11
COL6A2	7.59968e-52	-0.688698	0.028	0.251	2.02752e-47
LINC00472	0.00309612	-0.697415	0.394	0.368	1
DST	8.04816e-31	-0.700178	0.28	0.436	2.14717e-26
TBC1D14	2.21321e-23	-0.713296	0.2	0.325	5.90461e-19
XIST	2.39985e-05	-0.740478	0.62	0.54	0.640257
LGALS1	0.861972	-0.743985	0.276	0.243	1
HLA-C	2.64917e-40	-0.747016	0.767	0.736	7.06772e-36
AQP6	4.13789e-41	-0.776036	0.09	0.291	1.10395e-36
CPXM2	8.43488e-52	-0.79233	0.055	0.285	2.25034e-47
CCND1	2.62218e-08	-0.807401	0.268	0.313	0.000699573
CD74	0.695541	-0.814156	0.492	0.409	1
SLC16A7	3.17308e-12	-0.836631	0.417	0.419	8.46547e-08
TIMP3	0.003293	-0.837571	0.338	0.25	1
PCCA	1.89199e-07	-0.840205	0.258	0.287	0.00504765
HLA-A	4.68593e-82	-0.863918	0.763	0.78	1.25016e-77
BST2	2.32323e-52	-0.872168	0.13	0.361	6.19815e-48
MT1G	1.13027e-116	-0.875964	0.411	0.121	3.01545e-112
IFITM3	0.998872	-0.880214	0.581	0.435	1
HLA-E	5.30949e-19	-0.882932	0.52	0.528	1.41652e-14
BACE2	1.44713e-26	-0.886502	0.34	0.433	3.8608e-22
TMSB10	7.74407e-08	-0.893336	0.79	0.626	0.00206604
GSN	0.000486231	-0.903576	0.343	0.334	1
INSR	2.00987e-07	-0.904558	0.228	0.272	0.00536213
SLC18A2	3.97468e-62	-0.94027	0.006	0.254	1.0604e-57
FTL	1.17573e-31	-0.95742	0.952	0.908	3.13674e-27
HLA-B	5.8683e-88	-0.970902	0.766	0.776	1.5656e-83
TMEM101	9.17281e-36	-1.00792	0.283	0.425	2.44721e-31
TMEM255A	6.2108e-74	-1.0858	0.017	0.304	1.65698e-69
RNF213	6.07111e-16	-1.10536	0.214	0.306	1.61971e-11
GPX3	8.54879e-25	-1.12459	0.289	0.412	2.28073e-20
GPNMB	5.31983e-80	-1.17084	0.129	0.439	1.41928e-75
MGP	0.664124	-1.22358	0.262	0.234	1
CALD1	4.04073e-37	-1.2645	0.077	0.254	1.07803e-32
LGMN	1.56335e-60	-1.29803	0.301	0.496	4.17087e-56
TIMP1	6.0537e-43	-1.31272	0.084	0.28	1.61507e-38
SPP1	1.52694e-206	-1.55795	0.289	0.764	4.07372e-202
NEAT1	5.06068e-42	-1.583	0.802	0.775	1.35014e-37
SPARCL1	7.6923e-114	-1.81325	0.097	0.488	2.05223e-109
VIM	8.32216e-78	-2.56381	0.128	0.407	2.22027e-73

## Sheet: Fibroblast Myofibro cluster
Dataset S1: Markers of non-immune cell clusters from 12 samples, Related to Figure 1
Fibroblast/Myofibroblast cluster
	p_val	avg_logFC	pct.1	pct.2	p_val_adj
RGS5	0	3.76992	0.803	0.068	0
TAGLN	0	3.03624	0.688	0.031	0
ACTA2	0	2.83572	0.664	0.048	0
TPM2	0	2.54619	0.693	0.026	0
MYL9	0	2.42903	0.727	0.086	0
CALD1	0	2.39718	0.895	0.223	0
BGN	0	2.38989	0.729	0.034	0
MGP	0	2.29369	0.823	0.208	0
C11orf96	0	2.10566	0.637	0.101	0
CD36	0	2.0973	0.437	0.021	0
PDGFRB	0	2.09211	0.64	0.014	0
ID3	0	2.06248	0.668	0.171	0
ADIRF	0	2.05253	0.694	0.183	0
COL1A2	0	2.02621	0.5	0.034	0
LGALS1	0	1.99119	0.749	0.221	0
THY1	0	1.95425	0.553	0.095	0
IGFBP7	0	1.93496	0.938	0.625	0
PLAC9	0	1.92601	0.576	0.026	0
CRIP1	0	1.88471	0.617	0.09	0
LHFPL6	0	1.83493	0.582	0.043	0
TIMP1	0	1.81802	0.651	0.261	0
CPE	0	1.80954	0.687	0.084	0
COL3A1	0	1.77297	0.407	0.019	0
COL1A1	0	1.74797	0.275	0.024	0
FRZB	0	1.7127	0.507	0.014	0
MCAM	0	1.65799	0.52	0.053	0
STEAP4	0	1.53492	0.344	0.01	0
GJA4	0	1.52712	0.459	0.027	0
FILIP1L	0	1.5081	0.419	0.044	0
MYH11	0	1.49881	0.305	0.008	0
SEPTIN7	0	1.48963	0.77	0.384	0
NR2F2	0	1.44856	0.626	0.222	0
NOTCH3	0	1.43162	0.436	0.018	0
CARMN	0	1.41181	0.37	0.007	0
ITM2C	0	1.4052	0.48	0.076	0
PMEPA1	0	1.35313	0.477	0.104	0
CSRP2	0	1.35108	0.452	0.094	0
MFGE8	0	1.34836	0.468	0.042	0
ECRG4	0	1.3248	0.278	0.02	0
CCDC102B	0	1.32005	0.388	0.019	0
ARHGDIB	0	1.31399	0.509	0.113	0
COX4I2	0	1.30112	0.35	0.017	0
MAP1B	0	1.26853	0.469	0.114	0
NRARP	0	1.24979	0.324	0.039	0
HIGD1B	0	1.23587	0.293	0.007	0
TPM4	0	1.23358	0.553	0.147	0
TPPP3	0	1.23161	0.336	0.01	0
TMSB4X	0	1.22566	0.912	0.73	0
ITGA1	0	1.22548	0.495	0.102	0
PGF	0	1.21871	0.383	0.032	0
GUCY1A1	0	1.18816	0.437	0.072	0
NR2F1	0	1.17702	0.35	0.031	0
SLIT3	0	1.16959	0.338	0.009	0
CRISPLD2	0	1.16872	0.312	0.007	0
MYLK	0	1.16407	0.419	0.065	0
ADAMTS1	0	1.1609	0.327	0.07	0
SPARC	0	1.15936	0.729	0.225	0
HES4	0	1.15362	0.414	0.068	0
COL18A1	2.28305e-292	1.13249	0.45	0.199	6.09095e-288
FABP5	0	1.13189	0.316	0.052	0
TBX2	0	1.12487	0.342	0.049	0
CYGB	0	1.12382	0.305	0.008	0
IFITM3	0	1.11284	0.795	0.421	0
ZEB2	0	1.10895	0.412	0.063	0
COL4A2	0	1.10594	0.489	0.155	0
COL6A2	0	1.09375	0.513	0.236	0
TPM1	0	1.09319	0.711	0.357	0
KCNE4	0	1.08975	0.337	0.019	0
CAV1	0	1.08483	0.492	0.153	0
NDUFA4L2	0	1.083	0.626	0.138	0
PDGFA	0	1.07801	0.344	0.06	0
PPP1R14A	0	1.06169	0.316	0.02	0
TINAGL1	0	1.0609	0.55	0.225	0
PALLD	0	1.05918	0.412	0.137	0
SEPTIN4	0	1.05819	0.326	0.02	0
SYNPO2	0	1.04115	0.285	0.007	0
MYO1B	0	1.03353	0.393	0.096	0
DSTN	5.57127e-261	1.02118	0.643	0.435	1.48636e-256
EBF1	0	1.01883	0.34	0.022	0
SERPING1	0	1.01752	0.44	0.131	0
DBNDD2	0	1.01394	0.394	0.082	0
JAG1	0	0.998064	0.383	0.08	0
IFITM2	0	0.985534	0.643	0.256	0
LBH	0	0.984835	0.356	0.055	0
CCND2	0	0.983396	0.324	0.033	0
TGFB1I1	0	0.982986	0.349	0.037	0
A2M	0	0.976456	0.607	0.15	0
ABCC9	0	0.973288	0.27	0.006	0
FXYD6	0	0.967169	0.326	0.041	0
GUCY1A2	0	0.961104	0.26	0.012	0
GEM	0	0.960721	0.267	0.018	0
SOD3	0	0.9603	0.352	0.066	0
ITGB1	0	0.954835	0.755	0.483	0
COL4A1	0	0.945547	0.466	0.171	0
CST3	0	0.944447	0.719	0.487	0
DLC1	0	0.943865	0.35	0.056	0
GUCY1B1	0	0.943078	0.318	0.032	0
GJC1	0	0.938583	0.265	0.012	0
EPAS1	0	0.937838	0.62	0.204	0
FN1	0	0.924751	0.343	0.102	0
PHLDA1	5.55922e-305	0.924188	0.426	0.172	1.48314e-300
H3F3B	0	0.923664	0.806	0.583	0
UACA	0	0.919894	0.468	0.188	0
PTMS	0	0.919024	0.57	0.272	0
CSRP1	0	0.909913	0.359	0.125	0
PLXDC1	0	0.905178	0.267	0.007	0
EDNRA	0	0.89687	0.274	0.012	0
GADD45B	3.35562e-72	0.895841	0.309	0.195	8.95247e-68
ID4	0	0.893791	0.267	0.045	0
MEF2C	0	0.892697	0.468	0.153	0
FILIP1	0	0.889734	0.291	0.045	0
JUNB	6.6988e-180	0.885066	0.432	0.219	1.78717e-175
TLN1	3.21966e-245	0.878504	0.484	0.251	8.58973e-241
KCNJ8	0	0.869767	0.262	0.006	0
EPS8	1.59937e-243	0.861918	0.565	0.318	4.26696e-239
MYL6	0	0.836174	0.797	0.613	0
INPP4B	3.74017e-243	0.832137	0.296	0.102	9.9784e-239
PTMA	0	0.826358	0.871	0.709	0
EDIL3	0	0.820372	0.292	0.051	0
C12orf57	1.17355e-239	0.819428	0.535	0.299	3.1309e-235
ID1	3.53613e-242	0.819019	0.353	0.128	9.43405e-238
PPP1R12A	2.54879e-276	0.805703	0.416	0.17	6.79992e-272
KLHL23	0	0.805528	0.26	0.027	0
ARHGEF17	0	0.799945	0.276	0.05	0
PRKG1	0	0.794464	0.284	0.058	0
ISYNA1	0	0.792473	0.257	0.04	0
GSN	0	0.792099	0.636	0.321	0
SH3BGRL	2.82328e-218	0.790457	0.486	0.268	7.53223e-214
DKK3	0	0.78156	0.255	0.018	0
KANK2	0	0.777878	0.327	0.091	0
SELENOM	1.95437e-218	0.777385	0.491	0.265	5.21406e-214
ACTB	0	0.776703	0.882	0.717	0
IGFBP4	6.26228e-292	0.771951	0.448	0.174	1.67071e-287
IER5L	2.74969e-307	0.767641	0.274	0.075	7.3359e-303
ROCK1	5.47436e-217	0.764692	0.437	0.211	1.4605e-212
UTRN	5.61047e-276	0.762865	0.457	0.192	1.49682e-271
FLNA	5.38119e-209	0.755976	0.347	0.141	1.43565e-204
TIMP3	0	0.755252	0.656	0.233	0
CPM	4.03593e-144	0.753911	0.256	0.106	1.07675e-139
UBA2	1.24419e-233	0.753129	0.36	0.149	3.31938e-229
EPB41L2	0	0.743892	0.317	0.081	0
AKAP12	0	0.743853	0.349	0.08	0
ISG15	6.07109e-299	0.732141	0.297	0.086	1.61971e-294
MAGED2	2.75667e-175	0.728258	0.416	0.225	7.35452e-171
SEPTIN11	3.75046e-148	0.719087	0.431	0.252	1.00058e-143
TUBA1A	2.41809e-180	0.711495	0.394	0.19	6.45121e-176
FSTL1	1.45575e-298	0.708283	0.28	0.077	3.8838e-294
ARID5B	4.84707e-220	0.705233	0.37	0.152	1.29315e-215
EDNRB	0	0.703028	0.325	0.08	0
CYTOR	1.58666e-195	0.701133	0.337	0.142	4.23305e-191
CAVIN3	7.63985e-294	0.692078	0.341	0.111	2.03824e-289
CAVIN1	1.8992e-284	0.685425	0.331	0.106	5.06688e-280
PTEN	3.01523e-174	0.672409	0.368	0.174	8.04433e-170
EHD2	0	0.668177	0.251	0.041	0
OAZ2	2.33486e-209	0.667201	0.315	0.122	6.22916e-205
RHOB	6.61365e-124	0.663801	0.358	0.189	1.76446e-119
RRAS	1.04051e-178	0.657476	0.315	0.134	2.77597e-174
MAP3K20	1.79836e-253	0.656346	0.284	0.091	4.79784e-249
ACTN1	6.33749e-226	0.654627	0.271	0.09	1.69078e-221
TMEM47	1.25266e-215	0.654321	0.337	0.133	3.34197e-211
VCL	8.13943e-144	0.640509	0.306	0.142	2.17152e-139
EID1	4.09422e-169	0.636843	0.576	0.396	1.0923e-164
LMNA	1.47194e-153	0.631288	0.494	0.304	3.92698e-149
FOS	7.77837e-95	0.627647	0.316	0.165	2.07519e-90
LGALS3BP	4.86018e-123	0.624583	0.478	0.31	1.29665e-118
PDLIM1	2.8051e-197	0.619751	0.371	0.159	7.48374e-193
ANXA6	8.95621e-189	0.616322	0.308	0.125	2.38943e-184
PTK2	4.32477e-183	0.616172	0.33	0.139	1.15381e-178
CALM2	2.81585e-204	0.612933	0.745	0.584	7.51241e-200
PRSS23	8.97606e-129	0.598542	0.368	0.196	2.39472e-124
TFPI	1.04298e-248	0.596638	0.289	0.092	2.78258e-244
LPP	5.71115e-103	0.594056	0.427	0.272	1.52368e-98
KLF9	8.95347e-100	0.584575	0.294	0.152	2.3887e-95
TOB1	2.9576e-53	0.579938	0.267	0.171	7.89059e-49
PNRC1	3.11507e-122	0.579508	0.527	0.358	8.3107e-118
TNS1	1.65913e-123	0.579462	0.356	0.189	4.42639e-119
HMGB1	1.23796e-186	0.578797	0.728	0.581	3.30276e-182
CRIP2	4.41045e-218	0.57272	0.427	0.186	1.17666e-213
CD81	2.15126e-133	0.562547	0.661	0.518	5.73935e-129
CEBPD	2.90252e-46	0.561402	0.403	0.3	7.74363e-42
ROCK2	2.04794e-120	0.560015	0.313	0.156	5.46371e-116
MARCKSL1	3.09722e-160	0.557071	0.275	0.107	8.26306e-156
NRP1	3.89603e-192	0.548465	0.355	0.146	1.03942e-187
B2M	1.78863e-209	0.54607	0.964	0.878	4.77188e-205
NDRG2	2.6832e-63	0.545828	0.277	0.169	7.15852e-59
SELENOW	1.70168e-118	0.541962	0.578	0.432	4.5399e-114
H2AFJ	5.28807e-80	0.537169	0.37	0.237	1.4108e-75
CD99	8.1277e-135	0.526653	0.348	0.175	2.16839e-130
VIM	0	0.521044	0.809	0.385	0
MYL12A	4.17383e-120	0.520324	0.601	0.443	1.11354e-115
STOM	3.69274e-162	0.516296	0.363	0.167	9.85187e-158
RCAN2	5.00306e-57	0.513644	0.256	0.156	1.33477e-52
ZFHX3	2.7062e-84	0.513555	0.282	0.152	7.21987e-80
SPARCL1	7.10861e-233	0.5128	0.762	0.47	1.89651e-228
CNBP	2.12363e-84	0.511485	0.455	0.322	5.66563e-80
CD151	3.84567e-84	0.508142	0.499	0.367	1.02599e-79
MYH9	7.31968e-73	0.507612	0.468	0.344	1.95282e-68
CEBPB	2.95997e-97	0.504283	0.288	0.149	7.8969e-93
BST2	1.46168e-101	0.502977	0.511	0.351	3.89962e-97
ZFP36	8.43376e-80	0.502622	0.262	0.137	2.25004e-75
ARPC5	1.06186e-81	0.502365	0.439	0.312	2.83294e-77
RPL10A	1.48221e-161	0.502343	0.748	0.592	3.9544e-157
IFI16	6.47407e-152	0.502058	0.376	0.18	1.72722e-147
ARPC2	4.21251e-84	0.501882	0.523	0.406	1.12386e-79
EIF4A1	1.20661e-93	0.500345	0.584	0.47	3.21912e-89
EEF1D	8.76121e-113	0.498555	0.625	0.483	2.3374e-108
SUMO2	1.58724e-114	0.494622	0.609	0.462	4.23459e-110
NBEAL1	1.95592e-73	0.493356	0.316	0.19	5.2182e-69
MT2A	4.13889e-211	0.48642	0.688	0.427	1.10422e-206
CFL1	3.43662e-97	0.482686	0.622	0.496	9.16855e-93
JUND	6.06809e-54	0.482184	0.492	0.397	1.61891e-49
RSU1	9.35276e-150	0.481131	0.251	0.099	2.49522e-145
BTG1	3.64503e-133	0.478745	0.598	0.412	9.72457e-129
PARK7	3.74705e-83	0.476944	0.502	0.376	9.99676e-79
RHOC	4.88605e-89	0.476935	0.422	0.276	1.30355e-84
TSC22D1	5.32768e-86	0.476395	0.481	0.328	1.42137e-81
PABPC1	6.20991e-80	0.470521	0.51	0.378	1.65674e-75
PLS3	4.96209e-67	0.470263	0.315	0.198	1.32383e-62
HCFC1R1	5.62311e-92	0.470206	0.32	0.18	1.50019e-87
PSME1	2.72692e-61	0.467629	0.426	0.317	7.27515e-57
TSC22D3	1.90926e-96	0.464345	0.307	0.161	5.0937e-92
SBDS	4.54603e-78	0.463262	0.382	0.249	1.21284e-73
NAP1L1	6.31625e-88	0.463019	0.513	0.372	1.68511e-83
CTSC	2.87294e-51	0.462253	0.319	0.215	7.66472e-47
SKP1	4.1872e-95	0.461979	0.619	0.496	1.1171e-90
NUCKS1	6.90246e-81	0.459981	0.56	0.447	1.84151e-76
ILK	7.39181e-67	0.45994	0.266	0.155	1.97206e-62
TUBA1B	3.12902e-64	0.459183	0.506	0.396	8.34791e-60
NCL	3.16163e-67	0.458078	0.486	0.374	8.43492e-63
FERMT2	3.56311e-105	0.456157	0.252	0.117	9.50603e-101
TCF4	1.89195e-301	0.4552	0.398	0.127	5.04754e-297
PAWR	5.18826e-70	0.454148	0.266	0.149	1.38418e-65
TIMP2	3.88184e-72	0.450031	0.303	0.176	1.03564e-67
PRXL2A	1.61216e-54	0.449037	0.273	0.17	4.30109e-50
CDC42BPA	3.71181e-78	0.448921	0.307	0.176	9.90274e-74
IFI27L2	5.67671e-82	0.446036	0.261	0.14	1.51449e-77
RHOA	9.98302e-87	0.443784	0.548	0.42	2.66337e-82
CAV2	4.62315e-43	0.4412	0.352	0.259	1.23341e-38
H1FX	2.14381e-49	0.44072	0.295	0.193	5.71946e-45
CLIC1	1.0104e-83	0.439404	0.522	0.388	2.69564e-79
EVA1B	7.31127e-139	0.437521	0.267	0.111	1.95057e-134
AP2M1	6.79839e-65	0.436395	0.391	0.276	1.81374e-60
RAP1B	4.35679e-66	0.428976	0.395	0.28	1.16235e-61
RPL3	2.5284e-158	0.427118	0.887	0.794	6.74552e-154
RAC1	5.67823e-85	0.426237	0.602	0.494	1.51489e-80
EFHD1	4.74546e-55	0.422691	0.259	0.158	1.26604e-50
ACTN4	2.19146e-40	0.422498	0.389	0.3	5.8466e-36
SERPINH1	5.24554e-86	0.421456	0.26	0.133	1.39946e-81
HSPB1	9.96165e-79	0.420517	0.636	0.51	2.65767e-74
CYB5R3	1.64117e-60	0.420272	0.391	0.278	4.37848e-56
RABAC1	1.21236e-60	0.419773	0.434	0.322	3.23447e-56
PFN1	6.63879e-70	0.418187	0.595	0.48	1.77116e-65
TAGLN2	5.38074e-101	0.418074	0.453	0.28	1.43553e-96
MPRIP	9.41093e-63	0.418022	0.27	0.157	2.51074e-58
EMP3	2.96756e-90	0.417586	0.312	0.168	7.91716e-86
ERH	9.96012e-50	0.415354	0.396	0.297	2.65726e-45
RPL21	8.0131e-104	0.414899	0.819	0.717	2.13782e-99
RNASEH2C	3.10063e-60	0.413627	0.3	0.19	8.27216e-56
RPL32	7.69091e-136	0.407959	0.814	0.687	2.05186e-131
UBXN1	2.5631e-47	0.402955	0.32	0.223	6.8381e-43
PFDN5	2.24921e-96	0.401079	0.675	0.536	6.00067e-92
RPL13A	1.88842e-106	0.400475	0.829	0.742	5.03812e-102
DDX24	2.06754e-54	0.39929	0.426	0.321	5.51599e-50
RPS27A	2.2754e-143	0.398877	0.844	0.723	6.07054e-139
RPL13	1.58539e-168	0.398581	0.895	0.787	4.22965e-164
CAPZB	5.93159e-45	0.395585	0.37	0.279	1.58249e-40
VAMP2	1.91384e-39	0.393304	0.377	0.292	5.10592e-35
CNN3	1.28189e-53	0.392728	0.456	0.354	3.41997e-49
HIF1A	3.97971e-44	0.391781	0.344	0.249	1.06175e-39
RPL15	2.7706e-97	0.389422	0.787	0.702	7.39169e-93
HNRNPDL	1.25928e-55	0.38624	0.496	0.395	3.35962e-51
LIMA1	2.39173e-28	0.381949	0.316	0.244	6.38089e-24
GOLIM4	1.93641e-45	0.380449	0.296	0.198	5.16615e-41
NFKBIA	5.23446e-46	0.380247	0.303	0.201	1.3965e-41
YWHAQ	8.10454e-39	0.37988	0.38	0.296	2.16221e-34
RPS3	1.7395e-117	0.378837	0.782	0.665	4.64082e-113
NR3C1	2.67606e-59	0.376819	0.267	0.158	7.13946e-55
BCAP29	2.06619e-55	0.375394	0.298	0.189	5.5124e-51
RPL7	1.03946e-66	0.375385	0.73	0.622	2.77318e-62
CHURC1	1.43942e-46	0.374956	0.373	0.276	3.84024e-42
RPS4X	1.48106e-127	0.37345	0.858	0.744	3.95132e-123
UBB	2.21301e-58	0.371402	0.62	0.521	5.90409e-54
EIF3G	4.58457e-42	0.370741	0.322	0.232	1.22312e-37
RPS9	1.68791e-101	0.369486	0.776	0.654	4.50319e-97
CYBA	9.93127e-92	0.367708	0.369	0.204	2.64956e-87
IK	2.72209e-42	0.366363	0.298	0.204	7.26225e-38
JAK1	2.59256e-42	0.365243	0.459	0.373	6.91669e-38
DEK	6.44364e-45	0.362108	0.355	0.255	1.7191e-40
RPL18A	1.01989e-111	0.361595	0.764	0.628	2.72097e-107
GYPC	1.18542e-90	0.360595	0.251	0.122	3.16258e-86
TCEAL4	9.14229e-32	0.35901	0.361	0.286	2.43907e-27
RBM3	4.45683e-44	0.358222	0.41	0.32	1.18904e-39
SRGN	8.71123e-183	0.357553	0.339	0.133	2.32407e-178
RPL14	2.27311e-88	0.352178	0.751	0.629	6.06444e-84
MAP4	3.72403e-46	0.35185	0.327	0.226	9.93533e-42
HNRNPR	1.51955e-39	0.351445	0.352	0.26	4.05401e-35
MARCKS	2.20248e-33	0.348805	0.359	0.279	5.876e-29
RPL5	1.1769e-100	0.348707	0.801	0.687	3.13986e-96
TAF7	1.52203e-40	0.348282	0.263	0.176	4.06064e-36
HNRNPA1	1.23279e-41	0.347914	0.507	0.423	3.28896e-37
RPS3A	9.7759e-112	0.347507	0.817	0.718	2.60811e-107
NGRN	9.21507e-27	0.34392	0.287	0.219	2.45849e-22
BRK1	1.3585e-42	0.338983	0.404	0.314	3.62434e-38
RPS8	1.63669e-135	0.338807	0.861	0.732	4.36653e-131
SEM1	3.20833e-37	0.338445	0.445	0.361	8.55951e-33
DNAJC8	7.89612e-28	0.337875	0.311	0.242	2.10661e-23
RPS7	2.78401e-97	0.337795	0.809	0.7	7.42747e-93
FAU	1.21277e-101	0.336541	0.785	0.642	3.23555e-97
RPL36AL	2.07628e-47	0.3362	0.529	0.432	5.5393e-43
NACA	4.88683e-84	0.334556	0.776	0.648	1.30376e-79
RPL30	5.38029e-99	0.334477	0.798	0.668	1.43541e-94
MPG	1.62411e-27	0.33426	0.27	0.201	4.33296e-23
HP1BP3	4.83661e-22	0.33418	0.371	0.312	1.29036e-17
WASF2	2.63318e-29	0.333484	0.347	0.271	7.02507e-25
RPL23A	2.83305e-77	0.331727	0.73	0.611	7.5583e-73
RPL6	6.18628e-89	0.331723	0.792	0.692	1.65044e-84
RPL10	1.19914e-135	0.330965	0.889	0.805	3.19919e-131
CIRBP	2.84426e-42	0.32987	0.605	0.53	7.58821e-38
H3F3A	1.03905e-76	0.329324	0.7	0.576	2.77207e-72
PSIP1	1.96009e-37	0.32876	0.269	0.182	5.22933e-33
RPL29	2.70007e-85	0.327128	0.773	0.646	7.20352e-81
TERF2IP	3.41637e-30	0.326532	0.292	0.217	9.11453e-26
RPL35	1.65751e-73	0.325455	0.732	0.621	4.42206e-69
RTRAF	2.46519e-25	0.32495	0.348	0.284	6.57689e-21
SSB	5.59541e-26	0.322911	0.359	0.293	1.4928e-21
TM4SF1	4.22445e-60	0.322417	0.278	0.159	1.12704e-55
SRSF3	1.01736e-31	0.321955	0.383	0.308	2.71423e-27
RPL12	7.37374e-99	0.321347	0.797	0.669	1.96724e-94
XRCC5	7.00875e-35	0.320546	0.388	0.305	1.86986e-30
TMEM50A	1.51045e-34	0.320006	0.375	0.293	4.02973e-30
HNRNPA3	9.89616e-39	0.319364	0.53	0.455	2.6402e-34
COPS6	7.70452e-31	0.317999	0.281	0.206	2.05549e-26
PPIB	3.47943e-39	0.317315	0.589	0.518	9.28278e-35
YBX1	5.96665e-46	0.316473	0.592	0.501	1.59184e-41
PSME2	2.51842e-24	0.311932	0.305	0.241	6.71888e-20
HMGN2	3.34881e-31	0.311904	0.387	0.308	8.93429e-27
PAIP2	5.53803e-32	0.311722	0.28	0.201	1.47749e-27
MORF4L1	1.30115e-34	0.310791	0.51	0.447	3.47134e-30
PSMC5	5.74142e-28	0.310349	0.319	0.247	1.53175e-23
LAPTM4A	1.45471e-41	0.310159	0.584	0.51	3.88101e-37
HNRNPM	3.08587e-24	0.30857	0.325	0.26	8.2328e-20
GADD45GIP1	4.99273e-28	0.307501	0.356	0.285	1.33201e-23
DYNLL1	7.96871e-48	0.306464	0.589	0.484	2.12597e-43
PALM2-AKAP2	4.27369e-26	0.305642	0.295	0.22	1.14018e-21
C4orf3	1.72305e-38	0.304823	0.444	0.356	4.59692e-34
CCT7	6.6872e-23	0.304019	0.264	0.202	1.78408e-18
DDX46	9.48165e-28	0.303335	0.296	0.22	2.52961e-23
CAP1	9.99103e-28	0.300969	0.355	0.285	2.66551e-23
ADGRF5	6.99262e-30	0.297951	0.376	0.282	1.86556e-25
RPL19	4.09448e-100	0.297668	0.823	0.703	1.09237e-95
RPL35A	3.6609e-84	0.29728	0.756	0.637	9.76691e-80
BTF3	3.2861e-52	0.293735	0.625	0.516	8.76698e-48
SEPTIN2	2.85678e-32	0.291386	0.407	0.328	7.6216e-28
CALU	4.1053e-19	0.290177	0.292	0.238	1.09525e-14
ARL6IP4	9.38258e-27	0.287926	0.402	0.334	2.50318e-22
TRIR	1.96767e-22	0.285991	0.379	0.32	5.24954e-18
TSPAN3	1.68155e-18	0.283987	0.29	0.236	4.48621e-14
HNRNPK	2.54902e-23	0.2839	0.483	0.436	6.80052e-19
RWDD1	2.64078e-16	0.283042	0.327	0.279	7.04533e-12
TRMT112	3.88075e-28	0.282605	0.419	0.341	1.03534e-23
ARF4	2.30011e-16	0.280919	0.275	0.228	6.13645e-12
SON	4.66117e-24	0.27971	0.493	0.436	1.24355e-19
ZFP36L1	4.7712e-32	0.277358	0.485	0.401	1.27291e-27
PA2G4	1.01348e-18	0.276707	0.301	0.244	2.70387e-14
CAMK2N1	3.35666e-06	0.274426	0.408	0.407	0.0895523
RPS13	1.27481e-71	0.273821	0.779	0.671	3.40106e-67
THRAP3	3.54294e-16	0.272831	0.27	0.22	9.45222e-12
EIF4A2	1.76205e-20	0.272564	0.474	0.43	4.70099e-16
RNH1	6.76287e-15	0.272505	0.34	0.296	1.80427e-10
ANXA1	4.66754e-26	0.272212	0.282	0.202	1.24525e-21
SNRPD2	1.6925e-18	0.271284	0.387	0.336	4.51542e-14
ANP32B	8.29876e-14	0.27112	0.313	0.272	2.21403e-09
ANXA5	3.481e-19	0.270676	0.446	0.396	9.28695e-15
PSMB1	4.81702e-25	0.269956	0.472	0.409	1.28513e-20
PYURF	1.23613e-15	0.263508	0.269	0.221	3.29787e-11
CLIC4	1.68155e-45	0.263457	0.254	0.154	4.48621e-41
MRFAP1	2.64051e-13	0.263335	0.338	0.298	7.04462e-09
ARGLU1	1.17157e-37	0.263291	0.394	0.293	3.12564e-33
UBC	2.55684e-52	0.261315	0.659	0.556	6.82139e-48
RPL18	1.19268e-82	0.259337	0.831	0.728	3.18196e-78
CRIM1	0.470856	0.257634	0.263	0.28	1
C11orf58	2.40084e-20	0.25637	0.413	0.36	6.4052e-16
DDX5	1.37831e-59	0.256269	0.757	0.693	3.67719e-55
SIVA1	8.35751e-18	0.255705	0.272	0.217	2.2297e-13
PCM1	4.1017e-13	0.253728	0.292	0.247	1.09429e-08
RPL7A	5.95642e-71	0.25365	0.859	0.784	1.58911e-66
VPS28	5.97328e-16	0.252937	0.385	0.339	1.59361e-11
RSF1	1.11527e-17	0.250723	0.265	0.208	2.97544e-13
EIF3H	5.63952e-16	0.250651	0.35	0.301	1.50457e-11
ADH5	1.4987e-20	0.250465	0.307	0.245	3.99838e-16
ATP5MG	5.00421e-06	-0.250228	0.555	0.574	0.133507
CANX	3.1199e-42	-0.250596	0.398	0.54	8.32357e-38
SDHA	9.13952e-48	-0.251105	0.186	0.325	2.43833e-43
PRDX3	6.51697e-33	-0.251382	0.249	0.363	1.73866e-28
CISD1	8.1994e-38	-0.251629	0.187	0.308	2.18752e-33
SEC11C	3.86908e-40	-0.253111	0.141	0.257	1.03223e-35
SLC35F5	9.19093e-49	-0.259426	0.128	0.263	2.45205e-44
ATP5F1E	2.01797e-05	-0.264234	0.612	0.612	0.538374
CYCS	5.98814e-15	-0.26688	0.37	0.426	1.59758e-10
CTSB	7.21309e-22	-0.269079	0.214	0.303	1.92438e-17
UQCRH	1.76782e-10	-0.269618	0.497	0.515	4.71636e-06
PTBP3	1.50306e-39	-0.269829	0.147	0.267	4.01002e-35
ACADM	1.1642e-46	-0.27111	0.127	0.255	3.10597e-42
MRPS6	4.13569e-36	-0.271474	0.184	0.299	1.10336e-31
NIPSNAP2	3.08856e-45	-0.272234	0.158	0.285	8.23997e-41
BSG	2.20882e-26	-0.273393	0.434	0.523	5.8929e-22
ATP5F1B	2.11504e-19	-0.273876	0.512	0.573	5.64271e-15
HSPD1	5.24317e-28	-0.275171	0.364	0.468	1.39882e-23
NDUFC1	2.39248e-25	-0.277582	0.321	0.407	6.3829e-21
WIPI2	1.0863e-48	-0.278596	0.137	0.268	2.89813e-44
ATP5MD	2.79324e-15	-0.280624	0.422	0.471	7.4521e-11
ATP5F1C	5.58562e-26	-0.281157	0.41	0.488	1.49019e-21
APLP2	4.58311e-56	-0.282766	0.402	0.557	1.22273e-51
ATP6V0E1	7.29374e-30	-0.28322	0.455	0.534	1.9459e-25
PIM3	3.9994e-57	-0.283629	0.152	0.305	1.067e-52
HADHB	2.03669e-38	-0.283892	0.258	0.379	5.43367e-34
PSAP	2.8729e-44	-0.285189	0.553	0.667	7.66462e-40
ACO2	2.42752e-58	-0.28543	0.177	0.332	6.47639e-54
ECI1	2.08597e-56	-0.287607	0.194	0.348	5.56517e-52
HIPK2	5.69389e-61	-0.290697	0.181	0.35	1.51907e-56
LAMTOR5	6.58275e-25	-0.29196	0.364	0.453	1.75621e-20
MAN2A1	1.3831e-63	-0.292321	0.132	0.292	3.68997e-59
NDUFA10	1.61995e-50	-0.292342	0.215	0.36	4.32187e-46
CTSA	1.10775e-45	-0.293007	0.236	0.375	2.95537e-41
SLC44A1	1.81643e-54	-0.299758	0.172	0.322	4.84606e-50
ATP5F1A	1.07146e-36	-0.301617	0.406	0.514	2.85855e-32
NFE2L1	1.01622e-55	-0.302188	0.187	0.342	2.71117e-51
LDHA	0.0731691	-0.302401	0.443	0.443	1
TMEM141	1.39078e-40	-0.302653	0.157	0.275	3.71047e-36
BLVRB	9.78219e-56	-0.304191	0.139	0.282	2.60979e-51
PLEKHJ1	2.09473e-66	-0.305862	0.104	0.256	5.58853e-62
PDHA1	3.57603e-53	-0.306651	0.159	0.3	9.54049e-49
VEGFB	3.12666e-59	-0.312806	0.206	0.366	8.34162e-55
ZFP36L2	7.0558e-54	-0.313864	0.157	0.307	1.88242e-49
LAMB1	2.33991e-56	-0.314203	0.116	0.259	6.24264e-52
CAT	6.04485e-58	-0.316323	0.185	0.341	1.61271e-53
GOLM1	1.40937e-69	-0.318242	0.135	0.3	3.76007e-65
PRCP	1.18175e-60	-0.318828	0.149	0.303	3.1528e-56
ESRRA	9.94189e-64	-0.319544	0.107	0.257	2.6524e-59
GPI	2.59866e-68	-0.320754	0.18	0.356	6.93296e-64
TXN	1.11854e-11	-0.324155	0.449	0.487	2.98415e-07
MT-CYB	5.95383e-41	-0.324522	0.99	0.965	1.58842e-36
MGST2	1.03429e-56	-0.327346	0.153	0.3	2.75939e-52
TMBIM6	1.21628e-74	-0.330568	0.552	0.685	3.2449e-70
COX8A	1.03716e-14	-0.332741	0.452	0.486	2.76704e-10
HINT1	4.52643e-31	-0.334317	0.543	0.589	1.20761e-26
LAMP2	2.2742e-66	-0.335043	0.234	0.404	6.06733e-62
PGRMC2	3.39907e-71	-0.337377	0.167	0.339	9.06837e-67
GRN	1.79355e-64	-0.340465	0.296	0.462	4.785e-60
GNG11	0.000485587	-0.340661	0.294	0.319	1
CSTB	3.50288e-33	-0.342943	0.306	0.412	9.34534e-29
TSPAN5	9.14206e-61	-0.34429	0.111	0.257	2.43901e-56
PLAAT3	1.08732e-37	-0.345038	0.226	0.335	2.90086e-33
PGK1	1.76109e-31	-0.34546	0.356	0.456	4.69842e-27
HERPUD1	2.00686e-50	-0.346812	0.283	0.435	5.35411e-46
ATP6V1F	6.8231e-37	-0.352548	0.273	0.385	1.82033e-32
UHMK1	2.51976e-76	-0.355419	0.136	0.314	6.72247e-72
KLF6	8.83031e-37	-0.357579	0.244	0.367	2.35584e-32
FTH1	0.845545	-0.357961	0.953	0.942	1
ATP5PF	2.16619e-22	-0.358275	0.497	0.549	5.77919e-18
KRT18	2.57889e-76	-0.369139	0.121	0.293	6.88023e-72
MYO6	4.01686e-79	-0.37191	0.149	0.333	1.07166e-74
UQCRQ	1.81693e-17	-0.372333	0.409	0.46	4.84739e-13
SLC3A2	1.5913e-62	-0.378136	0.214	0.377	4.24542e-58
PHYH	4.01239e-72	-0.378545	0.098	0.254	1.07047e-67
TRIM2	6.82271e-79	-0.378988	0.105	0.279	1.82023e-74
G0S2	4.81218e-47	-0.37968	0.175	0.309	1.28384e-42
COX7B	2.27595e-16	-0.381686	0.46	0.5	6.07201e-12
TMSB10	0.0585439	-0.382936	0.654	0.627	1
COA3	6.10821e-50	-0.384289	0.215	0.347	1.62961e-45
COX4I1	2.64025e-28	-0.387754	0.597	0.65	7.04392e-24
GABARAPL1	1.99182e-86	-0.388309	0.104	0.285	5.31397e-82
ECHS1	1.386e-36	-0.390164	0.193	0.309	3.69772e-32
ATP5MC1	3.90574e-32	-0.392212	0.326	0.418	1.04201e-27
PLCG2	2.04631e-79	-0.393584	0.089	0.26	5.45935e-75
ARHGAP18	1.62502e-70	-0.395932	0.145	0.312	4.33538e-66
SLC25A5	1.62832e-21	-0.399172	0.525	0.573	4.3442e-17
MT-ND4L	1.1135e-73	-0.400133	0.459	0.643	2.9707e-69
HACD3	6.65715e-71	-0.400946	0.218	0.388	1.77606e-66
VDAC1	1.90796e-71	-0.412038	0.283	0.449	5.09024e-67
FNIP2	5.78485e-69	-0.413138	0.178	0.352	1.54334e-64
MET	6.25849e-107	-0.413355	0.057	0.252	1.6697e-102
GLRX	1.55623e-54	-0.416653	0.173	0.313	4.15188e-50
ATP6V1D	1.41657e-63	-0.417613	0.182	0.334	3.77926e-59
WSB1	4.32704e-45	-0.418611	0.334	0.472	1.15441e-40
BRI3	1.14262e-69	-0.418654	0.435	0.571	3.04839e-65
NCOA7	4.27504e-78	-0.42048	0.123	0.297	1.14054e-73
ACSL1	1.7535e-98	-0.42083	0.077	0.268	4.67815e-94
SLC20A1	9.29361e-84	-0.420879	0.08	0.253	2.47944e-79
GLS	1.10333e-62	-0.424734	0.209	0.374	2.94359e-58
SLC25A39	1.13911e-80	-0.425685	0.131	0.304	3.03903e-76
KIAA1191	5.36691e-93	-0.427011	0.121	0.317	1.43184e-88
ST3GAL4	4.73067e-80	-0.427047	0.098	0.267	1.26209e-75
ECI2	5.84483e-86	-0.431437	0.096	0.272	1.55934e-81
ALDH1A1	6.88162e-78	-0.432292	0.112	0.282	1.83595e-73
PPP1R14B	6.31128e-83	-0.433494	0.281	0.468	1.68379e-78
DAB2	1.52258e-48	-0.435099	0.131	0.256	4.0621e-44
TPM3	2.38489e-74	-0.435582	0.193	0.369	6.36266e-70
MOB1B	1.51493e-79	-0.439408	0.104	0.277	4.04167e-75
CYFIP2	3.22875e-105	-0.441726	0.093	0.303	8.61397e-101
CHPT1	4.62348e-99	-0.444853	0.106	0.303	1.2335e-94
CNDP2	4.40929e-79	-0.447401	0.092	0.257	1.17635e-74
CPVL	9.98867e-110	-0.44966	0.061	0.259	2.66488e-105
MT-ATP6	3.16856e-116	-0.452187	0.99	0.982	8.4534e-112
LDHB	2.38491e-42	-0.452389	0.555	0.621	6.3627e-38
UQCR10	1.50499e-40	-0.458953	0.389	0.481	4.01515e-36
MT-ND3	1.54345e-88	-0.459781	0.94	0.927	4.11778e-84
SUCLG1	2.53066e-60	-0.462385	0.216	0.368	6.75154e-56
SLC25A4	1.50039e-67	-0.465814	0.251	0.409	4.0029e-63
MGAT4B	1.04042e-108	-0.466448	0.124	0.338	2.77574e-104
METRNL	4.86625e-90	-0.467586	0.127	0.314	1.29827e-85
RRAGD	7.80748e-118	-0.470339	0.07	0.282	2.08296e-113
CD9	2.78909e-79	-0.47055	0.385	0.561	7.44101e-75
RBM47	1.19244e-114	-0.473641	0.061	0.265	3.18131e-110
GOT1	4.61486e-110	-0.476447	0.088	0.292	1.2312e-105
MT-ND5	2.75041e-106	-0.477002	0.791	0.867	7.33781e-102
SLC18A2	1.78267e-88	-0.483616	0.079	0.259	4.756e-84
CPEB4	1.38047e-94	-0.484195	0.139	0.34	3.68296e-90
MPC2	1.13062e-85	-0.487218	0.228	0.409	3.01637e-81
CHCHD10	1.43381e-23	-0.487306	0.457	0.506	3.82526e-19
MIF	2.54642e-16	-0.487821	0.627	0.609	6.79358e-12
MT-ND2	1.00267e-164	-0.489125	0.888	0.931	2.67502e-160
PKM	2.40264e-84	-0.491661	0.409	0.569	6.40999e-80
ANXA4	7.01097e-78	-0.494782	0.238	0.416	1.87046e-73
S100A13	5.12635e-88	-0.500595	0.157	0.348	1.36766e-83
ATP5MC3	2.64069e-25	-0.500655	0.494	0.548	7.0451e-21
PLEKHB2	1.84187e-112	-0.505811	0.157	0.382	4.91392e-108
HSPE1	9.63433e-66	-0.507437	0.303	0.448	2.57034e-61
DHRS7	3.93137e-76	-0.510586	0.219	0.391	1.04885e-71
ENO1	2.41377e-51	-0.510971	0.369	0.493	6.43969e-47
MPC1	1.48497e-47	-0.512562	0.242	0.36	3.96175e-43
MUC1	2.3382e-121	-0.514939	0.057	0.27	6.23808e-117
PCBD1	1.21199e-88	-0.517458	0.138	0.317	3.23347e-84
OGDHL	1.21951e-127	-0.517846	0.07	0.298	3.25353e-123
NNT	2.80425e-116	-0.518076	0.128	0.358	7.48145e-112
CPXM2	1.86203e-103	-0.525263	0.091	0.29	4.96772e-99
CPD	3.11324e-80	-0.526205	0.088	0.254	8.30581e-76
MT-CO3	2.61217e-139	-0.52971	0.996	0.987	6.96901e-135
MT-ND4	1.66294e-176	-0.53237	0.982	0.975	4.43656e-172
CDH16	1.11817e-141	-0.532939	0.084	0.337	2.98316e-137
COX7C	8.12131e-49	-0.535142	0.597	0.65	2.16668e-44
ATP6V1A	2.85898e-127	-0.535989	0.142	0.384	7.62747e-123
TMEM255A	7.61628e-104	-0.53744	0.1	0.309	2.03195e-99
DDT	3.47804e-62	-0.541985	0.332	0.468	9.27907e-58
ACAA2	9.32544e-98	-0.542036	0.126	0.318	2.48793e-93
BNIP3	5.98237e-72	-0.544457	0.163	0.329	1.59604e-67
TBC1D14	8.77595e-116	-0.548352	0.108	0.333	2.34134e-111
NPC2	3.17064e-94	-0.552287	0.323	0.508	8.45895e-90
ADGRG1	5.88668e-145	-0.55459	0.081	0.333	1.57051e-140
NEDD4L	5.56043e-136	-0.555402	0.061	0.294	1.48347e-131
COX5A	5.9644e-57	-0.561094	0.274	0.406	1.59124e-52
MT-ND1	1.14524e-184	-0.561321	0.899	0.938	3.05538e-180
PLEKHA1	7.54023e-114	-0.563591	0.126	0.344	2.01166e-109
SCIN	5.7272e-127	-0.56973	0.09	0.318	1.52796e-122
KIF21A	7.47725e-132	-0.571542	0.098	0.334	1.99486e-127
IMPA2	1.65053e-132	-0.571793	0.103	0.338	4.40346e-128
COX5B	1.54388e-45	-0.575676	0.559	0.633	4.11893e-41
DSG2	1.01496e-148	-0.578574	0.082	0.34	2.70781e-144
SDC4	1.13561e-164	-0.579511	0.103	0.384	3.0297e-160
PLOD2	6.0704e-67	-0.579749	0.103	0.253	1.61952e-62
THSD7A	5.08979e-130	-0.582043	0.078	0.311	1.35791e-125
CRYL1	6.09508e-134	-0.582994	0.075	0.304	1.62611e-129
ATP6V0B	2.14526e-84	-0.586714	0.396	0.549	5.72335e-80
C12orf75	9.15921e-113	-0.588579	0.094	0.304	2.44358e-108
CMBL	8.38998e-91	-0.590433	0.089	0.266	2.23836e-86
PTGER3	3.22845e-98	-0.593818	0.196	0.4	8.61318e-94
CRYAB	4.72934e-21	-0.594393	0.337	0.398	1.26174e-16
PERP	6.78494e-155	-0.597105	0.052	0.296	1.81015e-150
KRT8	6.06516e-123	-0.601167	0.088	0.305	1.61812e-118
SLC5A3	1.10847e-107	-0.605504	0.141	0.357	2.95728e-103
MT-CO1	5.45608e-201	-0.612619	0.997	0.992	1.45563e-196
ATP6V0A4	5.29783e-131	-0.614421	0.076	0.309	1.41341e-126
ANXA2	3.28462e-125	-0.614782	0.148	0.385	8.76304e-121
ATP6V0C	2.26271e-108	-0.615675	0.388	0.573	6.03669e-104
MSI2	9.76021e-137	-0.617693	0.157	0.409	2.60393e-132
MT-CO2	3.03675e-167	-0.624404	0.997	0.987	8.10175e-163
RTN4	2.06086e-160	-0.629026	0.491	0.688	5.49816e-156
NUCB2	4.6479e-77	-0.630919	0.254	0.426	1.24001e-72
ITGA6	2.37063e-160	-0.646566	0.095	0.365	6.32461e-156
SLC38A1	1.07574e-175	-0.646996	0.111	0.403	2.86997e-171
SLC16A7	6.90927e-136	-0.654465	0.171	0.43	1.84332e-131
IVNS1ABP	7.29904e-118	-0.657241	0.079	0.288	1.94731e-113
PPARGC1A	5.3939e-143	-0.667503	0.076	0.322	1.43904e-138
AQP6	5.75158e-123	-0.667807	0.077	0.297	1.53446e-118
EPCAM	1.34161e-128	-0.66997	0.05	0.263	3.57929e-124
TFCP2L1	2.69269e-151	-0.675372	0.072	0.326	7.18384e-147
SLC3A1	3.95894e-178	-0.689147	0.112	0.407	1.0562e-173
IDH2	2.3305e-173	-0.69899	0.162	0.444	6.21753e-169
LGMN	6.12256e-127	-0.699123	0.278	0.503	1.63344e-122
VAMP8	5.4252e-174	-0.69923	0.058	0.325	1.44739e-169
LINC00472	1.0601e-95	-0.701527	0.178	0.377	2.82823e-91
HLA-DRA	3.52678e-55	-0.705681	0.209	0.344	9.40909e-51
ACAT1	4.58521e-121	-0.705703	0.237	0.456	1.22329e-116
IFI30	1.73646e-136	-0.714227	0.122	0.364	4.63271e-132
ATP6V0D2	6.96037e-139	-0.721506	0.095	0.339	1.85696e-134
CTSD	7.21727e-201	-0.728778	0.443	0.68	1.9255e-196
CLU	8.90164e-102	-0.730346	0.147	0.358	2.37487e-97
PLPP3	9.34085e-89	-0.730351	0.104	0.281	2.49204e-84
SAT1	1.72129e-133	-0.732487	0.268	0.505	4.59222e-129
OCIAD2	1.96638e-155	-0.740526	0.059	0.305	5.2461e-151
TMEM101	3.86966e-144	-0.742036	0.181	0.434	1.03239e-139
NDRG1	6.19662e-150	-0.75054	0.149	0.409	1.6532e-145
ATP1A1	1.72133e-221	-0.757315	0.304	0.629	4.59234e-217
NDUFA4	3.75563e-129	-0.757527	0.363	0.591	1.00196e-124
RNF213	1.27171e-49	-0.758524	0.177	0.31	3.39279e-45
SULT1C2	2.59287e-166	-0.763231	0.065	0.331	6.91752e-162
FTL	6.69197e-39	-0.786216	0.896	0.909	1.78535e-34
TMEM213	2.22423e-160	-0.787674	0.094	0.362	5.93403e-156
INSR	4.69408e-71	-0.7935	0.12	0.278	1.25233e-66
FABP3	7.19992e-114	-0.801073	0.063	0.26	1.92087e-109
MAL	1.49871e-179	-0.803561	0.092	0.375	3.99841e-175
GPNMB	7.71493e-174	-0.82167	0.162	0.447	2.05827e-169
BACE2	1.94635e-163	-0.826326	0.173	0.443	5.19267e-159
SOD2	1.33418e-168	-0.827356	0.209	0.491	3.55947e-164
MT1X	5.76341e-56	-0.832389	0.221	0.356	1.53762e-51
SPINT2	1.92508e-214	-0.848493	0.075	0.385	5.13593e-210
HLA-DRB1	3.18968e-70	-0.852477	0.109	0.253	8.50974e-66
PCCA	5.45134e-108	-0.860917	0.098	0.295	1.45436e-103
APOE	3.08279e-179	-0.869668	0.353	0.619	8.22457e-175
GPX3	2.59805e-54	-0.878031	0.275	0.417	6.93135e-50
GDF15	1.46456e-153	-0.900725	0.094	0.351	3.90731e-149
CA12	2.39002e-275	-0.914675	0.161	0.559	6.37633e-271
CYB5A	9.01733e-137	-0.951623	0.211	0.44	2.40573e-132
LGALS3	4.45941e-75	-0.954486	0.46	0.572	1.18973e-70
CA2	9.49735e-220	-0.973139	0.158	0.487	2.5338e-215
CKB	8.32842e-200	-1.03171	0.198	0.501	2.22194e-195
VEGFA	2.31252e-88	-1.03323	0.178	0.367	6.16956e-84
S100A10	4.99404e-283	-1.04955	0.182	0.552	1.33236e-278
S100A6	6.47228e-246	-1.05136	0.447	0.752	1.72674e-241
PVALB	2.26214e-141	-1.06833	0.103	0.343	6.03516e-137
ATP1B1	0	-1.09868	0.275	0.719	0
CD24	0	-1.12915	0.19	0.624	0
CD74	5.77503e-121	-1.15117	0.201	0.419	1.54072e-116
KLK1	8.35547e-125	-1.17702	0.1	0.319	2.22916e-120
NEAT1	1.2316e-150	-1.25224	0.632	0.781	3.28578e-146
SPP1	0	-1.3642	0.299	0.777	0
DEFB1	1.44037e-253	-1.46215	0.201	0.56	3.84276e-249
FXYD2	1.54731e-283	-1.70651	0.223	0.573	4.12806e-279

## Sheet: Immune cell cluster
Dataset S1: Markers of non-immune cell clusters from 12 samples, Related to Figure 1
Immune cell cluster
	p_val	avg_logFC	pct.1	pct.2	p_val_adj
IGKC	6.04888e-236	5.97191	0.296	0.062	1.61378e-231
PTPRC	0	2.28259	0.511	0.043	0
MZB1	0	1.92071	0.254	0.002	0
SSR4	8.12207e-19	1.29888	0.445	0.414	2.16689e-14
LCP1	0	1.1981	0.259	0.017	0
EML4	1.29052e-49	1.14907	0.295	0.147	3.44298e-45
SRGN	4.16916e-186	1.14313	0.452	0.136	1.11229e-181
IFITM2	0.823648	1.08976	0.285	0.272	1
STK4	5.32572e-140	1.07226	0.33	0.102	1.42085e-135
S100A4	6.37421e-138	1.05429	0.402	0.14	1.70058e-133
CTSS	2.00363e-181	1.05237	0.322	0.081	5.34548e-177
BTG2	8.12194e-130	1.02505	0.373	0.134	2.16685e-125
FOS	7.3593e-52	0.978004	0.335	0.168	1.96339e-47
CYBA	3.73051e-133	0.97271	0.48	0.206	9.95262e-129
FKBP11	7.47906e-211	0.947788	0.278	0.059	1.99534e-206
SMCHD1	2.20489e-42	0.941569	0.276	0.141	5.88242e-38
RESF1	7.97574e-69	0.917429	0.274	0.111	2.12785e-64
XBP1	1.62817e-65	0.880136	0.354	0.183	4.34378e-61
IRF1	3.52303e-94	0.876566	0.276	0.093	9.39909e-90
STK17A	4.01213e-45	0.858436	0.255	0.12	1.0704e-40
SRSF7	1.85386e-14	0.83745	0.367	0.276	4.94591e-10
CD44	3.73219e-136	0.786982	0.33	0.1	9.95712e-132
ANKRD12	2.67541e-21	0.773941	0.405	0.291	7.13771e-17
BTG1	5.9424e-35	0.755849	0.567	0.418	1.58537e-30
PPP2R5C	3.30711e-31	0.740906	0.274	0.149	8.82305e-27
HERPUD1	1.66544e-05	0.723536	0.419	0.428	0.444324
PABPC1	6.88534e-30	0.715068	0.52	0.381	1.83694e-25
TXNDC5	4.4763e-64	0.702002	0.276	0.119	1.19423e-59
JUN	1.04532e-20	0.678481	0.356	0.249	2.7888e-16
MCL1	6.26339e-34	0.644768	0.347	0.201	1.67101e-29
SH3BGRL3	2.09004e-20	0.644755	0.441	0.326	5.57601e-16
MBNL1	6.09135e-07	0.642592	0.319	0.265	0.0162511
RNF213	1.09734e-29	0.634334	0.419	0.302	2.9276e-25
NKTR	8.00093e-09	0.613871	0.324	0.266	0.000213457
MTRNR2L12	2.74178e-13	0.581008	0.405	0.313	7.31479e-09
NR3C1	3.37233e-16	0.578923	0.252	0.161	8.99703e-12
ITM2C	1.57133e-124	0.577915	0.296	0.089	4.19216e-120
PRPF38B	7.91572e-14	0.573713	0.254	0.17	2.11184e-09
ARGLU1	9.9256e-12	0.568298	0.376	0.296	2.64805e-07
DDX3X	5.24656e-05	0.56566	0.33	0.28	1
KMT2A	1.66689e-07	0.563159	0.271	0.213	0.00444711
DDX24	3.17319e-07	0.563136	0.393	0.324	0.00846575
ZFP36L2	1.99351e-08	0.557083	0.37	0.299	0.000531849
GMFG	3.45219e-79	0.556498	0.252	0.084	9.2101e-75
IER2	6.68785e-21	0.548975	0.335	0.219	1.78425e-16
KMT2E	1.38456e-11	0.54492	0.325	0.243	3.69388e-07
PRRC2C	5.92521e-15	0.538034	0.431	0.333	1.58079e-10
TUT4	2.43299e-11	0.515584	0.251	0.175	6.49098e-07
SEC11C	6.1689e-18	0.507409	0.335	0.251	1.6458e-13
ARPC1B	3.66096e-17	0.504018	0.316	0.213	9.76707e-13
SF1	0.0206802	0.501258	0.312	0.288	1
CCNL1	2.1212e-14	0.49932	0.309	0.213	5.65915e-10
GCC2	0.000110583	0.482599	0.359	0.32	1
PRDX4	1.36734e-26	0.48062	0.321	0.213	3.64792e-22
SAT1	0.00537732	0.476879	0.504	0.495	1
GRB2	7.31763e-34	0.453451	0.298	0.16	1.95227e-29
CHD2	2.53544e-07	0.443929	0.269	0.204	0.00676431
RBM25	2.12904e-05	0.441312	0.33	0.28	0.568007
BOD1L1	1.29803e-06	0.439235	0.323	0.263	0.0346302
AKAP13	0.000195201	0.43637	0.261	0.217	1
PNISR	0.000832452	0.434714	0.455	0.417	1
HNRNPH1	0.00123727	0.422058	0.354	0.317	1
GPBP1	0.0257774	0.41803	0.281	0.254	1
HLA-DRA	1.74074e-12	0.416974	0.44	0.336	4.64412e-08
SYNE2	0.091849	0.41241	0.424	0.491	1
MALAT1	1.24721e-52	0.411314	0.99	0.939	3.32743e-48
H3F3B	3.86867e-06	0.409601	0.626	0.592	0.103212
TYMP	1.49338e-09	0.409393	0.251	0.175	3.98419e-05
HLA-DPA1	5.96067e-15	0.408135	0.347	0.239	1.59025e-10
RSRP1	0.125242	0.407727	0.332	0.319	1
CYTOR	1.018e-26	0.404238	0.267	0.148	2.71593e-22
IFI16	2.35885e-15	0.401063	0.286	0.186	6.29317e-11
BCLAF1	3.49304e-05	0.3994	0.287	0.232	0.931909
HLA-DPB1	1.14249e-06	0.397949	0.301	0.241	0.0304804
ANKRD11	0.000254107	0.396456	0.27	0.225	1
N4BP2L2	0.194182	0.385099	0.463	0.464	1
ARHGDIB	2.52956e-52	0.382579	0.292	0.127	6.7486e-48
FTL	8.2157e-20	0.373788	0.877	0.909	2.19187e-15
TAPBP	1.91948e-07	0.372725	0.296	0.223	0.00512098
TCF25	0.00228131	0.369654	0.344	0.303	1
MPHOSPH8	0.170301	0.36783	0.261	0.242	1
S100A11	0.000970429	0.36609	0.48	0.557	1
TRA2B	0.000143449	0.360858	0.251	0.203	1
RNASET2	5.50941e-20	0.354471	0.266	0.161	1.46986e-15
JUNB	4.46465e-23	0.3438	0.357	0.226	1.19112e-18
VPS13C	0.089953	0.343588	0.299	0.287	1
PDCD4	0.149652	0.341881	0.277	0.251	1
BPTF	0.814711	0.340826	0.278	0.286	1
TSC22D3	1.11082e-18	0.337707	0.269	0.165	2.96356e-14
H3F3A	5.01446e-11	0.333869	0.517	0.582	1.33781e-06
H1FX	5.22053e-21	0.331431	0.307	0.196	1.39278e-16
ARPC5	0.00905578	0.326619	0.282	0.318	1
SRRM2	0.0413072	0.321397	0.452	0.437	1
JUND	7.37571e-05	0.313264	0.438	0.4	1
GOLGA4	0.308535	0.312551	0.361	0.349	1
SERP1	5.64463e-09	0.311733	0.395	0.329	0.000150593
FUS	0.389738	0.31006	0.363	0.394	1
RBM39	0.398251	0.306167	0.445	0.438	1
ASH1L	0.514787	0.303507	0.264	0.257	1
MACF1	0.000612919	0.30271	0.261	0.331	1
ARPC2	0.0553407	0.297021	0.442	0.411	1
SCAF11	0.0233142	0.296439	0.307	0.347	1
TNRC6B	0.0757381	0.293893	0.286	0.318	1
SDF2L1	9.37923e-39	0.293787	0.262	0.128	2.50228e-34
SON	0.488732	0.291845	0.425	0.438	1
IQGAP1	0.458406	0.291641	0.255	0.27	1
PRPF4B	0.902745	0.291638	0.261	0.259	1
SPCS3	6.02611e-08	0.290089	0.349	0.282	0.0016077
ZNF207	0.063791	0.289138	0.287	0.271	1
EMP3	1.00824e-20	0.288772	0.288	0.172	2.68989e-16
CFLAR	0.0460763	0.287356	0.313	0.276	1
NCOR1	0.913961	0.285493	0.262	0.269	1
LITAF	0.0495097	0.285217	0.244	0.267	1
ZRANB2	0.209302	0.28356	0.262	0.248	1
AKAP9	0.481798	0.281838	0.367	0.376	1
KLF6	0.229642	0.277503	0.358	0.362	1
ATRX	0.32003	0.276489	0.333	0.351	1
PSMB9	1.02773e-06	0.274509	0.261	0.196	0.0274189
TAF1D	0.0647716	0.270368	0.26	0.237	1
FAM133B	0.0702867	0.269868	0.258	0.234	1
TKT	0.000401245	0.267685	0.252	0.21	1
HNRNPU	0.0960798	0.26111	0.416	0.469	1
LRRFIP1	0.005505	0.258711	0.307	0.361	1
PNN	0.00110305	0.257564	0.324	0.278	1
EIF5B	0.0183386	0.255026	0.301	0.264	1
PNRC1	4.04386e-07	0.252583	0.448	0.363	0.0107886
HLA-F	0.30296	0.252089	0.256	0.235	1
YBX1	1.10926e-13	-0.250235	0.432	0.506	2.9594e-09
TMEM219	2.24572e-13	-0.250277	0.199	0.276	5.99135e-09
GTF2I	1.0191e-28	-0.251773	0.206	0.364	2.71887e-24
SEC62	1.58381e-17	-0.25225	0.387	0.479	4.22546e-13
SCARB2	2.62689e-14	-0.252687	0.209	0.299	7.00829e-10
RWDD1	6.15982e-09	-0.252705	0.231	0.282	0.000164338
CHMP3	1.64627e-23	-0.252888	0.137	0.26	4.39208e-19
TMCO1	4.45591e-14	-0.253565	0.209	0.291	1.18879e-09
PSMD8	8.79826e-12	-0.25375	0.262	0.326	2.34729e-07
EIF4B	7.13019e-20	-0.255538	0.301	0.404	1.90226e-15
SBDS	1.45528e-11	-0.25588	0.184	0.256	3.88253e-07
RAB5C	1.23078e-22	-0.256279	0.148	0.268	3.28359e-18
BLVRB	1.2671e-13	-0.257947	0.193	0.278	3.3805e-09
RPL5	2.00468e-16	-0.25929	0.577	0.694	5.34828e-12
RPL7A	6.16467e-21	-0.259992	0.616	0.79	1.64467e-16
ALKBH7	3.34466e-08	-0.260954	0.246	0.29	0.000892321
EPCAM	8.21511e-15	-0.261323	0.15	0.255	2.19171e-10
SNU13	2.38123e-08	-0.26136	0.28	0.328	0.000635288
SMDT1	0.0001252	-0.261781	0.271	0.292	1
TOMM6	1.40192e-11	-0.2619	0.26	0.325	3.74019e-07
NDUFA11	1.07138e-08	-0.262999	0.333	0.37	0.000285834
SNHG6	9.9898e-14	-0.264003	0.207	0.291	2.66518e-09
ARF1	1.41843e-22	-0.264014	0.338	0.442	3.78424e-18
MRFAP1	2.75865e-21	-0.264277	0.189	0.302	7.35981e-17
CTSL	1.10691e-37	-0.264946	0.16	0.34	2.95312e-33
CHMP5	2.87136e-25	-0.265392	0.154	0.284	7.66051e-21
CD164	2.18632e-28	-0.265571	0.268	0.403	5.83287e-24
WDR83OS	2.52728e-16	-0.266369	0.302	0.379	6.74254e-12
CEBPD	1.37689e-19	-0.268318	0.184	0.307	3.6734e-15
NDUFB6	5.48081e-22	-0.268804	0.158	0.271	1.46222e-17
EMC7	1.67344e-10	-0.268963	0.195	0.257	4.46457e-06
MRPS24	2.55754e-07	-0.270091	0.257	0.293	0.00682326
PTMA	7.58695e-10	-0.270124	0.653	0.717	2.02412e-05
MRPL43	1.72263e-10	-0.270201	0.189	0.255	4.59579e-06
ARL5A	6.96598e-17	-0.270519	0.2	0.292	1.85845e-12
PLAAT4	8.36769e-08	-0.271643	0.196	0.252	0.00223242
SLC35F5	2.74817e-19	-0.273011	0.149	0.259	7.33183e-15
IL6ST	4.36174e-12	-0.274197	0.189	0.266	1.16367e-07
PSMC5	8.24856e-12	-0.275818	0.178	0.252	2.20063e-07
HLA-C	2.17159e-11	-0.275935	0.675	0.737	5.79358e-07
C4orf3	1.20865e-11	-0.276103	0.3	0.361	3.22455e-07
PSMB2	2.40904e-13	-0.276906	0.193	0.27	6.42707e-09
MRPS21	4.1288e-17	-0.277612	0.233	0.328	1.10152e-12
DUT	2.71907e-17	-0.278995	0.158	0.259	7.2542e-13
KRT18	1.31456e-13	-0.27927	0.185	0.288	3.50713e-09
ANAPC11	6.12463e-10	-0.280538	0.244	0.301	1.63399e-05
PFDN5	1.90829e-14	-0.281742	0.478	0.543	5.09111e-10
TUBB	6.71379e-24	-0.28263	0.212	0.349	1.79117e-19
DYNC1I2	1.04995e-26	-0.283029	0.133	0.27	2.80117e-22
YWHAQ	9.17031e-20	-0.283072	0.191	0.302	2.44655e-15
SNRPG	8.10712e-11	-0.284675	0.233	0.295	2.1629e-06
GNG5	9.07409e-20	-0.284798	0.343	0.439	2.42088e-15
SUMO1	3.50095e-22	-0.285151	0.186	0.308	9.34018e-18
RHEB	2.73538e-12	-0.285192	0.212	0.283	7.29771e-08
YBX3	1.74341e-18	-0.286438	0.266	0.393	4.65125e-14
NDFIP1	4.37078e-22	-0.28752	0.24	0.351	1.16608e-17
KDELR1	1.10372e-13	-0.287962	0.326	0.401	2.94461e-09
METTL9	2.87923e-20	-0.288904	0.175	0.285	7.6815e-16
LRPAP1	6.1639e-19	-0.288928	0.241	0.338	1.64447e-14
MT-ND4L	4.52395e-35	-0.290703	0.453	0.638	1.20695e-30
EIF3H	1.5891e-09	-0.291083	0.249	0.304	4.23956e-05
OCIAD2	1.39575e-09	-0.291374	0.227	0.296	3.72371e-05
PSMB3	5.71771e-17	-0.291907	0.249	0.347	1.52543e-12
REEP5	1.44008e-16	-0.292758	0.334	0.415	3.842e-12
SNX3	2.28203e-18	-0.294379	0.242	0.343	6.08823e-14
CALM3	2.52487e-29	-0.296717	0.184	0.325	6.73609e-25
STRAP	1.47428e-19	-0.296718	0.151	0.254	3.93323e-15
RHOA	4.05017e-20	-0.30011	0.328	0.427	1.08055e-15
MRPL20	5.42663e-18	-0.302175	0.233	0.327	1.44777e-13
C1QBP	9.15463e-19	-0.303479	0.176	0.28	2.44236e-14
RPS13	6.63728e-19	-0.303614	0.579	0.677	1.77076e-14
NDUFS7	1.18706e-19	-0.303792	0.196	0.301	3.16696e-15
ANXA11	3.14096e-32	-0.304178	0.188	0.34	8.37978e-28
TMEM147	1.08162e-11	-0.304458	0.231	0.297	2.88566e-07
ITGB1	3.44471e-28	-0.304489	0.326	0.498	9.19013e-24
FNDC3B	6.46016e-15	-0.305478	0.23	0.32	1.72351e-10
PPP2R1A	3.48605e-27	-0.305786	0.134	0.268	9.30043e-23
SRP9	2.03756e-23	-0.307581	0.212	0.333	5.43601e-19
RPS27L	2.81663e-18	-0.308145	0.382	0.475	7.51449e-14
COX17	6.10223e-14	-0.309552	0.217	0.297	1.62801e-09
ATP5MF	1.17314e-15	-0.309601	0.253	0.338	3.12982e-11
LSM3	7.31828e-13	-0.309848	0.176	0.253	1.95245e-08
ELOB	3.54616e-17	-0.310134	0.364	0.446	9.46079e-13
GSTO1	7.77293e-26	-0.310561	0.218	0.355	2.07374e-21
VAPA	4.49295e-35	-0.310694	0.27	0.436	1.19867e-30
ANAPC16	1.48955e-15	-0.311374	0.259	0.342	3.97396e-11
RPL31	6.32362e-13	-0.311962	0.41	0.483	1.68708e-08
CTNNA1	1.10228e-23	-0.312391	0.144	0.27	2.94076e-19
SMIM26	3.35188e-15	-0.313632	0.223	0.306	8.94248e-11
HLA-B	3.71219e-27	-0.313699	0.728	0.777	9.90376e-23
MRPL33	4.23018e-17	-0.314026	0.176	0.269	1.12857e-12
NDUFA7	2.48252e-15	-0.314176	0.207	0.292	6.62311e-11
UGCG	2.58921e-21	-0.315007	0.174	0.295	6.90776e-17
GADD45GIP1	7.9745e-11	-0.315412	0.227	0.289	2.12752e-06
RPS6	1.62465e-24	-0.31565	0.609	0.729	4.33439e-20
GINM1	8.01723e-29	-0.315681	0.13	0.269	2.13892e-24
FAM120A	8.51934e-35	-0.315973	0.117	0.279	2.27288e-30
HMGN3	1.08196e-20	-0.316818	0.233	0.348	2.88657e-16
LIMS1	3.03701e-33	-0.317719	0.222	0.388	8.10243e-29
TUFM	1.36421e-19	-0.31912	0.227	0.327	3.63959e-15
NDUFAF3	6.88273e-17	-0.320102	0.173	0.265	1.83624e-12
VPS28	1.54512e-23	-0.320164	0.228	0.343	4.12223e-19
GNAS	1.68459e-24	-0.32113	0.513	0.632	4.49433e-20
ATP5F1E	6.2673e-22	-0.32137	0.524	0.614	1.67205e-17
GLRX	5.17818e-12	-0.32212	0.239	0.308	1.38149e-07
MORF4L1	3.52781e-31	-0.322313	0.311	0.452	9.41185e-27
HSBP1	4.68479e-25	-0.322441	0.204	0.325	1.24985e-20
TMEM14B	3.6382e-19	-0.323442	0.205	0.306	9.70637e-15
KRT8	6.74628e-24	-0.324354	0.159	0.298	1.79984e-19
HSP90AA1	4.46006e-50	-0.324765	0.502	0.704	1.1899e-45
COPS9	3.68047e-14	-0.325049	0.219	0.295	9.81913e-10
CANX	1.67191e-36	-0.325282	0.372	0.537	4.46049e-32
TMEM123	2.39597e-37	-0.327115	0.168	0.337	6.39221e-33
TMEM30A	8.75553e-29	-0.327222	0.152	0.294	2.33589e-24
BST2	5.55042e-09	-0.328541	0.32	0.358	0.00014808
HIGD2A	7.77622e-16	-0.328571	0.25	0.332	2.07462e-11
SF3B6	1.79053e-18	-0.329369	0.226	0.329	4.77696e-14
AHCYL1	4.31708e-32	-0.329782	0.178	0.338	1.15175e-27
RCN2	1.46471e-28	-0.329875	0.144	0.28	3.90769e-24
COX20	1.36097e-28	-0.330014	0.148	0.287	3.63093e-24
FAM3C	2.73133e-18	-0.330878	0.231	0.324	7.2869e-14
GUK1	4.88613e-21	-0.330943	0.361	0.456	1.30357e-16
GLRX5	8.64629e-24	-0.3312	0.141	0.26	2.30674e-19
NDUFA2	1.28223e-16	-0.332763	0.224	0.31	3.42087e-12
NDUFA3	2.65018e-17	-0.333269	0.207	0.297	7.07041e-13
RPL37A	9.80733e-29	-0.333956	0.539	0.681	2.6165e-24
VPS29	7.13855e-26	-0.333961	0.175	0.302	1.90449e-21
NUPR1	3.33931e-24	-0.334601	0.156	0.291	8.90895e-20
PLEKHA1	6.62658e-36	-0.336786	0.154	0.338	1.76791e-31
RPS25	6.04919e-25	-0.3377	0.562	0.667	1.61386e-20
TMEM59	2.12895e-26	-0.338125	0.394	0.529	5.67983e-22
NUCKS1	7.65058e-35	-0.339507	0.292	0.455	2.0411e-30
NENF	5.27592e-13	-0.339939	0.236	0.303	1.40756e-08
CIRBP	1.67195e-31	-0.342214	0.407	0.535	4.46058e-27
PSMB1	1.6482e-19	-0.344035	0.324	0.413	4.39724e-15
RNH1	1.18404e-22	-0.34468	0.184	0.3	3.1589e-18
OCIAD1	4.74872e-30	-0.344876	0.284	0.415	1.26691e-25
CAPN2	9.13366e-30	-0.346709	0.171	0.314	2.43677e-25
MRPS6	6.0828e-19	-0.347328	0.193	0.296	1.62283e-14
RPS28	1.08645e-37	-0.348074	0.644	0.836	2.89855e-33
TBCA	4.19516e-21	-0.348193	0.287	0.39	1.11923e-16
IER3IP1	5.41759e-17	-0.348337	0.203	0.291	1.44536e-12
LAMB1	6.71177e-23	-0.348745	0.126	0.255	1.79063e-18
SEPTIN11	3.0212e-31	-0.349245	0.114	0.263	8.06026e-27
ECH1	1.58192e-14	-0.351419	0.202	0.288	4.22039e-10
NARS	8.90735e-27	-0.352374	0.172	0.301	2.37639e-22
TIMM13	1.63964e-24	-0.352692	0.151	0.278	4.37438e-20
CSNK2B	1.68728e-20	-0.352892	0.199	0.302	4.50149e-16
PSMA2	2.95249e-19	-0.353683	0.252	0.343	7.87696e-15
CRTAP	5.62467e-24	-0.354623	0.141	0.263	1.50061e-19
TMEM230	2.82491e-17	-0.354823	0.208	0.295	7.53658e-13
VIM	1.93634e-14	-0.355141	0.618	0.399	5.16597e-10
SLC5A3	4.22935e-30	-0.356735	0.188	0.35	1.12835e-25
YWHAH	1.71962e-26	-0.35764	0.167	0.304	4.58778e-22
NACA	1.78993e-22	-0.359157	0.542	0.655	4.77537e-18
DECR1	2.16582e-34	-0.359226	0.135	0.289	5.77819e-30
AIG1	3.48267e-16	-0.360163	0.177	0.268	9.29142e-12
REXO2	5.33832e-21	-0.362619	0.151	0.255	1.42421e-16
RPL22	2.62802e-24	-0.362703	0.491	0.592	7.01129e-20
IMMT	2.84088e-34	-0.362751	0.118	0.272	7.57917e-30
POLR2L	1.51927e-15	-0.363325	0.264	0.341	4.05326e-11
ARL1	6.63215e-22	-0.363635	0.183	0.291	1.76939e-17
IFI30	2.85054e-22	-0.364751	0.241	0.356	7.60495e-18
RBX1	6.11111e-23	-0.366649	0.251	0.364	1.63038e-18
NFIA	6.79387e-25	-0.367511	0.126	0.262	1.81254e-20
BCAP31	1.79131e-33	-0.370928	0.221	0.374	4.77903e-29
LGALS3BP	1.6723e-28	-0.372553	0.162	0.32	4.46153e-24
ARL6IP1	8.59175e-36	-0.372897	0.208	0.372	2.29219e-31
UHMK1	2.02056e-45	-0.373091	0.114	0.31	5.39065e-41
PLEKHJ1	2.94187e-27	-0.373574	0.123	0.252	7.84861e-23
RPL21	1.48363e-31	-0.374612	0.595	0.724	3.95817e-27
SEC11A	4.65663e-27	-0.374743	0.279	0.411	1.24234e-22
NDUFS6	2.13501e-18	-0.374844	0.247	0.338	5.69598e-14
NFIC	2.41165e-34	-0.375048	0.106	0.262	6.43404e-30
RPL8	4.12723e-34	-0.37509	0.621	0.797	1.1011e-29
PARK7	1.72638e-18	-0.376398	0.299	0.383	4.60582e-14
BLOC1S1	1.2238e-21	-0.376895	0.213	0.317	3.26499e-17
DYNLRB1	1.7243e-27	-0.377509	0.218	0.349	4.60027e-23
GABARAPL2	1.19101e-26	-0.377533	0.237	0.361	3.1775e-22
SNHG14	1.27208e-40	-0.380182	0.1	0.287	3.39377e-36
CNIH4	1.02735e-34	-0.382566	0.144	0.301	2.74087e-30
NDUFB11	1.27858e-15	-0.383527	0.327	0.394	3.41112e-11
TPT1	6.7889e-21	-0.384391	0.741	0.863	1.81121e-16
MRPS36	5.85208e-27	-0.384461	0.127	0.252	1.56128e-22
PTMS	3.26935e-18	-0.385349	0.181	0.286	8.7223e-14
GABARAPL1	2.9018e-38	-0.385606	0.111	0.28	7.74172e-34
SNRPN	3.3736e-22	-0.385652	0.156	0.264	9.00042e-18
TOMM7	4.47388e-24	-0.385899	0.356	0.45	1.19359e-19
RPS20	1.40209e-34	-0.386187	0.486	0.621	3.74062e-30
SUMO2	6.44661e-24	-0.387033	0.373	0.47	1.71989e-19
CTTN	3.43108e-28	-0.387899	0.136	0.281	9.15378e-24
NDUFA9	2.43272e-31	-0.387997	0.111	0.251	6.49024e-27
ARPC1A	1.73644e-31	-0.388497	0.146	0.289	4.63266e-27
RAB13	1.2915e-29	-0.388876	0.186	0.343	3.44559e-25
CPNE3	4.98086e-38	-0.390321	0.152	0.316	1.32884e-33
NCOA7	3.44792e-39	-0.390493	0.118	0.292	9.19872e-35
GRN	5.41092e-33	-0.391294	0.3	0.458	1.44358e-28
UBL3	1.02785e-45	-0.39161	0.098	0.288	2.74219e-41
ACADM	9.7359e-28	-0.391718	0.121	0.252	2.59744e-23
CAPNS1	1.26975e-29	-0.392089	0.147	0.288	3.38757e-25
EIF4EBP2	1.86197e-39	-0.392197	0.101	0.269	4.96755e-35
SNRPE	1.48395e-24	-0.392638	0.162	0.282	3.95904e-20
ARMCX3	1.08899e-28	-0.39284	0.173	0.304	2.90532e-24
MYL6	3.7991e-37	-0.392842	0.498	0.623	1.01356e-32
CD46	1.46455e-65	-0.39369	0.289	0.538	3.90727e-61
CIAO2B	5.11228e-23	-0.393868	0.212	0.327	1.36391e-18
GAPDH	2.96355e-34	-0.39491	0.566	0.71	7.90647e-30
NDUFV1	3.00824e-29	-0.397169	0.139	0.275	8.02568e-25
WSB1	1.84482e-34	-0.398064	0.277	0.469	4.9218e-30
ACSL1	1.22916e-47	-0.398526	0.071	0.264	3.27927e-43
CXXC5	6.85141e-20	-0.398576	0.167	0.267	1.82789e-15
TMEM141	9.56494e-22	-0.398654	0.156	0.272	2.55183e-17
ATP5MPL	3.70788e-18	-0.398824	0.293	0.376	9.89227e-14
MGAT4B	3.08114e-38	-0.399872	0.149	0.332	8.22017e-34
LMNA	1.6469e-16	-0.400711	0.213	0.314	4.39376e-12
SDHB	8.93274e-27	-0.400758	0.132	0.258	2.38316e-22
DBI	4.63557e-27	-0.401066	0.295	0.427	1.23672e-22
SERF2	1.70224e-37	-0.402125	0.571	0.716	4.54142e-33
BTF3	5.30353e-24	-0.402215	0.426	0.522	1.41493e-19
PPP1R14B	2.88685e-35	-0.403334	0.285	0.463	7.70183e-31
SRI	4.75341e-34	-0.403436	0.191	0.351	1.26816e-29
PHB	2.97651e-36	-0.4039	0.159	0.325	7.94104e-32
TACC1	2.14559e-48	-0.404117	0.095	0.301	5.72421e-44
RAC1	1.1471e-40	-0.404133	0.327	0.502	3.06035e-36
AURKAIP1	5.59773e-24	-0.404329	0.25	0.354	1.49342e-19
SERINC1	6.3201e-47	-0.405878	0.166	0.367	1.68614e-42
COX14	3.12731e-25	-0.406768	0.159	0.281	8.34334e-21
HSPD1	6.59322e-36	-0.40686	0.295	0.466	1.75901e-31
MRPL51	5.80329e-20	-0.406903	0.232	0.325	1.54826e-15
PKM	6.1419e-56	-0.407111	0.29	0.567	1.6386e-51
S100A13	1.61549e-30	-0.408277	0.183	0.343	4.30995e-26
TOMM20	1.54354e-34	-0.409459	0.316	0.452	4.11802e-30
PLCG2	3.44229e-34	-0.409966	0.101	0.255	9.18369e-30
EIF1AX	6.61941e-34	-0.410001	0.274	0.415	1.76599e-29
TXN	2.00109e-28	-0.41065	0.36	0.487	5.3387e-24
HSP90AB1	1.95316e-65	-0.412945	0.464	0.692	5.21084e-61
ANXA4	1.02227e-41	-0.414009	0.199	0.413	2.72731e-37
HADHA	4.92635e-38	-0.414286	0.202	0.367	1.3143e-33
RTL8C	9.72476e-38	-0.415173	0.094	0.254	2.59447e-33
RPL9	7.39031e-42	-0.416151	0.569	0.734	1.97166e-37
HLA-A	2.17827e-37	-0.416732	0.686	0.782	5.8114e-33
TLE5	1.52809e-43	-0.416804	0.221	0.402	4.07678e-39
TCEAL4	1.71512e-35	-0.417265	0.129	0.292	4.57576e-31
PIM3	4.54814e-33	-0.418221	0.152	0.301	1.2134e-28
NDUFS4	5.87284e-32	-0.419306	0.127	0.271	1.56681e-27
MRPS5	3.89494e-39	-0.421719	0.138	0.308	1.03913e-34
POMP	3.6697e-30	-0.421925	0.254	0.387	9.7904e-26
LAMP2	1.50855e-35	-0.421988	0.248	0.4	4.02467e-31
SDHD	9.08397e-37	-0.422653	0.131	0.29	2.42351e-32
ATRAID	1.14765e-18	-0.423373	0.221	0.311	3.06181e-14
RNASEK	9.64575e-40	-0.423468	0.432	0.57	2.57339e-35
NME2	3.18457e-41	-0.424672	0.443	0.609	8.49611e-37
PCBD1	1.16854e-24	-0.426709	0.184	0.312	3.11756e-20
PSMA7	2.34436e-39	-0.428098	0.344	0.504	6.25453e-35
RBM47	2.85371e-38	-0.429094	0.095	0.259	7.61342e-34
RPS17	8.03885e-41	-0.429257	0.435	0.599	2.14468e-36
SERPINB6	1.79774e-33	-0.432281	0.153	0.313	4.79619e-29
CST3	1.72079e-35	-0.433671	0.321	0.5	4.59089e-31
PNKD	1.51483e-29	-0.434954	0.146	0.28	4.04141e-25
ARHGAP18	9.05214e-44	-0.435012	0.121	0.308	2.41502e-39
RPL23	1.41759e-41	-0.435559	0.496	0.661	3.78199e-37
SAP18	3.40503e-26	-0.436393	0.279	0.39	9.08428e-22
ATP6V1E1	2.57586e-35	-0.437502	0.113	0.266	6.87215e-31
SLIRP	9.75929e-28	-0.437815	0.154	0.281	2.60368e-23
SELENOM	3.62409e-18	-0.441216	0.18	0.276	9.66871e-14
ATP5IF1	3.51056e-20	-0.441327	0.322	0.409	9.36583e-16
GAS5	7.91234e-15	-0.442155	0.275	0.365	2.11093e-10
NDUFS3	1.39662e-29	-0.442664	0.143	0.277	3.72604e-25
C18orf32	1.06278e-34	-0.444402	0.228	0.375	2.83539e-30
MT-CO1	2.93249e-53	-0.444794	0.957	0.992	7.8236e-49
NDUFV2	1.49541e-27	-0.445775	0.269	0.383	3.98959e-23
RHOC	6.39229e-28	-0.446724	0.141	0.285	1.7054e-23
NDUFB1	4.0534e-26	-0.450295	0.201	0.318	1.08141e-21
ALDH1A1	6.88447e-33	-0.451748	0.12	0.278	1.83671e-28
TXNIP	1.96668e-70	-0.452778	0.481	0.707	5.24692e-66
EID1	4.0146e-31	-0.453463	0.271	0.406	1.07106e-26
PPFIBP1	1.9687e-30	-0.454878	0.124	0.277	5.25229e-26
RAB11A	1.12889e-42	-0.455024	0.143	0.325	3.01176e-38
METRNL	1.99191e-51	-0.457092	0.103	0.31	5.31421e-47
PSMB5	8.56024e-32	-0.459908	0.19	0.328	2.28379e-27
SDHA	2.10288e-43	-0.459967	0.145	0.323	5.61027e-39
LAMTOR1	8.04565e-40	-0.460704	0.22	0.382	2.1465e-35
COX6B1	8.66593e-26	-0.46078	0.389	0.476	2.31198e-21
CCNI	4.09696e-52	-0.460886	0.368	0.547	1.09303e-47
WIPI2	4.23453e-33	-0.461201	0.119	0.265	1.12973e-28
YWHAE	1.88274e-36	-0.462259	0.252	0.4	5.02296e-32
PPDPF	4.74985e-33	-0.462386	0.19	0.336	1.26721e-28
TXNDC17	6.46182e-30	-0.463013	0.178	0.314	1.72395e-25
CYB5R3	3.01786e-38	-0.463449	0.121	0.286	8.05135e-34
COPRS	5.46194e-32	-0.465948	0.117	0.258	1.45719e-27
PRDX6	5.88871e-35	-0.466825	0.267	0.415	1.57105e-30
TUBB4B	2.13087e-31	-0.467261	0.167	0.308	5.68496e-27
PHPT1	3.0835e-20	-0.470314	0.262	0.351	8.22647e-16
TEX264	1.42532e-35	-0.472447	0.124	0.275	3.80262e-31
MRPL34	5.05822e-19	-0.47258	0.188	0.277	1.34948e-14
CAMTA1	3.58707e-37	-0.473364	0.148	0.304	9.56994e-33
MUC1	2.77788e-32	-0.474068	0.111	0.263	7.41112e-28
SPPL2A	1.9379e-51	-0.474963	0.152	0.359	5.17012e-47
CD151	1.88155e-45	-0.474998	0.173	0.377	5.01979e-41
FKBP1A	8.39208e-28	-0.476245	0.195	0.339	2.23892e-23
TMBIM6	2.13555e-68	-0.47849	0.467	0.683	5.69743e-64
MMP24OS	1.89086e-42	-0.479142	0.141	0.317	5.04462e-38
HSPE1	3.56676e-34	-0.480242	0.29	0.445	9.51575e-30
HIPK2	2.87347e-44	-0.482434	0.162	0.346	7.66613e-40
MICOS13	5.4683e-35	-0.483194	0.217	0.366	1.45889e-30
CLTA	1.29342e-41	-0.483902	0.24	0.406	3.4507e-37
UQCRFS1	1.00305e-33	-0.484451	0.206	0.35	2.67604e-29
PRKAR1A	1.18052e-58	-0.485232	0.151	0.376	3.14951e-54
ECI2	8.35982e-36	-0.486954	0.114	0.267	2.23032e-31
COMMD6	4.12347e-36	-0.489449	0.273	0.413	1.1001e-31
ATP6AP1	7.62083e-43	-0.490925	0.144	0.318	2.03316e-38
ASAH1	5.24338e-46	-0.492801	0.265	0.439	1.39888e-41
ATOX1	1.22952e-22	-0.493916	0.224	0.327	3.28024e-18
ATP5MC2	1.26506e-39	-0.49489	0.406	0.541	3.37504e-35
CMBL	1.00015e-24	-0.495859	0.13	0.261	2.66831e-20
NDUFS8	1.09183e-30	-0.497366	0.219	0.355	2.9129e-26
HSPB1	3.26597e-57	-0.497852	0.26	0.52	8.71328e-53
NDUFB8	8.13852e-35	-0.498386	0.264	0.41	2.17127e-30
NIPSNAP2	2.71047e-39	-0.498486	0.119	0.283	7.23126e-35
LEPROT	1.0474e-46	-0.498758	0.199	0.396	2.79436e-42
MAN2A1	1.80994e-45	-0.499654	0.101	0.288	4.82875e-41
NPTN	1.97541e-54	-0.499657	0.099	0.311	5.27021e-50
ACADVL	3.62542e-38	-0.49994	0.246	0.401	9.67226e-34
NDUFB10	1.39286e-30	-0.499956	0.288	0.404	3.71601e-26
NCKAP1	2.2184e-41	-0.500362	0.086	0.261	5.91846e-37
KIF21A	9.18443e-51	-0.501144	0.122	0.328	2.45031e-46
BAG1	8.22329e-36	-0.501295	0.172	0.32	2.19389e-31
MT-ND5	1.74646e-52	-0.501867	0.772	0.865	4.65938e-48
ITM2B	1.42481e-107	-0.502206	0.572	0.817	3.80125e-103
TMEM14C	2.2351e-33	-0.50316	0.217	0.358	5.96302e-29
NDUFS2	1.27529e-50	-0.506384	0.099	0.294	3.40236e-46
ATP6V0E1	8.83809e-46	-0.507346	0.369	0.533	2.35791e-41
NDUFA5	4.84822e-45	-0.507476	0.179	0.36	1.29346e-40
ADGRG1	5.59735e-43	-0.50765	0.134	0.326	1.49332e-38
EIF3K	1.21235e-38	-0.508055	0.356	0.489	3.23442e-34
SOD1	7.33633e-39	-0.511161	0.28	0.454	1.95726e-34
FIS1	6.57765e-28	-0.51135	0.226	0.342	1.75485e-23
ESRRA	2.38447e-43	-0.511425	0.081	0.254	6.36153e-39
CPEB4	1.82066e-32	-0.511574	0.186	0.335	4.85733e-28
PRDX5	1.98252e-27	-0.511615	0.322	0.434	5.28918e-23
CTSA	7.77899e-48	-0.512093	0.177	0.372	2.07536e-43
NDUFB7	2.27025e-32	-0.514963	0.268	0.395	6.05681e-28
CAT	3.65815e-47	-0.516712	0.141	0.338	9.75959e-43
UBB	4.10046e-36	-0.517644	0.406	0.527	1.09396e-31
COL6A2	2.67654e-43	-0.517798	0.076	0.251	7.14075e-39
NDUFA1	7.77709e-31	-0.521938	0.325	0.436	2.07485e-26
DAB2	3.05562e-33	-0.522379	0.1	0.254	8.15209e-29
ATP5ME	2.19858e-34	-0.52271	0.298	0.431	5.86559e-30
NDUFB4	1.74559e-27	-0.522788	0.292	0.395	4.65705e-23
CAPZA2	9.60253e-62	-0.525558	0.182	0.409	2.56186e-57
DYNLL1	4.40484e-38	-0.525927	0.343	0.491	1.17517e-33
MDH2	1.45643e-36	-0.526198	0.203	0.353	3.88562e-32
MYO6	1.08431e-51	-0.527456	0.12	0.329	2.89284e-47
VEGFB	1.04389e-37	-0.529377	0.212	0.361	2.78501e-33
PTTG1IP	5.53336e-54	-0.529552	0.194	0.405	1.47625e-49
GSTP1	3.62038e-27	-0.530577	0.348	0.48	9.65881e-23
ACAA2	1.37387e-36	-0.531037	0.155	0.313	3.66534e-32
VEGFA	1.41304e-27	-0.533724	0.208	0.362	3.76985e-23
NDUFS1	2.85615e-53	-0.534124	0.134	0.34	7.61992e-49
MRPL41	1.89856e-32	-0.53499	0.194	0.335	5.06517e-28
ADI1	8.80248e-30	-0.536867	0.162	0.295	2.34841e-25
SLC25A39	3.80096e-36	-0.537815	0.145	0.299	1.01406e-31
MT-ND2	2.75105e-63	-0.538303	0.879	0.93	7.33954e-59
ATP6V1F	1.11587e-31	-0.539128	0.248	0.383	2.97704e-27
ATP5PD	5.79434e-41	-0.539233	0.257	0.425	1.54587e-36
GOT1	6.68688e-44	-0.540015	0.108	0.287	1.78399e-39
LAMP1	4.76399e-60	-0.54114	0.187	0.415	1.27098e-55
CTDSPL	3.10281e-52	-0.544024	0.071	0.269	8.278e-48
DYNLT3	1.80248e-46	-0.544158	0.102	0.285	4.80883e-42
CYFIP2	5.10337e-55	-0.544857	0.085	0.298	1.36153e-50
NPC2	5.72416e-36	-0.548292	0.368	0.503	1.52715e-31
RDX	9.87436e-39	-0.55167	0.129	0.29	2.63438e-34
COBLL1	3.92583e-26	-0.551732	0.207	0.326	1.04737e-21
LAPTM4A	1.35866e-61	-0.551861	0.294	0.517	3.62476e-57
SELENOP	7.56994e-83	-0.552151	0.127	0.413	2.01958e-78
GHITM	4.8956e-41	-0.552284	0.265	0.423	1.3061e-36
SLC44A1	5.21615e-36	-0.555923	0.165	0.318	1.39162e-31
ARHGAP29	7.40095e-31	-0.556376	0.13	0.283	1.9745e-26
HINT1	1.2681e-49	-0.558408	0.427	0.59	3.38317e-45
CAV2	1.01702e-51	-0.559313	0.071	0.267	2.7133e-47
PGRMC2	4.20371e-49	-0.559491	0.147	0.335	1.12151e-44
MSI2	1.38295e-51	-0.560024	0.189	0.402	3.68957e-47
EEF1A1	1.96902e-94	-0.562035	0.81	0.957	5.25316e-90
NDUFS5	2.29014e-38	-0.562463	0.31	0.46	6.10985e-34
CD81	5.50191e-42	-0.562965	0.363	0.527	1.46785e-37
FNBP1L	1.34663e-53	-0.563747	0.072	0.274	3.59268e-49
UQCRC1	3.37376e-47	-0.563798	0.118	0.305	9.00086e-43
NDUFB3	8.84413e-35	-0.564772	0.196	0.338	2.35953e-30
ESD	8.963e-53	-0.564957	0.095	0.295	2.39124e-48
GPI	1.28856e-59	-0.569915	0.122	0.352	3.43774e-55
COX7A2L	1.59224e-48	-0.570876	0.216	0.397	4.24794e-44
SKP1	6.2058e-51	-0.573566	0.335	0.504	1.65565e-46
PGRMC1	1.9495e-51	-0.57408	0.124	0.322	5.20108e-47
GPX4	1.31602e-48	-0.576229	0.357	0.528	3.511e-44
NDUFA8	5.64958e-47	-0.583139	0.098	0.278	1.50725e-42
ENO1	1.08083e-46	-0.585022	0.285	0.491	2.88354e-42
SCP2	2.7818e-66	-0.585996	0.137	0.377	7.42156e-62
ETFB	7.1753e-49	-0.586844	0.182	0.369	1.9143e-44
NDUFA10	9.05412e-58	-0.587129	0.144	0.358	2.41555e-53
CHCHD2	8.2188e-45	-0.5875	0.359	0.505	2.19269e-40
UQCRC2	1.93968e-55	-0.58834	0.169	0.374	5.17487e-51
MT-CYB	4.3285e-63	-0.589512	0.944	0.966	1.1548e-58
SDHC	2.31038e-58	-0.591226	0.158	0.371	6.16385e-54
ST13	1.58685e-46	-0.593174	0.232	0.409	4.23356e-42
NDUFA6	6.37847e-33	-0.594981	0.189	0.324	1.70171e-28
OSBPL1A	5.5038e-65	-0.595651	0.049	0.279	1.46836e-60
ATP5PB	1.84231e-60	-0.598369	0.194	0.41	4.91509e-56
BRI3	2.33853e-78	-0.600483	0.339	0.57	6.23896e-74
PDHA1	7.71741e-53	-0.600846	0.1	0.298	2.05893e-48
NDUFC1	4.83284e-43	-0.603581	0.243	0.407	1.28935e-38
CLU	6.01869e-33	-0.60515	0.178	0.352	1.60573e-28
MYL12B	3.56969e-53	-0.605427	0.359	0.558	9.52357e-49
CALM2	3.68584e-67	-0.607318	0.375	0.595	9.83346e-63
RPL7	2.15702e-46	-0.608613	0.487	0.629	5.75471e-42
CISD1	3.06332e-55	-0.609515	0.099	0.307	8.17264e-51
PGK1	2.646e-53	-0.610084	0.252	0.456	7.05925e-49
PRCP	5.06569e-49	-0.611313	0.115	0.3	1.35148e-44
TBC1D1	1.37461e-61	-0.61205	0.082	0.306	3.66733e-57
TSPAN5	4.8464e-57	-0.613398	0.049	0.254	1.29297e-52
TPI1	1.65278e-41	-0.615262	0.323	0.488	4.40945e-37
SDC4	1.29045e-59	-0.615908	0.143	0.377	3.4428e-55
MIF	9.50814e-43	-0.616278	0.465	0.613	2.53668e-38
NDUFAB1	1.95955e-37	-0.616601	0.222	0.363	5.22789e-33
APOE	2.8542e-65	-0.617966	0.376	0.612	7.61471e-61
DST	5.57373e-65	-0.620363	0.173	0.438	1.48702e-60
GADD45A	1.11473e-45	-0.620821	0.137	0.318	2.97399e-41
SLC25A6	5.70812e-70	-0.621109	0.41	0.611	1.52287e-65
ECHS1	1.2022e-36	-0.623687	0.15	0.306	3.20734e-32
PPIC	1.47024e-60	-0.626048	0.058	0.273	3.92246e-56
DHRS7	3.2999e-37	-0.62977	0.235	0.387	8.80382e-33
TRIM2	3.42638e-60	-0.629955	0.058	0.276	9.14125e-56
UQCRH	2.65073e-40	-0.630256	0.384	0.517	7.07188e-36
SELENOW	1.16164e-57	-0.630314	0.237	0.442	3.09914e-53
S100A10	1.89819e-37	-0.630879	0.362	0.539	5.06417e-33
MOB1B	9.32237e-59	-0.633223	0.057	0.273	2.48711e-54
ATP5MD	9.16909e-47	-0.634975	0.302	0.472	2.44622e-42
VDAC2	1.89362e-50	-0.636673	0.241	0.426	5.05199e-46
NDUFB5	4.04332e-46	-0.637761	0.18	0.354	1.07872e-41
MT-ND3	1.0783e-62	-0.637878	0.907	0.928	2.87679e-58
MT-ATP6	1.98694e-71	-0.641031	0.952	0.983	5.30096e-67
COX6A1	4.55521e-50	-0.641979	0.393	0.562	1.21528e-45
SCIN	1.57516e-51	-0.648045	0.108	0.312	4.20238e-47
ECI1	6.60739e-54	-0.651681	0.149	0.345	1.76279e-49
PRDX3	1.07611e-54	-0.651731	0.157	0.362	2.87096e-50
MT1X	1.80609e-30	-0.653389	0.195	0.354	4.81846e-26
CRIM1	5.51295e-55	-0.654555	0.077	0.283	1.4708e-50
CYC1	1.23551e-51	-0.655251	0.165	0.356	3.29621e-47
NUCB2	3.19987e-25	-0.656301	0.308	0.421	8.53693e-21
CHPT1	6.84954e-63	-0.657249	0.074	0.299	1.82739e-58
MGST2	1.03627e-60	-0.657274	0.08	0.298	2.76467e-56
FAM162A	5.56962e-53	-0.658787	0.146	0.343	1.48592e-48
ATP6V1G1	1.70615e-67	-0.658906	0.337	0.531	4.55182e-63
DSTN	6.03317e-47	-0.65954	0.269	0.447	1.60959e-42
MPC2	1.96318e-54	-0.659542	0.212	0.405	5.23756e-50
MT-ND4	1.49818e-87	-0.65994	0.929	0.976	3.99698e-83
SPP1	6.13892e-112	-0.660755	0.434	0.763	1.6378e-107
COX5A	2.62972e-24	-0.666276	0.318	0.402	7.01583e-20
NFIB	2.18594e-53	-0.666329	0.061	0.259	5.83186e-49
ATP6V1D	3.48889e-61	-0.669467	0.11	0.332	9.308e-57
NORAD	2.00015e-80	-0.674685	0.21	0.483	5.3362e-76
MT-ND1	6.9269e-89	-0.675581	0.885	0.937	1.84803e-84
IMPA2	1.58457e-67	-0.682285	0.096	0.332	4.22746e-63
SNHG29	1.79918e-48	-0.682807	0.334	0.505	4.80002e-44
MDH1	5.68659e-64	-0.683534	0.162	0.389	1.51713e-59
PPIA	3.41214e-72	-0.683676	0.428	0.634	9.10325e-68
HADHB	4.6437e-71	-0.684224	0.136	0.378	1.23889e-66
RRAGD	8.3546e-67	-0.684372	0.049	0.277	2.22892e-62
UQCR11	2.07712e-40	-0.684422	0.351	0.475	5.54155e-36
GOLM1	7.40367e-81	-0.685233	0.035	0.298	1.97523e-76
KIAA1191	1.46102e-64	-0.685668	0.083	0.313	3.89787e-60
ATP5F1C	3.14672e-66	-0.686722	0.26	0.489	8.39515e-62
LDHB	2.65815e-96	-0.690935	0.325	0.624	7.09167e-92
NDUFC2	8.80393e-52	-0.691548	0.294	0.455	2.3488e-47
NFE2L1	1.74092e-66	-0.695957	0.103	0.34	4.64461e-62
FNIP2	5.9064e-63	-0.697481	0.109	0.348	1.57577e-58
ISCU	2.37422e-59	-0.697907	0.275	0.469	6.33419e-55
BNIP3	9.85006e-37	-0.700488	0.167	0.325	2.6279e-32
NDUFA12	7.83568e-48	-0.701802	0.204	0.375	2.09048e-43
ATP5F1D	2.18497e-59	-0.702201	0.354	0.527	5.82929e-55
COA3	2.89054e-49	-0.704295	0.158	0.345	7.71168e-45
CRYL1	3.0763e-58	-0.708119	0.089	0.298	8.20725e-54
NDUFA13	1.84062e-64	-0.713602	0.377	0.559	4.91058e-60
VDAC1	5.83339e-72	-0.71543	0.205	0.446	1.55629e-67
ACO2	3.89666e-65	-0.720867	0.103	0.329	1.03959e-60
NDUFB9	1.57288e-47	-0.725899	0.187	0.363	4.19628e-43
BEX3	1.99256e-66	-0.727331	0.106	0.341	5.31595e-62
C12orf75	1.63233e-48	-0.729499	0.111	0.298	4.3549e-44
NEDD4L	8.02704e-71	-0.732522	0.048	0.288	2.14153e-66
LAMTOR5	8.80075e-68	-0.735858	0.229	0.454	2.34795e-63
TPM1	1.98977e-32	-0.737639	0.212	0.375	5.3085e-28
ATP5MG	3.02281e-59	-0.737703	0.405	0.577	8.06455e-55
UQCR10	2.86062e-50	-0.738013	0.309	0.48	7.63185e-46
ST3GAL4	1.22165e-73	-0.739022	0.022	0.264	3.25924e-69
SRP14	7.41776e-75	-0.743024	0.445	0.638	1.97898e-70
GPX3	8.30398e-39	-0.74303	0.209	0.414	2.21542e-34
CBR1	5.02301e-64	-0.747996	0.13	0.359	1.34009e-59
PLEKHB2	1.35755e-83	-0.74837	0.098	0.377	3.6218e-79
SYPL1	7.74195e-81	-0.74985	0.118	0.381	2.06548e-76
MICOS10	2.44809e-64	-0.750627	0.249	0.46	6.53126e-60
PLAAT3	1.62018e-70	-0.753889	0.093	0.335	4.32247e-66
CDH16	1.91875e-70	-0.755939	0.084	0.331	5.11903e-66
HACD3	2.123e-76	-0.755978	0.131	0.386	5.66396e-72
ITGA6	1.02517e-68	-0.764332	0.118	0.357	2.73505e-64
EPS8	1.79782e-71	-0.765837	0.088	0.333	4.7964e-67
ATP6V0B	1.87001e-73	-0.783154	0.335	0.546	4.989e-69
OGDHL	1.13947e-79	-0.784071	0.033	0.293	3.04e-75
CYCS	5.94189e-58	-0.79128	0.231	0.427	1.58524e-53
SULT1C2	1.58187e-58	-0.794483	0.101	0.324	4.22026e-54
LGALS3	4.62929e-66	-0.799561	0.322	0.572	1.23505e-61
MT-CO2	2.28349e-83	-0.802411	0.963	0.988	6.09212e-79
UQCRB	3.05775e-71	-0.804038	0.408	0.591	8.15776e-67
COX8A	6.71338e-56	-0.81791	0.309	0.488	1.79106e-51
CCND1	1.00357e-46	-0.817969	0.122	0.315	2.67743e-42
NNT	1.5872e-84	-0.819779	0.074	0.353	4.2345e-80
SUCLG1	2.13563e-66	-0.826699	0.133	0.365	5.69766e-62
CYSTM1	2.42535e-73	-0.829434	0.169	0.416	6.47059e-69
PRDX2	3.56547e-63	-0.829944	0.272	0.458	9.51231e-59
MT-CO3	1.06638e-104	-0.830622	0.959	0.988	2.84499e-100
GAS6	4.38152e-71	-0.831079	0.165	0.398	1.16895e-66
COX6C	7.19803e-60	-0.834802	0.331	0.506	1.92036e-55
CD24	2.51651e-108	-0.837351	0.251	0.613	6.71381e-104
ATP5PO	4.20622e-59	-0.838922	0.262	0.446	1.12218e-54
DSG2	3.42529e-85	-0.846891	0.058	0.334	9.13832e-81
ATP5F1A	2.08914e-82	-0.850811	0.285	0.514	5.57362e-78
COX7A2	1.63215e-55	-0.85281	0.358	0.518	4.35441e-51
CAMK2N1	7.93159e-87	-0.856619	0.126	0.413	2.11607e-82
TSC22D1	3.6997e-46	-0.859703	0.148	0.338	9.87044e-42
SPTBN1	3.84248e-107	-0.865487	0.201	0.528	1.02514e-102
BSG	1.94986e-85	-0.869929	0.281	0.523	5.20204e-81
MGST3	3.31777e-105	-0.870194	0.324	0.606	8.85147e-101
SLC25A3	3.16066e-107	-0.872421	0.354	0.616	8.43232e-103
INSR	7.01618e-33	-0.879809	0.126	0.274	1.87185e-28
SLC18A2	1.175e-76	-0.881788	0.008	0.255	3.13479e-72
APP	3.27855e-120	-0.887192	0.203	0.568	8.74685e-116
APLP2	1.27683e-128	-0.888657	0.2	0.557	3.40647e-124
CNN3	7.03079e-88	-0.894094	0.081	0.363	1.87575e-83
IDH2	1.64156e-72	-0.896192	0.213	0.436	4.37952e-68
GNG11	1.64543e-54	-0.896605	0.113	0.322	4.38985e-50
UQCRQ	5.50782e-61	-0.897898	0.275	0.462	1.46943e-56
ATP6V1A	8.16144e-101	-0.900454	0.067	0.379	2.17739e-96
ATP5PF	2.61163e-78	-0.904518	0.341	0.55	6.96757e-74
MPC1	9.22697e-58	-0.911605	0.16	0.359	2.46166e-53
NDUFB2	1.20088e-72	-0.919068	0.279	0.492	3.20382e-68
IFITM3	1.7168e-59	-0.92098	0.218	0.441	4.58026e-55
COX4I1	1.7969e-100	-0.925706	0.432	0.652	4.79396e-96
THSD7A	4.39066e-92	-0.935934	0.019	0.306	1.17138e-87
TBC1D14	7.31929e-80	-0.935971	0.064	0.328	1.95271e-75
ATP5MC1	2.38078e-62	-0.937938	0.219	0.418	6.35167e-58
TFCP2L1	6.90724e-82	-0.944647	0.053	0.32	1.84278e-77
CPXM2	1.67322e-91	-0.948381	0.005	0.287	4.46399e-87
ADGRF5	1.32139e-86	-0.954328	0.017	0.291	3.52534e-82
MAL	2.17699e-77	-0.965701	0.112	0.368	5.80798e-73
PLPP3	1.2515e-77	-0.979763	0.024	0.278	3.33886e-73
COX7B	5.06346e-76	-0.986453	0.28	0.502	1.35088e-71
COX7C	4.2294e-103	-1.00873	0.42	0.652	1.12836e-98
PPARGC1A	4.19239e-92	-1.02152	0.032	0.316	1.11849e-87
ATP6V0A4	1.80258e-98	-1.03212	0.006	0.304	4.80911e-94
COL6A1	2.62063e-103	-1.04122	0.085	0.396	6.99159e-99
DDT	4.31944e-79	-1.04414	0.237	0.466	1.15238e-74
ATP6AP2	3.31667e-115	-1.04514	0.22	0.526	8.84853e-111
LINC00472	5.30244e-65	-1.05037	0.133	0.373	1.41464e-60
ATP6V0C	1.82407e-112	-1.05474	0.288	0.571	4.86644e-108
CTSD	9.15752e-134	-1.05566	0.368	0.676	2.44314e-129
CRYAB	7.48127e-60	-1.05963	0.163	0.399	1.99593e-55
GSN	1.44402e-55	-1.07021	0.127	0.338	3.85249e-51
FABP3	3.87449e-76	-1.07178	0.012	0.256	1.03368e-71
ATP5MC3	1.6776e-87	-1.07896	0.316	0.55	4.47568e-83
NDUFA4	2.39948e-82	-1.09934	0.389	0.585	6.40158e-78
GPNMB	5.82283e-91	-1.10317	0.155	0.44	1.55347e-86
CD59	7.52198e-119	-1.11161	0.319	0.589	2.00679e-114
TMEM255A	5.9564e-102	-1.11443	0.001	0.305	1.58911e-97
AQP6	1.79124e-95	-1.11502	0.003	0.293	4.77886e-91
PEBP1	1.53337e-123	-1.11513	0.333	0.617	4.09089e-119
SLC25A4	1.55836e-97	-1.13188	0.118	0.407	4.15754e-93
SLC3A1	2.46372e-132	-1.15075	0.026	0.402	6.57295e-128
CALD1	1.0866e-55	-1.15258	0.05	0.255	2.89894e-51
RTN4	1.06705e-180	-1.16281	0.28	0.687	2.84677e-176
COX5B	1.78477e-119	-1.18129	0.37	0.634	4.76159e-115
PCCA	1.67596e-80	-1.20989	0.032	0.291	4.47129e-76
ATP5F1B	2.52764e-137	-1.2144	0.254	0.576	6.7435e-133
CD63	1.7111e-196	-1.22086	0.475	0.797	4.56504e-192
FXYD2	9.93679e-93	-1.25149	0.253	0.564	2.65104e-88
CYB5A	5.31351e-88	-1.2576	0.165	0.435	1.41759e-83
CD9	1.08025e-142	-1.26101	0.208	0.56	2.882e-138
SLC25A5	5.90439e-120	-1.26712	0.301	0.576	1.57523e-115
ATP6V0D2	4.48266e-113	-1.28762	0.005	0.335	1.19593e-108
TMEM213	8.61785e-120	-1.32022	0.011	0.357	2.29916e-115
CHCHD10	9.39819e-100	-1.32225	0.254	0.508	2.50734e-95
ACAT1	8.0887e-132	-1.33118	0.096	0.453	2.15798e-127
SLC16A7	1.96273e-120	-1.34916	0.074	0.426	5.23638e-116
CA12	1.07208e-146	-1.37885	0.164	0.549	2.8602e-142
TMEM101	2.43867e-124	-1.48232	0.085	0.43	6.50612e-120
PTGER3	5.84848e-143	-1.4843	0.007	0.399	1.56032e-138
LGMN	2.36846e-131	-1.52986	0.149	0.5	6.31882e-127
BACE2	1.83508e-145	-1.56345	0.049	0.439	4.89582e-141
ATP1A1	1.51416e-179	-1.58412	0.215	0.623	4.03962e-175
TIMP3	1.16146e-73	-1.60961	0.016	0.256	3.09867e-69
PVALB	2.09271e-114	-1.73845	0.006	0.339	5.58314e-110
KLK1	1.91585e-100	-1.7561	0.012	0.315	5.1113e-96
ATP1B1	4.34084e-243	-1.75939	0.254	0.709	1.15809e-238
CA2	5.16514e-176	-1.80193	0.037	0.481	1.37801e-171
IGFBP7	4.62788e-148	-1.82409	0.242	0.645	1.23467e-143
CKB	3.27197e-184	-2.01179	0.039	0.496	8.7293e-180
SPARCL1	4.21141e-180	-2.12527	0.034	0.491	1.12356e-175
DEFB1	5.46059e-201	-3.07094	0.09	0.553	1.45683e-196

## Sheet: HLRCC-associated RCC cluster
Dataset S1: Markers of non-immune cell clusters from 12 samples, Related to Figure 1
HLRCC-associated RCC(Primary lesion and lymph metastasis) cluster
	p_val	avg_logFC	pct.1	pct.2	p_val_adj
RNF213	0	2.16826	0.776	0.231	0
SLPI	0	2.10761	0.41	0.02	0
NEAT1	0	2.05324	0.97	0.745	0
KRT19	0	2.03368	0.542	0.08	0
ABCC3	0	1.66522	0.54	0.054	0
ITGA3	0	1.64555	0.559	0.074	0
MIR205HG	0	1.48807	0.353	0.003	0
CLDN1	0	1.46858	0.451	0.019	0
GOLGA8A	0	1.42967	0.373	0.031	0
S100A6	0	1.34732	0.81	0.728	0
KCNQ1OT1	0	1.29235	0.508	0.202	0
CPD	0	1.26148	0.544	0.201	0
SLC17A3	0	1.23838	0.258	0.042	0
MALAT1	0	1.23247	1	0.931	0
LRRK2	0	1.19339	0.348	0.079	0
SERPINE2	0	1.17634	0.42	0.085	0
VMP1	0	1.16278	0.601	0.247	0
AKR1C3	0	1.14047	0.398	0.115	0
S100A4	0	1.1022	0.32	0.118	0
NABP1	0	1.0809	0.282	0.046	0
LUC7L3	0	1.05703	0.571	0.321	0
MT2A	0	1.04349	0.627	0.409	0
ITGB6	0	1.02631	0.33	0.054	0
AKR1B10	0	1.02096	0.282	0.004	0
ZNF207	0	1.01431	0.491	0.237	0
AC019197.1	0	1.00963	0.33	0.087	0
PAX2	0	1.00025	0.321	0.109	0
IGF2BP2	0	0.965835	0.302	0.046	0
AKR1C2	0	0.962596	0.251	0.011	0
BICC1	0	0.948821	0.399	0.094	0
XIST	0	0.946168	0.745	0.509	0
CD44	0	0.910649	0.354	0.066	0
FN1	0	0.910094	0.29	0.085	0
AHNAK2	0	0.904728	0.29	0.028	0
RPLP0	0	0.889417	0.675	0.641	0
DCBLD2	0	0.875586	0.338	0.088	0
NFKBIZ	0	0.873061	0.29	0.068	0
KLF6	0	0.867179	0.541	0.334	0
NQO1	0	0.85831	0.332	0.128	0
BICD1	0	0.831809	0.298	0.08	0
UCHL1	0	0.827508	0.297	0.059	0
TXNRD1	0	0.809646	0.341	0.114	0
AFF1	0	0.798579	0.391	0.202	0
S100A1	0	0.79165	0.32	0.108	0
GDF15	9.13509e-177	0.788837	0.431	0.326	2.43715e-172
PNN	0	0.773654	0.45	0.252	0
ANKLE2	0	0.773416	0.322	0.125	0
SNHG5	0	0.772945	0.401	0.235	0
S100A11	2.10704e-123	0.772844	0.542	0.558	5.62137e-119
C3	0	0.77106	0.322	0.074	0
TKT	0	0.769963	0.365	0.186	0
PATJ	0	0.76708	0.31	0.14	0
VPS13C	3.93366e-292	0.76508	0.43	0.265	1.04946e-287
MFSD4B	0	0.757463	0.256	0.075	0
LTBP3	0	0.756779	0.323	0.096	0
TSPAN1	0	0.745761	0.338	0.135	0
SERPINA1	0	0.742328	0.316	0.117	0
ZFP36L1	0	0.732709	0.575	0.379	0
SQSTM1	1.74864e-270	0.728094	0.491	0.378	4.66519e-266
SRSF1	0	0.704165	0.328	0.167	0
GABPB1-AS1	0	0.703427	0.279	0.105	0
SHTN1	0	0.702548	0.3	0.131	0
NPEPPS	2.907e-222	0.697682	0.36	0.22	7.75558e-218
RPL22L1	3.47528e-283	0.696349	0.285	0.145	9.27169e-279
GLS	3.97194e-264	0.695865	0.5	0.346	1.05968e-259
GCNT3	0	0.687872	0.254	0.022	0
FTL	0	0.687439	0.938	0.904	0
NF1	3.63516e-237	0.687012	0.334	0.191	9.69826e-233
ITGB8	0	0.686229	0.278	0.114	0
AKR1C1	0	0.683157	0.285	0.128	0
L1CAM	0	0.680711	0.289	0.054	0
PAX8	0	0.679112	0.365	0.194	0
FAT1	0	0.676967	0.341	0.131	0
AHNAK	7.13725e-290	0.670927	0.5	0.351	1.90415e-285
GOLGA3	0	0.666995	0.269	0.109	0
FKBP10	0	0.666896	0.284	0.071	0
UGDH	0	0.665068	0.324	0.111	0
P4HB	4.41472e-183	0.658813	0.439	0.348	1.1778e-178
PAWR	0	0.647757	0.31	0.13	0
DMKN	0	0.646667	0.282	0.069	0
GCC2	5.56812e-225	0.639989	0.446	0.302	1.48552e-220
RPS19	4.3513e-265	0.637168	0.738	0.762	1.16088e-260
NDRG1	2.85391e-173	0.636107	0.494	0.383	7.61395e-169
FTX	7.97193e-196	0.634649	0.408	0.275	2.12683e-191
TTC3	7.31047e-160	0.603493	0.47	0.357	1.95036e-155
C4orf48	0	0.586298	0.285	0.094	0
MAL2	0	0.583497	0.287	0.108	0
PKP4	4.43336e-249	0.57786	0.29	0.148	1.18278e-244
CSTB	5.59554e-36	0.575723	0.408	0.407	1.49283e-31
RBCK1	8.76246e-282	0.565664	0.312	0.165	2.33774e-277
LUCAT1	0	0.564044	0.273	0.06	0
NUFIP2	9.06553e-165	0.563547	0.324	0.202	2.41859e-160
PLXNB2	0	0.562589	0.266	0.098	0
ANXA2	1.27855e-162	0.560451	0.453	0.363	3.41105e-158
RNPC3	4.3244e-124	0.558952	0.267	0.17	1.15371e-119
PLEKHA5	1.07539e-255	0.558871	0.279	0.138	2.86902e-251
NFAT5	4.39432e-112	0.554237	0.265	0.172	1.17236e-107
FLNA	0	0.549277	0.328	0.122	0
KCNJ15	0	0.545537	0.287	0.111	0
CACUL1	1.62515e-250	0.543498	0.253	0.12	4.33574e-246
RPL4	1.18529e-85	0.542161	0.479	0.472	3.16224e-81
FAM133B	2.65354e-157	0.539202	0.34	0.218	7.07938e-153
HOOK1	1.69214e-167	0.53683	0.313	0.191	4.51446e-163
PRRC2C	3.54427e-211	0.532853	0.457	0.316	9.45576e-207
MZT2A	1.44162e-197	0.530469	0.325	0.205	3.84609e-193
KRT18	4.40701e-146	0.526307	0.373	0.272	1.17575e-141
ARHGEF28	6.49414e-75	0.526305	0.256	0.18	1.73257e-70
LAMB1	8.57342e-112	0.523132	0.343	0.239	2.2873e-107
2021-03-06	1.17521e-106	0.519472	0.367	0.27	3.13536e-102
ZFAS1	9.84412e-144	0.519197	0.413	0.313	2.62631e-139
NUTM2A-AS1	5.04653e-174	0.514907	0.254	0.14	1.34636e-169
POLR2J3	7.58767e-146	0.511257	0.258	0.151	2.02431e-141
TGFB1	0	0.506889	0.255	0.086	0
WDR60	1.32026e-164	0.503407	0.275	0.159	3.52232e-160
RBM25	1.08858e-84	0.502626	0.356	0.269	2.90422e-80
PHIP	6.54239e-134	0.491701	0.254	0.151	1.74544e-129
CSNK2A1	1.33429e-111	0.489704	0.33	0.228	3.55975e-107
RPS24	6.70154e-149	0.484422	0.755	0.741	1.7879e-144
JPX	6.36157e-109	0.481828	0.372	0.271	1.6972e-104
PABPC1	1.89052e-146	0.480497	0.469	0.37	5.04372e-142
ZRANB2	3.73263e-84	0.469741	0.322	0.236	9.95828e-80
SPINT2	1.13561e-61	0.46515	0.397	0.368	3.02971e-57
PPP2R3A	4.50548e-186	0.465097	0.251	0.132	1.20202e-181
PFKP	7.11996e-245	0.464457	0.283	0.144	1.89953e-240
OGA	1.36798e-83	0.464053	0.338	0.251	3.64962e-79
STAT1	6.01092e-161	0.463163	0.252	0.142	1.60365e-156
S100A16	2.86471e-257	0.46245	0.312	0.163	7.64275e-253
DNAJC10	9.12676e-130	0.454041	0.262	0.159	2.43493e-125
LINC01320	0	0.45372	0.32	0.147	0
SRRM2	4.78785e-69	0.452688	0.49	0.429	1.27735e-64
NKTR	1.24466e-63	0.452114	0.33	0.257	3.32063e-59
TIMP1	1.33687e-250	0.445635	0.411	0.257	3.56664e-246
BPTF	4.28576e-59	0.444635	0.346	0.276	1.1434e-54
TAOK1	2.9242e-94	0.440908	0.286	0.194	7.80147e-90
GGNBP2	8.73884e-55	0.439091	0.285	0.218	2.33143e-50
DYNC1H1	4.96411e-97	0.435429	0.321	0.224	1.32437e-92
LDHA	4.00538e-81	0.434536	0.481	0.437	1.0686e-76
TMSB10	4.81001e-157	0.42699	0.674	0.621	1.28326e-152
UBE2H	1.72681e-111	0.426525	0.309	0.207	4.60694e-107
THUMPD3-AS1	4.45259e-138	0.42544	0.257	0.151	1.18791e-133
CLINT1	6.53423e-89	0.424675	0.321	0.232	1.74327e-84
BOD1L1	6.57433e-95	0.422827	0.347	0.251	1.75397e-90
PSAP	1.33987e-24	0.421579	0.589	0.673	3.57464e-20
CLDN4	6.23046e-188	0.421257	0.259	0.139	1.66222e-183
EPCAM	8.7259e-129	0.420834	0.341	0.24	2.32798e-124
SPAG9	7.29502e-52	0.419708	0.379	0.316	1.94624e-47
RACK1	3.59708e-31	0.416975	0.606	0.692	9.59664e-27
ZNF638	2.47431e-56	0.414141	0.275	0.206	6.60122e-52
SRSF11	3.58299e-35	0.411165	0.39	0.342	9.55907e-31
PRDX1	2.75358e-05	0.409514	0.429	0.522	0.734627
NAP1L1	1.26281e-80	0.408445	0.439	0.369	3.36905e-76
NPM1	4.14744e-29	0.398691	0.473	0.502	1.10649e-24
TRIM44	2.84117e-89	0.398434	0.273	0.185	7.57996e-85
TMED9	3.52029e-72	0.39768	0.339	0.28	9.39179e-68
IER3	9.34085e-270	0.397608	0.263	0.121	2.49204e-265
RPL28	1.29896e-46	0.395973	0.677	0.774	3.46551e-42
RTN3	1.24424e-81	0.395577	0.337	0.261	3.3195e-77
MIA2	2.75656e-104	0.39399	0.262	0.167	7.35424e-100
GOLGB1	1.9862e-47	0.392618	0.373	0.314	5.29897e-43
TNFRSF12A	1.68881e-164	0.392354	0.3	0.183	4.50559e-160
ATP13A3	8.82525e-144	0.390592	0.26	0.151	2.35449e-139
RPS12	2.19493e-13	0.389999	0.668	0.738	5.85585e-09
CHD9	9.30612e-57	0.38731	0.33	0.259	2.48278e-52
TAF1D	6.14743e-69	0.387147	0.308	0.227	1.64007e-64
SOD2	4.22315e-71	0.383641	0.512	0.474	1.12669e-66
GOLGA4	3.66633e-22	0.383544	0.378	0.345	9.78139e-18
ZBTB38	6.39634e-35	0.381479	0.328	0.28	1.70648e-30
SCARB2	1.03635e-51	0.376707	0.355	0.289	2.76487e-47
LINC00472	1.15e-92	0.375331	0.457	0.355	3.06809e-88
PON2	3.73979e-178	0.375194	0.281	0.161	9.9774e-174
CSNK1A1	3.74482e-50	0.374583	0.427	0.366	9.9908e-46
GAPDH	9.64531e-10	0.373604	0.62	0.721	2.57327e-05
SFPQ	8.33111e-46	0.373254	0.384	0.318	2.22266e-41
SLC35F5	5.74248e-53	0.372326	0.318	0.247	1.53204e-48
PERP	2.43947e-45	0.370479	0.325	0.28	6.50826e-41
IVNS1ABP	8.8212e-62	0.370039	0.349	0.269	2.35341e-57
SPP1	3.16282e-58	0.369187	0.832	0.745	8.43808e-54
MAP4	5.9874e-85	0.36763	0.309	0.218	1.59738e-80
HNRNPU	4.51035e-46	0.36708	0.504	0.463	1.20332e-41
PDZK1	1.09235e-249	0.365878	0.312	0.154	2.91427e-245
HNRNPA2B1	8.66417e-93	0.364105	0.645	0.619	2.31151e-88
RPL38	2.12571e-40	0.363935	0.507	0.537	5.67117e-36
CELF1	2.434e-25	0.363889	0.252	0.209	6.49368e-21
POLD4	8.23085e-104	0.360398	0.286	0.196	2.19591e-99
ATF4	1.37806e-111	0.360014	0.257	0.16	3.67653e-107
SLC5A3	3.12788e-17	0.359272	0.37	0.344	8.34488e-13
KCNJ16	2.50123e-151	0.357175	0.253	0.139	6.67302e-147
TMEM161B-AS1	5.62393e-23	0.356879	0.273	0.235	1.50041e-18
CTTN	1.14757e-65	0.353172	0.348	0.268	3.06161e-61
CLIP1	6.55298e-44	0.350775	0.26	0.2	1.74827e-39
RPS2	3.60393e-27	0.350298	0.699	0.792	9.61492e-23
SCCPDH	2.34944e-72	0.347067	0.27	0.196	6.26807e-68
AKR1B1	2.92528e-61	0.346402	0.278	0.212	7.80435e-57
FTH1	9.4465e-21	0.34411	0.898	0.949	2.52023e-16
RAN	1.19105e-07	0.34216	0.363	0.399	0.0031776
SH3BGRL3	7.53265e-33	0.341296	0.355	0.323	2.00963e-28
RPL36A	7.22053e-44	0.336687	0.529	0.546	1.92637e-39
EIF2S3	6.94817e-64	0.334054	0.325	0.251	1.8537e-59
PKM	1.14984e-28	0.334021	0.524	0.568	3.06765e-24
SMC3	2.03864e-96	0.333725	0.263	0.173	5.4389e-92
SMARCE1	2.56807e-81	0.33348	0.31	0.221	6.85136e-77
SLC38A2	2.34168e-58	0.331771	0.255	0.183	6.24738e-54
ASH1L	1.10349e-22	0.331412	0.292	0.252	2.94399e-18
PLP2	1.11073e-130	0.331047	0.258	0.158	2.96332e-126
PNISR	2.11319e-30	0.329762	0.45	0.412	5.63778e-26
RBM39	2.45458e-21	0.324371	0.461	0.435	6.54858e-17
RPL18A	1.06938e-13	0.324027	0.57	0.644	2.853e-09
DANCR	7.5824e-121	0.323955	0.268	0.169	2.02291e-116
PLEKHA1	3.15749e-23	0.323033	0.369	0.33	8.42388e-19
KPNB1	1.80701e-33	0.322481	0.3	0.246	4.82092e-29
WSB1	2.11327e-42	0.32234	0.505	0.46	5.638e-38
RPS21	7.50418e-19	0.317012	0.514	0.58	2.00204e-14
RCN1	2.42437e-140	0.316113	0.255	0.152	6.46796e-136
RPS18	2.43103e-33	0.312478	0.723	0.777	6.48576e-29
S100A13	1.64415e-30	0.311833	0.369	0.336	4.38643e-26
COL18A1	5.94814e-127	0.310043	0.309	0.195	1.5869e-122
ANXA4	2.85572e-44	0.308409	0.44	0.404	7.61879e-40
RAB3IP	6.68539e-24	0.30762	0.254	0.209	1.78359e-19
HSPB1	0.0120576	0.307561	0.45	0.526	1
RPL19	1.17597e-14	0.304306	0.644	0.718	3.13736e-10
TMEM205	6.27656e-30	0.298484	0.315	0.281	1.67452e-25
FUS	1.62991e-19	0.298031	0.421	0.389	4.34843e-15
KRT8	3.34021e-47	0.297178	0.343	0.288	8.91134e-43
TPR	9.3194e-26	0.293214	0.352	0.306	2.48632e-21
WAC	1.92325e-30	0.292588	0.255	0.205	5.13105e-26
METRN	6.31017e-73	0.290762	0.263	0.183	1.68349e-68
G3BP1	2.4781e-31	0.28791	0.261	0.208	6.61133e-27
HM13	4.6199e-72	0.287681	0.266	0.187	1.23254e-67
LARS	1.40111e-23	0.284332	0.259	0.214	3.73803e-19
TSPAN4	1.68091e-130	0.278961	0.258	0.151	4.48451e-126
SYNE2	0.0199769	0.27314	0.469	0.493	1
BANF1	1.3293e-33	0.267162	0.285	0.241	3.54644e-29
TRAM1	0.00201716	0.267078	0.35	0.369	1
SEC31A	5.73809e-29	0.266713	0.273	0.222	1.53086e-24
PRPF4B	5.50888e-14	0.264286	0.286	0.255	1.46971e-09
TBL1XR1	1.92231e-47	0.257726	0.262	0.195	5.12852e-43
AFDN	8.15983e-10	0.256254	0.258	0.232	2.17696e-05
ACTG1	0.945107	0.254539	0.595	0.765	1
SRSF10	1.29138e-19	0.254189	0.273	0.232	3.44528e-15
CD2AP	1.00493e-33	0.252899	0.263	0.206	2.68105e-29
YBX3	8.02866e-63	0.250763	0.446	0.382	2.14197e-58
ASPH	1.38863e-39	0.250372	0.255	0.195	3.70472e-35
DNAJB6	3.09593e-104	-0.250055	0.181	0.284	8.25962e-100
STRAP	3.45814e-97	-0.250523	0.169	0.265	9.22598e-93
POLR1D	7.57803e-116	-0.250892	0.163	0.271	2.02174e-111
TAX1BP1	8.87626e-151	-0.251327	0.281	0.42	2.3681e-146
HSPE1	5.27025e-96	-0.251639	0.329	0.459	1.40605e-91
IL6ST	1.1002e-44	-0.251847	0.21	0.274	2.93523e-40
GINM1	1.64157e-84	-0.253532	0.188	0.278	4.37953e-80
MRFAP1	3.47044e-96	-0.253753	0.213	0.314	9.25878e-92
SF3B5	2.63975e-98	-0.254362	0.196	0.298	7.04259e-94
POLR2K	2.79751e-72	-0.255481	0.175	0.255	7.46348e-68
DNAJC3	6.06752e-121	-0.257689	0.158	0.271	1.61875e-116
SYF2	9.2463e-88	-0.258688	0.18	0.272	2.46682e-83
UXT	1.44345e-87	-0.259499	0.191	0.284	3.85098e-83
IGF2R	1.8995e-115	-0.259532	0.203	0.317	5.06767e-111
PRR13	6.75336e-103	-0.259738	0.201	0.304	1.80173e-98
POLR2L	3.59391e-104	-0.261602	0.242	0.355	9.58818e-100
RBM47	1.84825e-137	-0.262146	0.151	0.272	4.93094e-133
PSMB1	5.77953e-132	-0.262271	0.287	0.431	1.54192e-127
CAPZB	1.14168e-100	-0.262578	0.196	0.296	3.04589e-96
HIPK2	4.47988e-138	-0.263941	0.228	0.361	1.19519e-133
EMC7	6.23018e-85	-0.264586	0.178	0.267	1.66215e-80
PSMB5	2.81931e-105	-0.264769	0.228	0.34	7.52163e-101
PSME1	6.95651e-68	-0.266137	0.249	0.333	1.85593e-63
TGOLN2	7.99195e-175	-0.266578	0.278	0.436	2.13217e-170
RPS13	2.77714e-190	-0.26664	0.486	0.705	7.40913e-186
CNBP	7.7614e-76	-0.266855	0.251	0.34	2.07066e-71
SLIRP	6.25561e-81	-0.267418	0.205	0.29	1.66893e-76
EZR	8.15446e-95	-0.268081	0.255	0.356	2.17553e-90
WASL	9.82253e-126	-0.268937	0.144	0.256	2.62055e-121
SNX3	2.239e-95	-0.269089	0.247	0.356	5.97342e-91
TMEM14B	1.11264e-91	-0.269659	0.219	0.317	2.96841e-87
CHMP3	5.86411e-114	-0.270654	0.165	0.272	1.56449e-109
ATP5MD	4.24064e-105	-0.270736	0.352	0.487	1.13136e-100
CLTA	1.07615e-143	-0.271437	0.281	0.422	2.87106e-139
COPRS	2.2104e-75	-0.271451	0.186	0.266	5.89712e-71
RTL8C	5.49491e-106	-0.271838	0.165	0.265	1.46599e-101
EDF1	2.70164e-112	-0.272189	0.314	0.436	7.20771e-108
CTSB	1.12777e-92	-0.272624	0.212	0.313	3.00877e-88
OCIAD1	3.14033e-147	-0.273092	0.291	0.431	8.37809e-143
TXNL4A	1.57108e-103	-0.27318	0.179	0.281	4.19149e-99
SCAND1	7.78321e-82	-0.27399	0.184	0.272	2.07648e-77
LIMA1	5.98633e-107	-0.274958	0.157	0.261	1.59709e-102
NDFIP1	4.05101e-141	-0.276161	0.238	0.366	1.08077e-136
SEC62	8.93241e-150	-0.276901	0.347	0.498	2.38308e-145
PCMTD1	1.76796e-186	-0.276977	0.142	0.295	4.71675e-182
VPS29	9.53614e-126	-0.277799	0.199	0.315	2.54415e-121
DSTN	1.32882e-90	-0.278174	0.337	0.46	3.54516e-86
TMEM219	1.25515e-95	-0.278248	0.191	0.288	3.34862e-91
PNKD	2.08882e-103	-0.278353	0.191	0.29	5.57275e-99
VAMP8	3.06305e-74	-0.278665	0.241	0.325	8.17192e-70
CUTA	1.775e-120	-0.280567	0.28	0.405	4.73552e-116
BCAP31	1.45167e-114	-0.280692	0.267	0.388	3.87292e-110
RCN2	7.82952e-131	-0.282708	0.176	0.293	2.08884e-126
MRPL51	1.02594e-111	-0.283842	0.226	0.339	2.7371e-107
SRI	6.04991e-108	-0.284388	0.253	0.363	1.61405e-103
DNAJA1	1.62099e-92	-0.284638	0.206	0.306	4.32464e-88
ARL6IP1	3.38366e-180	-0.285412	0.235	0.389	9.02727e-176
VAMP2	7.2809e-159	-0.285466	0.18	0.314	1.94247e-154
ANXA11	5.10575e-168	-0.286736	0.215	0.357	1.36216e-163
ARL5A	3.55707e-167	-0.287246	0.171	0.309	9.48992e-163
LAMTOR4	1.09999e-115	-0.287446	0.212	0.323	2.93467e-111
UBE2B	1.51006e-150	-0.288495	0.225	0.356	4.0287e-146
CD46	1.13019e-226	-0.288764	0.374	0.558	3.01522e-222
LSM3	1.04389e-92	-0.289441	0.171	0.264	2.78498e-88
GNG10	2.12896e-100	-0.289865	0.159	0.256	5.67985e-96
ARGLU1	2.3757e-80	-0.290175	0.213	0.31	6.33813e-76
HIGD2A	4.86081e-120	-0.291092	0.231	0.346	1.29682e-115
NDUFA2	4.19911e-94	-0.291619	0.223	0.322	1.12028e-89
SNX2	1.67636e-141	-0.291713	0.14	0.258	4.47235e-137
CAPNS1	3.18534e-110	-0.292163	0.194	0.3	8.49818e-106
SUMO2	1.33686e-144	-0.293654	0.33	0.49	3.5666e-140
ARPC1A	2.85772e-133	-0.293823	0.183	0.302	7.62412e-129
ARF1	8.04468e-171	-0.293889	0.303	0.461	2.14624e-166
TLN1	2.02799e-93	-0.294092	0.176	0.274	5.41048e-89
RAB5C	2.61315e-101	-0.29486	0.179	0.279	6.97161e-97
PPDPF	1.95073e-105	-0.295046	0.243	0.347	5.20435e-101
EEF1A1	0	-0.295951	0.833	0.973	0
ATP5PD	4.74426e-128	-0.296124	0.31	0.439	1.26572e-123
ESRRA	3.07715e-142	-0.297435	0.146	0.267	8.20952e-138
RNH1	2.60706e-126	-0.298024	0.198	0.313	6.95537e-122
TXN2	6.42142e-129	-0.29819	0.145	0.256	1.71317e-124
PTTG1IP	8.19655e-158	-0.298613	0.277	0.421	2.18676e-153
PHB	3.95192e-122	-0.299253	0.219	0.338	1.05433e-117
GNB2	1.36676e-125	-0.301091	0.168	0.28	3.64637e-121
WDR83OS	3.2378e-147	-0.301614	0.255	0.397	8.63814e-143
TMEM50A	2.86844e-77	-0.302395	0.221	0.308	7.65271e-73
TMEM230	1.36938e-121	-0.302805	0.195	0.308	3.65336e-117
CD164	5.65202e-162	-0.303645	0.277	0.42	1.5079e-157
RAB11A	4.26222e-148	-0.304604	0.209	0.339	1.13712e-143
TXNDC17	6.97062e-95	-0.305229	0.224	0.325	1.85969e-90
GNB1	2.12447e-156	-0.305232	0.194	0.328	5.66787e-152
COX17	5.27121e-107	-0.305837	0.206	0.309	1.40631e-102
YWHAE	8.86768e-138	-0.309461	0.285	0.415	2.36581e-133
ELOC	8.33503e-121	-0.310518	0.163	0.271	2.2237e-116
REEP5	1.12023e-173	-0.312806	0.28	0.434	2.98867e-169
ATP5MF	2.13967e-106	-0.313339	0.246	0.351	5.70843e-102
SPCS1	1.42582e-142	-0.315261	0.271	0.412	3.80395e-138
PLEKHJ1	6.52223e-135	-0.317741	0.151	0.265	1.74007e-130
DAB2	3.93172e-64	-0.317764	0.185	0.261	1.04894e-59
ATP5IF1	7.05622e-124	-0.318161	0.296	0.425	1.88253e-119
CRYAB	2.13949e-35	-0.318982	0.34	0.404	5.70794e-31
BTG1	9.58765e-33	-0.31941	0.363	0.429	2.55789e-28
GABARAPL1	3.40994e-169	-0.320231	0.159	0.296	9.09737e-165
RPL7A	2.18666e-294	-0.320649	0.559	0.822	5.83379e-290
CTDSPL	2.08371e-175	-0.323855	0.146	0.284	5.55913e-171
SET	1.97672e-175	-0.32501	0.292	0.442	5.2737e-171
MICOS13	6.57805e-128	-0.325942	0.259	0.38	1.75496e-123
NDUFS7	9.32941e-127	-0.327727	0.199	0.314	2.48899e-122
CPNE3	7.39084e-185	-0.327981	0.187	0.333	1.9718e-180
RPL41	6.1317e-189	-0.330285	0.667	0.859	1.63588e-184
PRDX3	1.91945e-146	-0.33046	0.244	0.376	5.12091e-142
RER1	1.27039e-179	-0.330607	0.177	0.318	3.38927e-175
TM9SF2	5.64577e-162	-0.330856	0.151	0.281	1.50624e-157
TUFM	2.35322e-163	-0.331205	0.207	0.343	6.27816e-159
NDUFS4	2.14232e-152	-0.333976	0.162	0.285	5.71549e-148
OSBPL8	5.32261e-172	-0.334073	0.149	0.286	1.42002e-167
MRPL57	5.26906e-130	-0.336215	0.169	0.283	1.40573e-125
NDUFB6	4.38505e-149	-0.337993	0.162	0.285	1.16989e-144
EIF1B	8.20246e-142	-0.33802	0.186	0.308	2.18833e-137
SERF2	3.01585e-269	-0.338299	0.483	0.749	8.04599e-265
ARL6IP5	1.29518e-180	-0.338645	0.242	0.395	3.45541e-176
TMEM258	4.02982e-160	-0.339556	0.235	0.37	1.07512e-155
PFDN5	6.03456e-170	-0.34242	0.402	0.563	1.60996e-165
ATP5F1C	6.3122e-194	-0.343192	0.326	0.509	1.68403e-189
EID1	1.40256e-130	-0.344522	0.289	0.421	3.74189e-126
ITPR1	5.16434e-214	-0.346089	0.096	0.253	1.3778e-209
SLC44A1	7.75943e-162	-0.347108	0.195	0.334	2.07014e-157
RAC1	3.64139e-180	-0.347373	0.349	0.522	9.71487e-176
MT-ATP8	5.79632e-129	-0.347893	0.134	0.252	1.5464e-124
NDUFB11	7.52817e-160	-0.347972	0.27	0.412	2.00844e-155
HSP90AA1	1.76321e-290	-0.348292	0.474	0.735	4.70408e-286
MMP24OS	5.22222e-163	-0.348296	0.195	0.332	1.39324e-158
SELENOT	2.65456e-168	-0.349624	0.149	0.28	7.08209e-164
HADHA	1.34912e-186	-0.349839	0.237	0.383	3.59933e-182
PSMA2	1.57602e-158	-0.350333	0.225	0.359	4.20467e-154
SEPTIN7	1.78098e-71	-0.350572	0.323	0.413	4.75149e-67
ATP5MPL	1.62726e-131	-0.352279	0.269	0.391	4.34136e-127
TMX4	2.21754e-172	-0.35239	0.162	0.299	5.91619e-168
PCBP1	3.56916e-184	-0.352562	0.245	0.395	9.52217e-180
ALKBH7	1.53909e-151	-0.352668	0.181	0.306	4.10613e-147
CTSA	1.28217e-169	-0.352704	0.245	0.388	3.4207e-165
MRPS36	2.94659e-124	-0.352936	0.158	0.264	7.86121e-120
SERINC1	1.24659e-190	-0.353632	0.23	0.384	3.32579e-186
SUB1	2.52236e-178	-0.354285	0.272	0.423	6.7294e-174
TPI1	5.31249e-118	-0.354471	0.355	0.506	1.41732e-113
GNAS	3.78426e-214	-0.35517	0.445	0.658	1.0096e-209
GPI	5.45027e-174	-0.356818	0.225	0.367	1.45408e-169
HLA-DPA1	2.89351e-116	-0.357948	0.143	0.256	7.7196e-112
SBDS	7.83044e-120	-0.360561	0.162	0.269	2.08908e-115
CST3	1.99141e-150	-0.36082	0.357	0.519	5.31287e-146
MRPS5	5.16932e-175	-0.362692	0.185	0.324	1.37912e-170
AK3	7.92632e-267	-0.363408	0.09	0.265	2.11466e-262
CYB5R3	3.71134e-131	-0.3636	0.185	0.298	9.90148e-127
FAM120A	1.03936e-202	-0.363836	0.144	0.296	2.77291e-198
TMEM9B	2.35937e-153	-0.363939	0.141	0.26	6.29457e-149
TMEM123	1.28494e-214	-0.363967	0.196	0.355	3.42809e-210
HINT1	6.92251e-257	-0.364505	0.391	0.617	1.84686e-252
COX14	3.73389e-142	-0.364634	0.176	0.294	9.96164e-138
GHITM	2.12601e-188	-0.365045	0.278	0.442	5.67199e-184
ACSL3	4.75939e-207	-0.366072	0.106	0.254	1.26976e-202
GLRX5	2.29308e-145	-0.366652	0.155	0.273	6.11771e-141
IRF2BP2	3.71477e-157	-0.367709	0.144	0.274	9.91063e-153
PGRMC1	2.558e-136	-0.370458	0.214	0.335	6.82449e-132
NDUFS6	9.12511e-154	-0.371341	0.224	0.353	2.43449e-149
SLC25A39	6.00994e-160	-0.375593	0.186	0.314	1.60339e-155
TOMM20	3.20432e-231	-0.375658	0.299	0.473	8.54881e-227
TMEM106C	1.82079e-171	-0.376471	0.126	0.254	4.8577e-167
CDC42	2.10397e-232	-0.377404	0.328	0.505	5.61317e-228
NFE2L1	3.41276e-212	-0.378072	0.194	0.357	9.1049e-208
IMMT	6.76978e-195	-0.379396	0.145	0.288	1.80611e-190
CISD1	2.97583e-168	-0.380191	0.188	0.321	7.93923e-164
NDUFV2	9.19547e-160	-0.380511	0.265	0.399	2.45326e-155
HNRNPK	7.32526e-230	-0.380524	0.289	0.461	1.95431e-225
LMO7	6.80126e-239	-0.382095	0.092	0.254	1.81451e-234
PSMB8	4.49975e-160	-0.382182	0.157	0.283	1.20049e-155
NDUFA3	1.8215e-153	-0.384147	0.188	0.313	4.85959e-149
ACAA2	5.10836e-121	-0.38622	0.214	0.325	1.36286e-116
WDR1	2.17903e-200	-0.387112	0.123	0.265	5.81343e-196
NDUFB8	1.4685e-168	-0.387253	0.287	0.427	3.91781e-164
MSI2	3.4536e-220	-0.388934	0.243	0.423	9.21386e-216
RPL13	2.5365e-153	-0.388964	0.654	0.813	6.76712e-149
MAP1LC3B	2.05334e-194	-0.390423	0.152	0.296	5.47811e-190
ST13	3.32586e-188	-0.390913	0.277	0.426	8.87307e-184
MGST3	2.0113e-253	-0.391125	0.41	0.631	5.36595e-249
GLRX	7.98836e-136	-0.391399	0.201	0.323	2.13121e-131
EIF4EBP2	4.15749e-258	-0.391876	0.116	0.29	1.10918e-253
ATP6V1E1	3.39429e-185	-0.393995	0.145	0.282	9.05562e-181
PHPT1	3.32026e-167	-0.394209	0.229	0.369	8.85812e-163
COPS9	2.9859e-164	-0.395342	0.181	0.311	7.96608e-160
PMVK	1.24316e-217	-0.395461	0.109	0.257	3.31662e-213
FUNDC2	6.8723e-182	-0.395755	0.122	0.255	1.83346e-177
VDAC3	1.27354e-232	-0.396001	0.102	0.256	3.39767e-228
SNHG29	6.93415e-184	-0.396297	0.352	0.525	1.84996e-179
C4orf3	1.52513e-136	-0.397089	0.252	0.376	4.06889e-132
NFIB	1.27749e-184	-0.400256	0.13	0.275	3.40822e-180
LYPLA1	2.57272e-261	-0.400386	0.089	0.256	6.86377e-257
MDH2	4.16519e-189	-0.401216	0.221	0.37	1.11123e-184
DDX5	1.88243e-266	-0.402289	0.54	0.72	5.02214e-262
YWHAB	5.11984e-210	-0.404413	0.311	0.475	1.36592e-205
SDCBP	2.41841e-203	-0.40505	0.152	0.303	6.45207e-199
H3F3B	1.24245e-139	-0.406262	0.447	0.615	3.31473e-135
HSBP1	2.20577e-191	-0.410577	0.199	0.342	5.88477e-187
OST4	1.60126e-197	-0.411124	0.299	0.466	4.27201e-193
CAMK2N1	1.62604e-198	-0.413457	0.275	0.428	4.33812e-194
ECHS1	1.70283e-100	-0.41587	0.215	0.317	4.54298e-96
RPL7	1.22711e-242	-0.416328	0.448	0.654	3.27381e-238
NDUFS3	6.28437e-197	-0.41664	0.152	0.293	1.67661e-192
NDUFA9	3.03751e-216	-0.416856	0.121	0.269	8.10376e-212
UHMK1	1.14516e-233	-0.417086	0.161	0.329	3.05517e-229
REXO2	4.35386e-201	-0.417151	0.13	0.272	1.16157e-196
APRT	6.05016e-187	-0.417465	0.171	0.31	1.61412e-182
RAB2A	3.50005e-229	-0.418106	0.199	0.364	9.33779e-225
DECR1	5.79665e-219	-0.422427	0.153	0.307	1.54649e-214
RAB14	1.72154e-252	-0.4243	0.117	0.283	4.59289e-248
RPS20	4.91194e-283	-0.424395	0.438	0.646	1.31046e-278
LRPAP1	1.80635e-228	-0.42449	0.196	0.358	4.81917e-224
BLOC1S1	4.18509e-171	-0.424937	0.2	0.333	1.11654e-166
ARMCX3	2.81515e-261	-0.426676	0.149	0.325	7.51055e-257
APP	1.39525e-217	-0.428866	0.406	0.586	3.7224e-213
EIF1	0	-0.429269	0.509	0.779	0
RETREG1	2.12148e-258	-0.430433	0.086	0.251	5.6599e-254
NCOA7	1.6724e-239	-0.430561	0.141	0.312	4.46181e-235
NDUFS1	5.18741e-279	-0.433085	0.173	0.362	1.38395e-274
FNIP2	3.92721e-239	-0.437482	0.185	0.369	1.04774e-234
C18orf32	3.67316e-244	-0.4386	0.227	0.394	9.79963e-240
TRIM2	4.43119e-280	-0.438899	0.113	0.297	1.1822e-275
BST2	3.68064e-125	-0.439935	0.263	0.372	9.81957e-121
EPS8	1.30754e-223	-0.44057	0.188	0.351	3.48838e-219
HLA-F	8.90359e-276	-0.442334	0.086	0.259	2.37539e-271
SH3BGRL	1.93044e-225	-0.443302	0.143	0.298	5.15021e-221
ITPR2	7.5775e-283	-0.443424	0.115	0.302	2.0216e-278
HLA-DPB1	1.7293e-208	-0.44355	0.104	0.263	4.61359e-204
ACTB	1.80191e-292	-0.443658	0.502	0.759	4.80732e-288
NDUFB7	2.94644e-217	-0.443918	0.256	0.414	7.86081e-213
SERPINB1	2.17894e-219	-0.443932	0.105	0.252	5.8132e-215
TUBB4B	2.30827e-235	-0.446453	0.162	0.328	6.15823e-231
COA3	5.21956e-173	-0.446545	0.223	0.36	1.39253e-168
TLE5	1.02889e-276	-0.446568	0.239	0.423	2.74497e-272
GABARAPL2	1.00982e-225	-0.447492	0.217	0.381	2.6941e-221
OAZ1	0	-0.448727	0.341	0.565	0
VEGFB	1.6559e-229	-0.448727	0.221	0.38	4.41777e-225
NDUFAF3	2.59169e-212	-0.449476	0.134	0.283	6.91437e-208
NPTN	6.74809e-239	-0.454225	0.166	0.329	1.80032e-234
SPTBN1	5.90616e-282	-0.455051	0.351	0.549	1.5757e-277
COL6A2	1.50089e-241	-0.455456	0.107	0.27	4.00422e-237
NIPSNAP2	4.23048e-255	-0.456117	0.135	0.302	1.12865e-250
TSC22D1	2.33843e-59	-0.457228	0.269	0.344	6.2387e-55
MRPL34	1.03144e-181	-0.457333	0.161	0.294	2.75179e-177
PGRMC2	7.86322e-248	-0.458157	0.187	0.354	2.09783e-243
CTSL	5.04158e-263	-0.458356	0.178	0.361	1.34504e-258
HSF1	8.92404e-235	-0.461066	0.103	0.257	2.38084e-230
GABARAP	6.06264e-294	-0.461242	0.325	0.533	1.61745e-289
SDHB	8.61582e-223	-0.461476	0.126	0.276	2.29862e-218
CIRBP	0	-0.46212	0.347	0.562	0
NDUFB4	3.93789e-212	-0.463391	0.261	0.414	1.05059e-207
TEX264	1.10112e-230	-0.463882	0.139	0.294	2.93768e-226
MYL12B	9.29546e-275	-0.464053	0.36	0.584	2.47994e-270
MORF4L1	1.4393e-286	-0.464192	0.284	0.475	3.83992e-282
PRKAR1A	2.59469e-292	-0.464579	0.206	0.398	6.92239e-288
SMDT1	8.93625e-211	-0.465717	0.164	0.311	2.3841e-206
NDUFA10	4.20452e-277	-0.465784	0.197	0.378	1.12172e-272
PDHA1	8.60667e-244	-0.465868	0.154	0.316	2.29617e-239
H3F3A	4.93214e-268	-0.467308	0.399	0.61	1.31585e-263
SPPL2A	8.18342e-294	-0.467399	0.189	0.381	2.18326e-289
MRPL20	8.46767e-264	-0.467737	0.175	0.349	2.25909e-259
MPC2	6.02862e-238	-0.468828	0.251	0.425	1.60837e-233
FKBP1A	1.43887e-104	-0.47066	0.243	0.35	3.83875e-100
CDH16	3.63847e-205	-0.471709	0.196	0.347	9.70707e-201
GADD45A	2.60115e-221	-0.472557	0.178	0.336	6.93962e-217
COX6B1	2.28499e-251	-0.473517	0.315	0.5	6.09613e-247
HSPA8	2.6063e-288	-0.477262	0.239	0.441	6.95335e-284
CEBPD	7.62387e-39	-0.477385	0.258	0.312	2.03397e-34
CHCHD2	3.48033e-291	-0.479608	0.324	0.53	9.28518e-287
ESD	3.66997e-248	-0.47974	0.15	0.313	9.7911e-244
ACADM	2.91649e-255	-0.480227	0.107	0.271	7.7809e-251
CTSZ	0	-0.481996	0.026	0.262	0
SEC61B	6.12829e-248	-0.482353	0.265	0.436	1.63497e-243
VPS28	6.14242e-270	-0.486118	0.189	0.364	1.63874e-265
WIPI2	8.96978e-289	-0.486509	0.107	0.286	2.39305e-284
NDUFA1	1.51384e-243	-0.487147	0.285	0.457	4.03878e-239
ATP5ME	5.05669e-232	-0.487467	0.287	0.451	1.34907e-227
ECI2	1.54748e-220	-0.487646	0.134	0.284	4.12852e-216
ATP5MC2	0	-0.487655	0.351	0.567	0
ATP6AP1	4.24316e-274	-0.489072	0.162	0.339	1.13203e-269
CALM2	0	-0.490886	0.402	0.62	0
CD81	1.55309e-240	-0.491583	0.352	0.551	4.1435e-236
NDUFB10	4.27752e-250	-0.492457	0.255	0.425	1.1412e-245
GCSH	1.00059e-216	-0.492716	0.12	0.267	2.66946e-212
NDUFC1	5.57597e-227	-0.492884	0.265	0.425	1.48761e-222
CBR1	1.54481e-204	-0.493571	0.224	0.375	4.12139e-200
NDUFB3	1.22233e-200	-0.494181	0.212	0.355	3.26105e-196
MYH9	4.48293e-277	-0.495798	0.188	0.374	1.196e-272
YWHAH	1.72179e-174	-0.49687	0.185	0.319	4.59355e-170
PPIC	2.91678e-247	-0.497289	0.131	0.291	7.78167e-243
UQCR10	1.15614e-217	-0.497522	0.323	0.501	3.08447e-213
NDUFB9	1.39875e-183	-0.497764	0.24	0.379	3.73173e-179
MYL12A	4.51995e-182	-0.499085	0.313	0.471	1.20588e-177
MYL6	1.73922e-285	-0.49985	0.436	0.649	4.64007e-281
ATP6V1F	4.43739e-185	-0.499932	0.258	0.4	1.18385e-180
NDUFA5	0	-0.500398	0.193	0.382	0
ATOX1	2.77805e-222	-0.500885	0.19	0.346	7.41155e-218
FXYD2	1.52531e-36	-0.506565	0.499	0.567	4.06937e-32
CRIM1	6.94654e-296	-0.506979	0.115	0.305	1.85327e-291
UQCRC1	1.69083e-258	-0.50758	0.156	0.324	4.51096e-254
PLCG2	0	-0.510474	0.074	0.28	0
CALM3	0	-0.511206	0.157	0.348	0
RPS3	0	-0.512288	0.471	0.7	0
PSMA7	0	-0.514722	0.305	0.531	0
CCNI	0	-0.515839	0.33	0.576	0
RHOA	1.42644e-292	-0.517626	0.256	0.452	3.80559e-288
PHYH	1.43285e-226	-0.517734	0.118	0.267	3.82271e-222
VDAC1	0	-0.518514	0.27	0.469	0
CAPZA2	0	-0.518573	0.226	0.432	0
ACSL1	0	-0.521597	0.095	0.286	0
MAN1A1	0	-0.522155	0.064	0.254	0
AURKAIP1	2.50107e-279	-0.523474	0.198	0.376	6.6726e-275
ETFB	2.67891e-249	-0.523556	0.219	0.389	7.14707e-245
CAMTA1	2.47424e-285	-0.523651	0.148	0.325	6.60103e-281
NDUFB5	4.90417e-287	-0.524417	0.193	0.375	1.30838e-282
ARHGAP18	1.0113e-293	-0.525611	0.142	0.33	2.69805e-289
VEGFA	3.78517e-15	-0.526146	0.325	0.365	1.00985e-10
CAV2	2.96489e-301	-0.527395	0.107	0.288	7.91004e-297
ATP6V0E1	0	-0.527968	0.317	0.563	0
FCGRT	1.86794e-224	-0.528617	0.135	0.289	4.98348e-220
POMP	2.08735e-269	-0.52933	0.231	0.408	5.56884e-265
JUND	8.96672e-239	-0.533804	0.253	0.423	2.39223e-234
NDUFA13	0	-0.533903	0.351	0.588	0
SAP18	2.95637e-285	-0.536197	0.229	0.412	7.88729e-281
SCPEP1	0	-0.538553	0.065	0.255	0
ADI1	1.35334e-236	-0.540033	0.153	0.314	3.61059e-232
PTMA	1.00812e-283	-0.541496	0.526	0.745	2.68958e-279
TINAGL1	1.81229e-295	-0.543171	0.085	0.263	4.83501e-291
NDUFS2	0	-0.543785	0.124	0.316	0
COX7A2L	0	-0.546013	0.225	0.42	0
PARK7	8.94331e-267	-0.547394	0.23	0.405	2.38599e-262
ECI1	1.43253e-281	-0.548114	0.189	0.365	3.82184e-277
HLA-DRA	1.44035e-153	-0.551068	0.213	0.357	3.84271e-149
HADHB	0	-0.562669	0.207	0.4	0
IMPA2	1.09161e-291	-0.563657	0.171	0.352	2.91231e-287
NDUFA6	1.12801e-246	-0.56476	0.184	0.343	3.00942e-242
LAMP1	0	-0.567252	0.219	0.441	0
LAMTOR1	0	-0.572647	0.2	0.407	0
GSTK1	0	-0.573622	0.18	0.386	0
TMBIM6	0	-0.574055	0.418	0.72	0
FDX1	0	-0.574691	0.068	0.26	0
NDUFA8	0	-0.574967	0.114	0.3	0
NDUFAB1	9.18794e-283	-0.575185	0.209	0.384	2.45125e-278
MAN2A1	0	-0.580064	0.107	0.313	0
HERPUD1	0	-0.580212	0.251	0.456	0
GUK1	0	-0.581125	0.278	0.482	0
CHPT1	0	-0.582851	0.125	0.321	0
MDH1	0	-0.582873	0.22	0.411	0
RDX	0	-0.584713	0.118	0.314	0
SCP2	0	-0.587999	0.186	0.402	0
UBB	0	-0.589639	0.33	0.555	0
BEX3	3.1139e-290	-0.590764	0.181	0.361	8.30758e-286
SDHA	0	-0.592014	0.134	0.348	0
NDUFB1	2.20254e-278	-0.595461	0.167	0.339	5.87617e-274
UQCRFS1	2.56035e-298	-0.596281	0.188	0.372	6.83075e-294
LAMTOR5	0	-0.596908	0.275	0.477	0
BAG1	0	-0.597088	0.131	0.347	0
MT-ND4	0	-0.599357	0.952	0.979	0
SYPL1	0	-0.600524	0.18	0.406	0
NORAD	0	-0.602671	0.28	0.509	0
ATRAID	0	-0.603493	0.131	0.337	0
BSG	0	-0.60411	0.314	0.551	0
ASAH1	0	-0.604176	0.218	0.47	0
HMGB1	0	-0.605326	0.381	0.619	0
PGK1	0	-0.607743	0.265	0.481	0
FAM162A	0	-0.612183	0.171	0.365	0
NDUFA12	0	-0.612496	0.212	0.397	0
UQCRB	0	-0.613613	0.385	0.619	0
TMBIM4	0	-0.614324	0.224	0.452	0
COX6C	0	-0.615257	0.329	0.53	0
MOB1B	0	-0.615895	0.082	0.298	0
MT-ND4L	0	-0.618463	0.423	0.668	0
RRAGD	0	-0.61868	0.081	0.302	0
UQCRC2	0	-0.619694	0.182	0.4	0
UBL3	0	-0.622565	0.078	0.317	0
DHRS7	1.00006e-212	-0.623317	0.259	0.403	2.66806e-208
SDHC	0	-0.624762	0.158	0.399	0
DYNLT3	0	-0.625677	0.108	0.309	0
ATP6V1D	0	-0.628865	0.162	0.353	0
KIF21A	0	-0.629822	0.131	0.354	0
MGST2	0	-0.629859	0.129	0.319	0
ATP5PB	0	-0.635952	0.204	0.437	0
FIS1	0	-0.638085	0.159	0.368	0
TFCP2L1	0	-0.638232	0.111	0.347	0
SDHD	0	-0.639086	0.107	0.315	0
MRPL41	1.58567e-268	-0.639412	0.188	0.355	4.23042e-264
LGALS1	4.42591e-111	-0.641888	0.15	0.258	1.18079e-106
CYSTM1	0	-0.65096	0.245	0.437	0
CYC1	0	-0.65118	0.169	0.381	0
CYFIP2	0	-0.651787	0.102	0.324	0
PIM3	0	-0.652049	0.079	0.332	0
KIAA1191	0	-0.654046	0.127	0.337	0
ACO2	0	-0.660842	0.122	0.356	0
GSTM3	1.55132e-228	-0.662693	0.107	0.256	4.13878e-224
ATP5F1D	0	-0.66544	0.317	0.556	0
EIF3K	0	-0.666343	0.273	0.52	0
TOMM7	0	-0.669685	0.258	0.478	0
NEDD4L	0	-0.671535	0.071	0.317	0
OSBPL1A	0	-0.67178	0.064	0.307	0
OGDHL	0	-0.674168	0.058	0.324	0
CRYL1	0	-0.676657	0.105	0.323	0
GOLM1	0	-0.681627	0.083	0.326	0
TSPAN5	0	-0.68201	0.064	0.279	0
MAL	1.2702e-303	-0.683286	0.202	0.388	3.38876e-299
SKP1	0	-0.684164	0.288	0.534	0
GNG11	2.5614e-133	-0.688353	0.219	0.334	6.83356e-129
COMMD6	0	-0.689139	0.215	0.441	0
TBC1D1	0	-0.695695	0.088	0.335	0
RPS25	0	-0.699314	0.436	0.701	0
UQCR11	0	-0.699902	0.288	0.501	0
HACD3	0	-0.701703	0.196	0.41	0
IFITM2	7.67575e-50	-0.702781	0.23	0.279	2.04781e-45
CPEB4	0	-0.703005	0.101	0.368	0
APLP2	0	-0.704113	0.305	0.588	0
METRNL	0	-0.705641	0.107	0.337	0
H2AFJ	0	-0.709504	0.006	0.28	0
RPL21	0	-0.715927	0.479	0.759	0
COX5A	9.70062e-285	-0.718119	0.247	0.424	2.58803e-280
DSG2	0	-0.722753	0.132	0.36	0
COX8A	0	-0.729009	0.29	0.514	0
ITM2B	0	-0.731156	0.511	0.859	0
C12orf75	5.03344e-295	-0.73404	0.144	0.318	1.34287e-290
PRCP	0	-0.734654	0.074	0.331	0
SARAF	0	-0.735948	0.209	0.461	0
SPCS2	0	-0.739637	0.227	0.485	0
CNN3	0	-0.740221	0.165	0.388	0
SNRPN	0	-0.742745	0.004	0.302	0
NPC2	0	-0.745989	0.285	0.534	0
NNT	0	-0.748747	0.118	0.384	0
INSR	2.1811e-134	-0.749122	0.17	0.287	5.81895e-130
DUSP1	1.34079e-200	-0.749719	0.135	0.282	3.57708e-196
TMEM59	0	-0.756998	0.274	0.566	0
SLC25A6	0	-0.761079	0.341	0.649	0
NDUFB2	0	-0.762787	0.291	0.519	0
HLA-DRB1	1.6997e-252	-0.764843	0.099	0.27	4.53464e-248
RTN4	0	-0.772205	0.456	0.714	0
IDH2	0	-0.776368	0.222	0.465	0
CCND1	3.62248e-196	-0.785198	0.188	0.331	9.66443e-192
JUN	1.32378e-132	-0.787148	0.157	0.265	3.5317e-128
MT-CO2	0	-0.78799	0.985	0.988	0
SLC25A3	0	-0.790125	0.331	0.655	0
TPT1	0	-0.790889	0.636	0.895	0
ATP5PO	0	-0.796208	0.245	0.473	0
PLEKHB2	0	-0.796236	0.132	0.409	0
MICOS10	0	-0.801383	0.235	0.49	0
SRP14	0	-0.804257	0.37	0.675	0
SUCLG1	0	-0.809931	0.17	0.391	0
SELENOW	0	-0.810786	0.22	0.472	0
ATP6V1G1	0	-0.819535	0.273	0.567	0
RNASEK	0	-0.822171	0.331	0.604	0
COL6A1	0	-0.826964	0.145	0.428	0
HSD11B2	0	-0.829282	0.003	0.27	0
ATP5F1E	0	-0.831786	0.368	0.65	0
COX7B	0	-0.842006	0.293	0.53	0
ST3GAL4	0	-0.847023	0.02	0.296	0
ATP5MC1	0	-0.84915	0.212	0.446	0
CD63	0	-0.849154	0.494	0.837	0
NDUFC2	0	-0.859774	0.22	0.488	0
PPARGC1A	0	-0.86523	0.054	0.351	0
MT-ATP6	0	-0.873347	0.965	0.985	0
COX7A1	0	-0.875607	0.001	0.266	0
COX7A2	0	-0.882602	0.296	0.549	0
CA12	0	-0.884318	0.366	0.569	0
BRI3	0	-0.884888	0.29	0.608	0
SELENOM	0	-0.890706	0.006	0.316	0
CALM1	0	-0.896989	0.325	0.584	0
MT-CO3	0	-0.914601	0.98	0.988	0
CD74	6.35452e-167	-0.916025	0.299	0.427	1.69532e-162
ATP5MC3	0	-0.91831	0.312	0.582	0
COX7C	0	-0.918587	0.372	0.691	0
PEBP1	0	-0.918904	0.351	0.652	0
ATP5PF	0	-0.925363	0.293	0.586	0
ATP5F1A	0	-0.93056	0.237	0.552	0
PRDX2	0	-0.934382	0.195	0.495	0
TACC1	0	-0.947598	0.014	0.341	0
CYCS	0	-0.948694	0.195	0.459	0
ISCU	0	-0.952652	0.2	0.507	0
NUCB2	0	-0.954033	0.218	0.45	0
ATP6V1A	0	-0.960177	0.099	0.416	0
CD59	0	-0.961685	0.313	0.626	0
MPC1	0	-0.961851	0.14	0.389	0
IFI30	0	-0.976272	0.127	0.389	0
ATP6V0B	0	-0.982296	0.291	0.581	0
ITGA6	0	-0.987689	0.072	0.397	0
GPNMB	0	-0.987908	0.244	0.464	0
CLNK	0	-0.993888	0.001	0.268	0
TBC1D14	0	-1.00211	0.055	0.365	0
IFITM3	3.4728e-223	-1.00534	0.31	0.457	9.26508e-219
SLC18A2	0	-1.01098	0.003	0.289	0
GSN	3.61313e-266	-1.01287	0.188	0.357	9.63947e-262
DDT	0	-1.01576	0.228	0.498	0
SNHG14	0	-1.03126	0.017	0.325	0
UQCRQ	0	-1.03435	0.225	0.494	0
THSD7A	0	-1.03598	0.012	0.346	0
CPXM2	0	-1.04511	0.001	0.325	0
LINC02009	0	-1.05509	0.001	0.28	0
PLAAT3	0	-1.06635	0.011	0.38	0
ATP6V0C	0	-1.07677	0.283	0.609	0
CTSD	0	-1.07856	0.397	0.713	0
SELENOP	0	-1.0812	0.097	0.456	0
SLC3A1	0	-1.09454	0.055	0.447	0
MT-ND5	0	-1.09571	0.644	0.897	0
GSTP1	0	-1.09864	0.161	0.527	0
ADGRF5	0	-1.1	0.002	0.33	0
GAS6	0	-1.10424	0.053	0.446	0
MT-ND2	0	-1.10751	0.761	0.955	0
TXNIP	0	-1.11426	0.375	0.754	0
ATP1A1	0	-1.12172	0.406	0.648	0
ATP5F1B	0	-1.12448	0.269	0.617	0
MT-ND1	0	-1.13085	0.785	0.96	0
ATP6V0A4	0	-1.13925	0.001	0.345	0
CYB5A	0	-1.14369	0.217	0.463	0
PLPP3	0	-1.15222	0.015	0.314	0
COX5B	0	-1.15618	0.337	0.675	0
FABP3	0	-1.16467	0.002	0.29	0
PCCA	0	-1.18436	0.053	0.323	0
TMEM255A	0	-1.19882	0.002	0.346	0
ATP6AP2	0	-1.20126	0.205	0.569	0
AQP6	0	-1.21674	0.001	0.332	0
SLC25A4	0	-1.23212	0.099	0.449	0
COX4I1	0	-1.24047	0.317	0.699	0
ATP5MG	0	-1.24843	0.261	0.622	0
NDUFA4	0	-1.24879	0.293	0.626	0
G0S2	0	-1.26586	0.002	0.35	0
CD9	0	-1.28269	0.229	0.604	0
IGFBP7	0	-1.28905	0.417	0.672	0
APOE	0	-1.29233	0.279	0.658	0
HLA-E	0	-1.31976	0.224	0.575	0
HLA-A	0	-1.32789	0.437	0.833	0
ACAT1	0	-1.39412	0.108	0.499	0
ATP6V0D2	0	-1.39713	0.001	0.38	0
SLC25A5	0	-1.40089	0.23	0.624	0
MT-CYB	0	-1.44352	0.881	0.979	0
TMEM213	0	-1.47594	0.002	0.404	0
CALD1	0	-1.48314	0.01	0.289	0
B2M	0	-1.49908	0.629	0.921	0
ATP1B1	0	-1.50313	0.41	0.745	0
TMEM101	0	-1.52036	0.109	0.472	0
SLC16A7	0	-1.55806	0.074	0.473	0
BACE2	0	-1.55951	0.088	0.485	0
HLA-B	0	-1.58354	0.385	0.837	0
CHCHD10	0	-1.59764	0.15	0.558	0
PTGER3	0	-1.62257	0.001	0.452	0
LGMN	0	-1.70647	0.152	0.546	0
HLA-C	0	-1.71318	0.319	0.801	0
TIMP3	0	-1.73979	0.005	0.289	0
IFI27	0	-1.74814	0.024	0.275	0
PVALB	0	-1.85904	0	0.384	0
KLK1	0	-1.90123	0.003	0.357	0
CA2	0	-1.90668	0.055	0.538	0
MT-ND3	0	-1.90826	0.701	0.962	0
MGP	0	-1.95363	0.01	0.269	0
CKB	0	-2.20629	0.015	0.561	0
SPARCL1	0	-2.41808	0.006	0.556	0
DEFB1	0	-2.9939	0.161	0.605	0

## Sheet: BHD-ChRCC cluster
Dataset S1: Markers of non-immune cell clusters from 12 samples, Related to Figure 1
BHD-ChRCC cluster
	p_val	avg_logFC	pct.1	pct.2	p_val_adj
TTR	0	3.3814	0.93	0.114	0
KLK1	0	2.35525	0.941	0.275	0
NUCB2	0	1.98483	0.925	0.391	0
LGALS3	0	1.91959	0.959	0.546	0
PCCA	0	1.80781	0.896	0.254	0
FXYD2	0	1.67723	0.966	0.536	0
SLC26A7	0	1.63745	0.908	0.158	0
COX5A	0	1.61134	0.908	0.373	0
NDUFA4	0	1.52707	0.93	0.562	0
DAPL1	0	1.51833	0.867	0.161	0
DHRS7	0	1.47941	0.909	0.355	0
ATP6V1G3	0	1.45544	0.786	0.103	0
HLA-C	0	1.45375	0.968	0.724	0
MUC20	0	1.41714	0.765	0.074	0
CLDN7	0	1.40767	0.806	0.128	0
DNASE1	0	1.40626	0.85	0.175	0
IFI27	0	1.39553	0.782	0.212	0
HLA-A	0	1.38761	0.965	0.77	0
IFI30	0	1.32231	0.885	0.325	0
COX7A1	0	1.32215	0.833	0.198	0
ATP5MC3	0	1.31589	0.921	0.526	0
DEFB1	0	1.31358	0.972	0.522	0
COX4I1	0	1.30745	0.939	0.632	0
BACE2	0	1.30595	0.932	0.405	0
RNASEK	0	1.30589	0.928	0.548	0
ATP6V1F	0	1.27589	0.869	0.354	0
COX6A1	0	1.26496	0.92	0.54	0
COX6C	0	1.26356	0.906	0.481	0
C16orf89	0	1.26078	0.736	0.062	0
PLAAT4	0	1.25804	0.815	0.221	0
BSG	0	1.22689	0.915	0.498	0
SLC25A4	0	1.20725	0.891	0.375	0
NDUFB9	0	1.19749	0.865	0.333	0
ATP6V0B	0	1.18566	0.908	0.523	0
TMEM141	0	1.18533	0.8	0.241	0
CKMT2	0	1.17464	0.772	0.128	0
NPC2	0	1.16923	0.901	0.479	0
PVALB	0	1.16151	0.911	0.301	0
CPXM2	0	1.15563	0.886	0.249	0
CHCHD10	0	1.1456	0.919	0.481	0
COX8A	0	1.12514	0.898	0.462	0
COX7B	0	1.1186	0.906	0.476	0
ATP5F1E	0	1.1157	0.923	0.595	0
COPRS	0	1.082	0.775	0.227	0
COX7A2	0	1.0789	0.902	0.494	0
FXYD4	0	1.07786	0.668	0.021	0
MRPL41	0	1.07691	0.839	0.305	0
ATP5MC1	0	1.05178	0.871	0.389	0
VAMP8	0	1.04976	0.823	0.286	0
PRDX5	0	1.04939	0.886	0.408	0
WIPI2	0	1.03197	0.799	0.233	0
GPNMB	0	1.02888	0.912	0.409	0
MT1X	0	1.01648	0.833	0.325	0
CST3	0	1.013	0.898	0.476	0
ATP5PO	0	1.00268	0.88	0.419	0
TSPO	0	0.995408	0.863	0.387	0
UQCRFS1	0	0.992357	0.823	0.321	0
COX5B	0	0.989254	0.934	0.613	0
NDUFB2	0	0.981643	0.898	0.466	0
UQCRQ	0	0.981376	0.881	0.435	0
NDUFA6	0	0.980111	0.815	0.295	0
FAM24B	0	0.977102	0.652	0.118	0
ATP5PF	0	0.97575	0.902	0.527	0
SEC11C	0	0.972562	0.749	0.226	0
UQCR10	0	0.968244	0.885	0.455	0
IQGAP2	0	0.964827	0.68	0.092	0
MPC1	0	0.956417	0.849	0.329	0
PIP	0	0.95578	0.4	0.001	0
LGALS3BP	0	0.954946	0.822	0.289	0
UQCRH	0	0.936685	0.886	0.495	0
CKB	0	0.925091	0.931	0.464	0
UQCR11	0	0.917918	0.874	0.451	0
COX7C	0	0.909834	0.928	0.633	0
ATP6AP2	0	0.905313	0.9	0.5	0
NUPR2	0	0.904644	0.588	0.081	0
ATP5F1D	0	0.903459	0.896	0.504	0
UQCRB	0	0.903224	0.915	0.57	0
HLA-DPB1	0	0.902568	0.814	0.211	0
TMEM213	0	0.899556	0.878	0.322	0
G0S2	0	0.899264	0.737	0.28	0
SLC25A5	0	0.89127	0.907	0.553	0
HADHB	0	0.888116	0.833	0.349	0
SERTM2	0	0.88582	0.737	0.168	0
GPX4	0	0.885155	0.885	0.506	0
MIF	0	0.882621	0.928	0.593	0
B2M	0	0.879437	0.979	0.876	0
NDUFB10	0	0.879341	0.837	0.379	0
NDUFA13	0	0.875982	0.9	0.537	0
MUC1	0	0.875241	0.793	0.232	0
CD59	0	0.87157	0.903	0.566	0
ERP27	0	0.859025	0.524	0.039	0
NDUFA12	0	0.858385	0.826	0.347	0
SDCBP2	0	0.85667	0.502	0.02	0
MAL	0	0.855266	0.857	0.337	0
CYCS	0	0.854329	0.86	0.4	0
ERP29	0	0.853545	0.813	0.334	0
CYC1	0	0.849462	0.807	0.328	0
ATP6V1D	0	0.849284	0.813	0.301	0
COX6B1	0	0.844732	0.873	0.453	0
AQP6	0	0.84472	0.827	0.259	0
SLC25A39	0	0.841075	0.763	0.271	0
CRYAB	0	0.835283	0.856	0.37	0
VSIG2	0	0.832513	0.53	0.046	0
ATP6V0C	0	0.831347	0.903	0.547	0
NME2	0	0.830273	0.906	0.59	0
NDUFB8	0	0.824948	0.842	0.384	0
HLA-G	0	0.82472	0.383	0.014	0
CEL	0	0.82302	0.5	0.029	0
TSPAN1	0	0.818982	0.672	0.134	0
FABP3	0	0.817695	0.796	0.222	0
LGMN	0	0.816731	0.915	0.471	0
PCBD1	0	0.806197	0.76	0.285	0
COA3	0	0.804538	0.783	0.318	0
CYSTM1	0	0.802824	0.847	0.388	0
HLA-DPA1	0	0.799273	0.788	0.211	0
MICOS10	0	0.792823	0.857	0.434	0
C9orf16	0	0.792219	0.685	0.21	0
NDUFB7	0	0.785125	0.826	0.369	0
IDH2	0	0.777973	0.865	0.409	0
C12orf75	0	0.775529	0.774	0.269	0
HLA-B	0	0.774379	0.956	0.766	0
NDUFAB1	0	0.771031	0.799	0.337	0
TBATA	0	0.764412	0.418	0.001	0
SSR4	0	0.762705	0.848	0.391	0
ATP5F1B	0	0.761641	0.904	0.552	0
MICOS13	0	0.759955	0.802	0.34	0
ASAH1	0	0.758227	0.844	0.414	0
FUCA1	0	0.757786	0.632	0.154	0
CHCHD2	0	0.755973	0.872	0.482	0
ATP5MPL	0	0.753306	0.8	0.352	0
ATP5MD	0	0.752854	0.86	0.448	0
FAM3B	0	0.749514	0.469	0.02	0
CTSD	0	0.749368	0.939	0.656	0
SPINT1-AS1	0	0.749276	0.535	0.081	0
EIF3K	0	0.746959	0.862	0.467	0
GNAS	0	0.744317	0.916	0.614	0
HACD3	0	0.742906	0.831	0.357	0
DDT	0	0.741598	0.872	0.44	0
ISCU	0	0.741302	0.847	0.445	0
NUPR1	0	0.738277	0.76	0.263	0
NDUFC2	0	0.734609	0.847	0.431	0
CLCNKB	0	0.731944	0.566	0.09	0
ACADS	0	0.729866	0.566	0.124	0
PRDX2	0	0.723653	0.847	0.433	0
C2orf88	0	0.723283	0.555	0.087	0
SLC25A3	0	0.719675	0.895	0.596	0
UBE2L6	0	0.719603	0.607	0.168	0
SLC49A3	0	0.717784	0.467	0.038	0
ATP5PD	0	0.71772	0.838	0.399	0
ATP6V1E1	0	0.716181	0.702	0.24	0
CAPN2	0	0.708926	0.763	0.287	0
CES1	0	0.707855	0.407	0.003	0
ADGRF5	0	0.706201	0.772	0.259	0
GRN	0	0.706137	0.858	0.433	0
CALCA	0	0.705706	0.284	0.015	0
DSG2	0	0.701735	0.795	0.304	0
ARHGAP18	0	0.701358	0.768	0.279	0
RRAGD	0	0.700654	0.726	0.248	0
CCDC28B	0	0.694723	0.528	0.088	0
TESC	0	0.69361	0.555	0.122	0
ATP5MG	0	0.687646	0.891	0.556	0
CAV2	0	0.685022	0.69	0.24	0
NDUFV2	0	0.684896	0.793	0.358	0
COMTD1	0	0.681173	0.661	0.208	0
CALR	0	0.680308	0.871	0.491	0
RGS16	0	0.680217	0.484	0.076	0
GCSH	0	0.67701	0.684	0.224	0
HIGD2A	0	0.676821	0.741	0.309	0
NDUFS5	0	0.675442	0.852	0.436	0
SMDT1	0	0.675206	0.688	0.27	0
TMEM61	0	0.674907	0.561	0.108	0
NDUFB4	0	0.67136	0.803	0.371	0
TUBB2A	0	0.670199	0.531	0.113	0
NUDT14	0	0.66714	0.534	0.103	0
CTSZ	0	0.665005	0.675	0.206	0
TSTD1	0	0.664705	0.662	0.212	0
NIPSNAP2	0	0.66272	0.704	0.257	0
NDUFS7	0	0.657949	0.722	0.276	0
CBR1	0	0.657329	0.776	0.332	0
ATP5F1A	0	0.655381	0.878	0.49	0
RTN4	0	0.649036	0.915	0.667	0
CHID1	0	0.646897	0.618	0.196	0
PLLP	0	0.645121	0.536	0.116	0
NDUFA8	0	0.637512	0.697	0.252	0
NDUFB1	0	0.637007	0.744	0.293	0
TMEM14B	0	0.636639	0.697	0.282	0
BOLA3	0	0.635991	0.629	0.212	0
KTN1	0	0.635775	0.889	0.515	0
CUTA	0	0.634629	0.794	0.367	0
ACAT1	0	0.632713	0.866	0.424	0
KIF21A	0	0.630717	0.773	0.3	0
EIF1	0	0.629728	0.936	0.733	0
HLA-E	0	0.6287	0.906	0.507	0
METRNL	0	0.627634	0.752	0.282	0
MGST3	0	0.627492	0.893	0.585	0
ATP5F1C	0	0.624982	0.855	0.464	0
HLA-DRB1	0	0.624238	0.801	0.217	0
CRTAC1	0	0.624159	0.322	0.024	0
NDUFB11	0	0.622268	0.795	0.371	0
TXNL4A	0	0.617142	0.648	0.247	0
RWDD4	0	0.615703	0.527	0.137	0
H2AFJ	0	0.615388	0.661	0.22	0
BLOC1S1	0	0.61391	0.721	0.293	0
CAT	0	0.611745	0.756	0.312	0
NDUFA1	0	0.611386	0.829	0.412	0
PHYH	0	0.608228	0.675	0.224	0
FAM162A	0	0.608157	0.756	0.317	0
PDHA1	0	0.607932	0.716	0.271	0
SPINT2	0	0.607171	0.802	0.348	0
TPD52L1	0	0.603798	0.604	0.174	0
SDHA	0	0.602016	0.732	0.297	0
LIMA1	0	0.599674	0.674	0.224	0
COX17	0	0.598787	0.682	0.275	0
PSMA7	0	0.598396	0.862	0.482	0
ST3GAL4	0	0.597996	0.695	0.236	0
ACSM3	0	0.59698	0.436	0.071	0
TMEM171	0	0.596559	0.526	0.111	0
HSPA2	0	0.595885	0.482	0.095	0
C18orf32	0	0.592386	0.76	0.351	0
C1orf122	0	0.592114	0.589	0.186	0
TMEM106C	0	0.591169	0.622	0.216	0
NDUFB3	0	0.590686	0.743	0.314	0
NDUFS8	0	0.587692	0.766	0.33	0
LRPAP1	0	0.585848	0.724	0.315	0
SPCS1	0	0.585769	0.774	0.372	0
GABARAPL2	0	0.58555	0.748	0.338	0
VEGFB	0	0.584391	0.747	0.338	0
LINC02762	0	0.584173	0.426	0.068	0
HADHA	0	0.581469	0.76	0.342	0
GSTP1	0	0.578827	0.857	0.457	0
ATP6V0A4	0	0.576698	0.782	0.273	0
PART1	0	0.574851	0.452	0.074	0
NDUFS6	0	0.573533	0.74	0.314	0
DYNLT3	0	0.572049	0.688	0.26	0
CAMK2N1	0	0.569968	0.778	0.387	0
GOT1	0	0.569032	0.698	0.261	0
FTH1	0	0.566842	0.979	0.94	0
CHI3L1	0	0.56598	0.433	0.04	0
TMEM238	0	0.564006	0.501	0.113	0
NENF	0	0.562604	0.678	0.282	0
GNG5	0	0.562333	0.811	0.417	0
VDAC2	0	0.561981	0.799	0.402	0
DSP	0	0.561934	0.585	0.182	0
NAXE	0	0.560837	0.587	0.192	0
DECR1	0	0.559504	0.679	0.265	0
CTSA	0	0.558926	0.754	0.348	0
ANKRD29	0	0.55842	0.47	0.099	0
SPON2	0	0.557757	0.343	0.067	0
CD63	0	0.555692	0.945	0.783	0
NDUFB5	0	0.554752	0.738	0.33	0
GABARAPL1	0	0.553965	0.673	0.256	0
IAH1	0	0.54943	0.611	0.226	0
ATP6V0E1	0	0.548087	0.853	0.513	0
MYL6	0	0.547848	0.909	0.605	0
GADD45A	0	0.547847	0.709	0.293	0
BAG1	0	0.547804	0.707	0.297	0
FIS1	0	0.546832	0.713	0.319	0
NDUFA3	0	0.543367	0.679	0.275	0
KRTCAP3	0	0.542332	0.376	0.036	0
MRPS24	0	0.542053	0.665	0.272	0
NDUFA2	0	0.541907	0.701	0.287	0
BCAS4	0	0.540746	0.427	0.069	0
ASB9	0	0.537889	0.377	0.039	0
SLC25A6	0	0.537826	0.876	0.593	0
COPE	0	0.536862	0.68	0.281	0
CITED4	0	0.536378	0.524	0.146	0
ECI1	0	0.535752	0.744	0.319	0
CAST	0	0.534675	0.799	0.377	0
SYNGR1	0	0.534548	0.495	0.136	0
LMO7	0	0.534388	0.638	0.211	0
COX7A2L	0	0.532984	0.75	0.375	0
EFEMP1	0	0.532576	0.453	0.084	0
TMEM59	0	0.532376	0.864	0.509	0
HIGD1A	0	0.531922	0.578	0.2	0
ATP5ME	0	0.530283	0.811	0.408	0
AL359704.3	0	0.530132	0.364	0.044	0
KRT8	0	0.52998	0.713	0.273	0
ANAPC11	0	0.52995	0.678	0.28	0
MRPS36	0	0.529378	0.629	0.23	0
OSBPL1A	0	0.52644	0.664	0.253	0
NDUFA5	0	0.525331	0.737	0.336	0
GSTK1	0	0.524465	0.749	0.337	0
CIB1	0	0.523956	0.721	0.311	0
ATP6V0D2	0	0.522146	0.835	0.302	0
KRT18	0	0.521746	0.74	0.261	0
KIF13B	0	0.518022	0.558	0.172	0
MRPL34	0	0.516087	0.645	0.256	0
MRPS35	0	0.515582	0.538	0.179	0
APLP2	0	0.51535	0.865	0.533	0
CR1L	0	0.515091	0.402	0.065	0
SELENOP	0	0.512776	0.803	0.386	0
BRI3	0	0.511483	0.859	0.55	0
DMRT2	0	0.510464	0.5	0.115	0
UTP20	0	0.508839	0.561	0.172	0
TAX1BP1	0	0.507974	0.776	0.381	0
COX14	0	0.506223	0.638	0.259	0
TACC2	0	0.505531	0.554	0.159	0
AURKAIP1	0	0.503173	0.729	0.331	0
LAMP2	0	0.502518	0.774	0.377	0
TM7SF2	0	0.502337	0.425	0.085	0
ECI2	0	0.498099	0.647	0.244	0
PPDPF	0	0.497797	0.695	0.314	0
PHB	0	0.497444	0.701	0.301	0
UBL3	0	0.496241	0.654	0.265	0
ATP6V1G1	0	0.494105	0.833	0.511	0
ATOX1	0	0.494044	0.684	0.305	0
PRDX6	0	0.493897	0.785	0.392	0
ZFYVE21	0	0.493143	0.472	0.143	0
MRPS12	0	0.491245	0.507	0.163	0
TFCP2L1	0	0.490961	0.765	0.291	0
UBL5	0	0.490659	0.784	0.393	0
REEP5	0	0.48947	0.758	0.395	0
MIEN1	0	0.489254	0.544	0.2	0
SELENOW	0	0.48873	0.787	0.419	0
NDUFC1	0	0.488666	0.779	0.383	0
CCDC107	0	0.484753	0.467	0.121	0
SNCA	0	0.484116	0.36	0.048	0
GHITM	0	0.483711	0.781	0.401	0
ALKBH7	0	0.482395	0.643	0.27	0
SUCLG1	0	0.482351	0.778	0.339	0
PARK7	0	0.481364	0.761	0.361	0
ATP5MF	0	0.481087	0.707	0.317	0
VTI1B	0	0.480177	0.532	0.192	0
HSPA8	0	0.478919	0.775	0.395	0
MDH2	0	0.477377	0.72	0.33	0
RPL15	0	0.477321	0.911	0.695	0
HEXA	0	0.47725	0.652	0.267	0
REEP3	0	0.474665	0.593	0.206	0
FYB2	0	0.472736	0.317	0.035	0
RAB25	0	0.472579	0.354	0.044	0
CALM2	0	0.471712	0.885	0.575	0
ST3GAL6	0	0.470697	0.458	0.106	0
MRPL15	0	0.469278	0.502	0.163	0
CLDN8	0	0.46775	0.294	0.019	0
PLEKHJ1	0	0.463637	0.593	0.231	0
SELENOM	0	0.462943	0.642	0.255	0
CLCNKA	0	0.462861	0.416	0.08	0
UQCRC1	0	0.462315	0.667	0.281	0
TOMM7	0	0.461589	0.798	0.429	0
GLTP	0	0.460411	0.497	0.152	0
NDUFS4	0	0.459375	0.617	0.249	0
SMYD2	0	0.458821	0.491	0.153	0
PRR15L	0	0.45836	0.318	0.024	0
C1orf53	0	0.458313	0.335	0.055	0
MRPS16	0	0.458134	0.553	0.213	0
GMPR	0	0.457404	0.486	0.13	0
BLVRB	0	0.457271	0.635	0.257	0
REX1BD	0	0.456809	0.535	0.189	0
CAPG	0	0.456519	0.532	0.185	0
CDH1	0	0.456468	0.439	0.097	0
PNKD	0	0.455973	0.626	0.258	0
GSTO1	0	0.455963	0.706	0.334	0
APOO	0	0.455733	0.396	0.087	0
PDIA3	0	0.455418	0.838	0.474	0
RAB11FIP1	0	0.453703	0.554	0.19	0
ITM2B	0	0.451483	0.935	0.806	0
BSND	0	0.451427	0.467	0.119	0
PDLIM4	0	0.450587	0.33	0.044	0
APRT	0	0.448834	0.636	0.273	0
TEX264	0	0.448413	0.629	0.253	0
PSMB8	0	0.447786	0.609	0.247	0
RAB32	0	0.446126	0.441	0.132	0
DNAJC15	0	0.444658	0.59	0.233	0
ATP5IF1	0	0.443257	0.777	0.387	0
MDH1	0	0.440905	0.75	0.365	0
RCAN2	0	0.440559	0.488	0.142	0
STARD10	0	0.439025	0.426	0.119	0
MPC2	0	0.438682	0.778	0.381	0
OST4	8.11086e-302	0.438228	0.787	0.425	2.1639e-297
NDUFV1	0	0.438191	0.617	0.254	0
MRPL27	0	0.437425	0.554	0.217	0
HOMER3	0	0.43687	0.466	0.151	0
HSPA5	6.07825e-273	0.436826	0.813	0.486	1.62162e-268
UQCC2	0	0.434655	0.45	0.14	0
HSP90AA1	1.22557e-295	0.434265	0.908	0.689	3.2697e-291
CCDC80	0	0.434234	0.351	0.056	0
PNPLA8	0	0.433542	0.522	0.184	0
ATP5MC2	5.48018e-277	0.432964	0.853	0.521	1.46206e-272
PPIC	0	0.432167	0.636	0.25	0
IL18	0	0.431261	0.472	0.139	0
EDF1	0	0.429548	0.789	0.4	0
HTATIP2	0	0.429395	0.409	0.102	0
MRPL54	0	0.42807	0.547	0.213	0
DDRGK1	0	0.427125	0.528	0.197	0
OAZ1	5.24943e-286	0.426162	0.834	0.519	1.40049e-281
MRPS6	0	0.425457	0.659	0.274	0
TMA7	6.75452e-295	0.423489	0.759	0.408	1.80204e-290
SERF2	2.15959e-279	0.422618	0.911	0.702	5.76157e-275
SNRNP25	0	0.422018	0.431	0.131	0
TUBB4B	0	0.421869	0.653	0.287	0
MRPL12	0	0.421649	0.477	0.172	0
SEMA3C	0	0.420947	0.563	0.193	0
NDUFA7	0	0.420074	0.618	0.273	0
ATRAID	0	0.419624	0.644	0.291	0
CCRL2	0	0.41959	0.346	0.059	0
ISCA2	0	0.41889	0.441	0.132	0
RPS4X	1.28048e-269	0.418777	0.933	0.739	3.4162e-265
DNAJC4	0	0.41847	0.481	0.167	0
CPQ	0	0.417918	0.506	0.18	0
LSM4	0	0.415538	0.539	0.215	0
DSC2	0	0.415536	0.385	0.088	0
SNX2	0	0.415223	0.567	0.225	0
SEC61B	0	0.41511	0.764	0.394	0
AK1	0	0.413277	0.423	0.119	0
QSOX1	0	0.413183	0.45	0.121	0
SRI	0	0.41231	0.696	0.33	0
VDAC1	0	0.412067	0.792	0.423	0
IFI27L1	0	0.411472	0.337	0.058	0
SDF2L1	0	0.410935	0.419	0.115	0
FUNDC2	0	0.41071	0.569	0.219	0
JADE1	0	0.410318	0.525	0.193	0
NDUFA11	0	0.408464	0.723	0.35	0
CD9	0	0.407815	0.873	0.537	0
LAMTOR4	0	0.406043	0.644	0.29	0
TUFM	0	0.405861	0.67	0.306	0
NDUFA9	0	0.405807	0.58	0.231	0
PLAAT3	0	0.404685	0.701	0.311	0
PMPCB	0	0.403725	0.503	0.191	0
RPL14	2.55397e-252	0.403562	0.895	0.62	6.81373e-248
ATP6AP1	0	0.403051	0.655	0.297	0
RPS12	2.09718e-264	0.402647	0.923	0.718	5.59507e-260
PSMB6	0	0.402504	0.644	0.289	0
HSPE1	0	0.401736	0.805	0.422	0
ERICH1	0	0.401202	0.423	0.134	0
DUSP15	0	0.399906	0.378	0.09	0
SLIRP	0	0.39926	0.614	0.261	0
BCKDHB	0	0.399243	0.371	0.084	0
MRPS33	0	0.399081	0.477	0.172	0
SMIM5	0	0.398985	0.442	0.128	0
AUH	0	0.398093	0.434	0.128	0
CNIH4	0	0.397156	0.625	0.28	0
SDHB	0	0.396242	0.583	0.238	0
CA2	0	0.394061	0.877	0.451	0
UQCRC2	0	0.393802	0.721	0.352	0
MRPS15	0	0.391841	0.512	0.194	0
HINT1	1.83876e-236	0.391621	0.87	0.571	4.90562e-232
SFTPB	0	0.391499	0.301	0.049	0
NR0B2	0	0.391437	0.392	0.097	0
ARL6IP5	0	0.390476	0.709	0.356	0
PLBD1	0	0.390288	0.364	0.095	0
COPS9	0	0.389216	0.628	0.275	0
SNX14	0	0.388568	0.472	0.155	0
MRPL33	0	0.387534	0.588	0.25	0
POLE4	0	0.38605	0.439	0.149	0
ANTKMT	0	0.385901	0.469	0.159	0
LIMS1	0	0.384369	0.73	0.367	0
GAS6	0	0.383613	0.784	0.372	0
ABHD3	0	0.383265	0.356	0.09	0
TMEM53	0	0.382717	0.32	0.057	0
NEXN	0	0.380692	0.328	0.066	0
COQ9	0	0.380387	0.465	0.169	0
NDUFV3	0	0.379734	0.507	0.197	0
FKBP5	0	0.378284	0.4	0.083	0
GSTZ1	0	0.377816	0.33	0.076	0
EFHD1	0	0.377765	0.476	0.145	0
FH	0	0.376905	0.434	0.147	0
NQO2	0	0.374474	0.494	0.151	0
ITGB1BP1	0	0.373921	0.502	0.198	0
RHOBTB3	0	0.373203	0.513	0.185	0
HINT2	0	0.373193	0.49	0.178	0
WASHC3	0	0.372785	0.448	0.16	0
KCNK1	0	0.372736	0.312	0.056	0
MTIF3	0	0.372333	0.517	0.2	0
DYNLT1	0	0.371507	0.66	0.316	0
SPINT1	0	0.370316	0.412	0.123	0
ABHD11	0	0.37007	0.351	0.088	0
ORMDL2	0	0.369014	0.421	0.143	0
SNX6	0	0.368275	0.617	0.282	0
KLK15	0	0.36774	0.263	0.027	0
KIAA0040	0	0.366632	0.358	0.093	0
DNAJC19	0	0.366138	0.501	0.202	0
ILVBL	0	0.365558	0.417	0.142	0
ATP6V1A	0	0.365464	0.752	0.353	0
LDHD	0	0.363758	0.317	0.064	0
RPL26	1.38892e-249	0.363275	0.914	0.657	3.70549e-245
GOLM1	2.39735e-294	0.36262	0.605	0.276	6.39589e-290
SCP2	1.21481e-296	0.362611	0.699	0.355	3.24098e-292
PACSIN2	0	0.362442	0.537	0.207	0
NDUFS3	0	0.36199	0.58	0.258	0
SELENOH	2.75072e-303	0.360603	0.679	0.333	7.33864e-299
RWDD1	0	0.35999	0.585	0.265	0
HLA-DMA	0	0.358918	0.461	0.127	0
EMC6	0	0.358141	0.465	0.184	0
PPCS	0	0.35769	0.494	0.189	0
POLR2L	0	0.356665	0.678	0.322	0
PTS	0	0.356617	0.432	0.158	0
RPL17	2.03847e-272	0.355752	0.914	0.688	5.43842e-268
NDUFAF3	0	0.355122	0.572	0.246	0
HEBP2	0	0.354139	0.539	0.235	0
FNBP1L	0	0.353861	0.588	0.253	0
OTULINL	0	0.352864	0.339	0.082	0
IMMT	0	0.352519	0.592	0.252	0
DMAC1	0	0.35212	0.478	0.187	0
PIGP	0	0.351872	0.446	0.166	0
LMAN1	7.47416e-261	0.350368	0.725	0.391	1.99403e-256
NUDT22	0	0.349923	0.419	0.149	0
TMEM223	0	0.349589	0.396	0.122	0
PPP1R14B	1.86777e-243	0.349391	0.793	0.442	4.98301e-239
PKIB	0	0.349088	0.261	0.033	0
SOD1	1.55329e-291	0.34888	0.798	0.432	4.14402e-287
TMEM147	2.18558e-298	0.348815	0.6	0.28	5.8309e-294
HSP90B1	1.81625e-203	0.348061	0.88	0.627	4.84557e-199
SPAG7	0	0.347706	0.455	0.184	0
ENPP5	0	0.34762	0.27	0.049	0
TMEM116	0	0.347546	0.355	0.093	0
CHMP2A	0	0.347011	0.612	0.276	0
ABCC4	0	0.346863	0.436	0.146	0
CISD3	0	0.346602	0.481	0.181	0
TMBIM4	5.43354e-262	0.345902	0.743	0.404	1.44961e-257
HMOX2	0	0.345177	0.388	0.12	0
TMEM14C	2.81165e-286	0.34422	0.687	0.337	7.50121e-282
SEC11A	2.28833e-245	0.343719	0.723	0.391	6.10504e-241
UBB	1.74004e-269	0.343514	0.854	0.507	4.64226e-265
CMC1	0	0.342759	0.457	0.166	0
GLRX5	0	0.342697	0.563	0.241	0
SDHD	0	0.341911	0.615	0.27	0
HLA-DMB	0	0.34177	0.344	0.078	0
SELENBP1	0	0.341502	0.314	0.061	0
GTF2H5	0	0.339542	0.497	0.199	0
CISD1	0	0.338958	0.623	0.285	0
MRPS28	0	0.338846	0.464	0.174	0
PRCP	0	0.338076	0.625	0.279	0
GLB1	0	0.337826	0.413	0.143	0
MMP24OS	3.00526e-259	0.337135	0.606	0.298	8.01775e-255
FOXI1	0	0.336762	0.545	0.184	0
OGDHL	0	0.335529	0.659	0.269	0
PLEKHB2	0	0.335232	0.741	0.352	0
TMEM8A	0	0.335224	0.416	0.13	0
S100A6	0	0.333373	0.932	0.729	0
TXNDC17	2.05066e-291	0.333329	0.628	0.295	5.47097e-287
ATPAF1	0	0.331648	0.435	0.162	0
MTSS1	0	0.330526	0.527	0.205	0
TRAPPC5	6.99135e-288	0.330261	0.601	0.285	1.86522e-283
PDE4DIP	0	0.330059	0.453	0.165	0
CSTB	2.15291e-278	0.329988	0.74	0.389	5.74374e-274
SRA1	0	0.329815	0.358	0.108	0
PSMD9	0	0.329402	0.467	0.191	0
ARHGAP6	0	0.32932	0.358	0.097	0
RPL8	3.17797e-208	0.328743	0.934	0.787	8.4785e-204
MAP1LC3B	8.00968e-294	0.328235	0.572	0.26	2.1369e-289
ECHDC3	0	0.327867	0.345	0.093	0
EMC7	4.10644e-292	0.327803	0.54	0.24	1.09556e-287
TSPAN5	0	0.327629	0.604	0.231	0
UBE2M	3.3498e-295	0.327628	0.506	0.218	8.93693e-291
ATP5PB	1.0122e-262	0.327427	0.739	0.388	2.70045e-258
TRAPPC2L	0	0.327191	0.451	0.17	0
COA8	0	0.326698	0.386	0.128	0
TIMM17A	0	0.326105	0.412	0.156	0
MYDGF	0	0.325747	0.577	0.256	0
GGT6	0	0.325137	0.319	0.072	0
EZR	1.29615e-288	0.325061	0.668	0.325	3.45799e-284
CCDC68	0	0.324635	0.276	0.053	0
PMVK	6.34395e-269	0.324488	0.505	0.222	1.6925e-264
MRPL13	1.96793e-301	0.323767	0.45	0.182	5.25024e-297
TAF10	9.95322e-285	0.323176	0.471	0.2	2.65542e-280
ABRACL	0	0.322967	0.361	0.099	0
NDUFB6	7.79995e-308	0.321969	0.57	0.252	2.08095e-303
MALSU1	0	0.321566	0.389	0.143	0
DENND2D	0	0.321523	0.28	0.061	0
PPIA	8.36789e-209	0.32132	0.892	0.616	2.23247e-204
GPR160	0	0.321277	0.334	0.087	0
RPS24	1.9282e-235	0.320478	0.933	0.733	5.14425e-231
TIMM13	1.23834e-261	0.32047	0.555	0.26	3.30376e-257
NDUFS2	7.56645e-264	0.320047	0.58	0.275	2.01865e-259
CAMTA1	5.06964e-265	0.318993	0.595	0.286	1.35253e-260
PRADC1	0	0.317233	0.314	0.086	0
BUD31	5.82588e-299	0.316544	0.448	0.181	1.55429e-294
PGM1	0	0.315729	0.392	0.14	0
MSRB2	0	0.315535	0.487	0.199	0
RPL30	3.38655e-206	0.315021	0.909	0.661	9.03496e-202
CDV3	2.15108e-267	0.314979	0.565	0.265	5.73886e-263
XRN2	0	0.314045	0.538	0.228	0
COL6A1	7.71892e-291	0.313975	0.765	0.37	2.05933e-286
DPP7	7.88286e-307	0.313669	0.504	0.21	2.10307e-302
GPAA1	0	0.313467	0.481	0.195	0
PIM3	7.74172e-284	0.312384	0.609	0.281	2.06541e-279
TIMM8B	0	0.311708	0.457	0.183	0
CRB3	0	0.311442	0.267	0.062	0
LAMTOR2	7.37786e-299	0.310731	0.481	0.201	1.96834e-294
MLEC	2.40557e-265	0.310461	0.662	0.334	6.41783e-261
HSBP1	2.8148e-254	0.310355	0.619	0.307	7.5096e-250
MRPS34	2.22505e-303	0.309917	0.495	0.209	5.93621e-299
DPP4	0	0.30983	0.437	0.159	0
TMEM233	0	0.309757	0.376	0.11	0
BTG3	4.95189e-290	0.309508	0.392	0.146	1.32111e-285
SLC9A3R1	0	0.30875	0.486	0.183	0
IMPA2	4.64923e-268	0.308716	0.654	0.31	1.24037e-263
PPARGC1A	3.48688e-304	0.308701	0.675	0.292	9.30264e-300
UBA52	1.38893e-183	0.308599	0.883	0.601	3.70553e-179
SORL1	7.34823e-303	0.308573	0.454	0.172	1.96043e-298
PINK1	0	0.308489	0.475	0.165	0
CCNI	1.59544e-158	0.308043	0.792	0.53	4.25648e-154
COX20	1.55041e-265	0.3077	0.572	0.268	4.13634e-261
CMC2	0	0.307168	0.417	0.152	0
PDCD5	2.2078e-271	0.306931	0.528	0.237	5.89018e-267
LONRF1	0	0.30685	0.268	0.049	0
TMC4	0	0.306369	0.269	0.049	0
RETREG1	0	0.305213	0.524	0.213	0
GADD45G	0	0.304804	0.306	0.088	0
NUDT8	0	0.304411	0.345	0.108	0
LSM3	1.47535e-276	0.304202	0.527	0.237	3.93609e-272
GNPTG	0	0.304112	0.358	0.118	0
IRF6	0	0.303869	0.262	0.055	0
SVIP	5.94726e-283	0.303364	0.415	0.161	1.58667e-278
TSPAN33	0	0.302823	0.393	0.135	0
SLC25A11	2.38621e-290	0.302722	0.477	0.197	6.36618e-286
PDCD4	1.33882e-282	0.302615	0.537	0.236	3.57184e-278
GPR143	0	0.302312	0.266	0.046	0
PPIB	2.77561e-196	0.300589	0.827	0.505	7.40504e-192
RDH11	2.05813e-276	0.300575	0.434	0.175	5.49088e-272
CLNK	0	0.30021	0.596	0.212	0
COMMD1	7.29e-304	0.299727	0.396	0.148	1.9449e-299
RPL7A	1.0129e-200	0.298364	0.92	0.78	2.70231e-196
MANF	2.65125e-269	0.297924	0.536	0.235	7.07328e-265
RPS9	7.41638e-193	0.297872	0.902	0.646	1.97861e-188
EIF4EBP3	0	0.297282	0.338	0.097	0
SSBP1	1.95519e-259	0.295738	0.624	0.304	5.21625e-255
MRPL36	0	0.295662	0.387	0.141	0
TMED4	3.73145e-272	0.295495	0.577	0.272	9.95515e-268
RNF181	0	0.29514	0.534	0.225	0
PGP	0	0.292982	0.377	0.117	0
MTLN	3.50964e-259	0.292864	0.42	0.171	9.36338e-255
TMEM219	1.52792e-265	0.291521	0.555	0.26	4.07635e-261
TPST2	0	0.291495	0.421	0.153	0
WDR83OS	2.00689e-240	0.291484	0.694	0.361	5.35417e-236
ZNF91	0	0.291475	0.408	0.144	0
FAM210B	0	0.290781	0.359	0.117	0
HSF1	1.08838e-290	0.290522	0.535	0.22	2.9037e-286
SH3YL1	0	0.290237	0.48	0.167	0
RER1	2.21465e-240	0.289524	0.577	0.284	5.90845e-236
MPP7	0	0.289125	0.252	0.05	0
PDIA6	4.54907e-218	0.288618	0.718	0.394	1.21365e-213
ARPC3	2.88054e-238	0.288477	0.765	0.413	7.68499e-234
DYNLL1	7.26676e-207	0.288363	0.811	0.471	1.9387e-202
NANS	0	0.288143	0.321	0.097	0
DST	8.86139e-266	0.287831	0.774	0.415	2.36413e-261
MESD	5.21266e-274	0.287708	0.499	0.218	1.39068e-269
DDIT3	2.7985e-249	0.287274	0.397	0.159	7.46611e-245
POMP	1.4345e-241	0.287176	0.704	0.367	3.82709e-237
NRDC	6.70075e-269	0.286548	0.457	0.189	1.78769e-264
GULP1	4.47151e-286	0.286328	0.411	0.153	1.19295e-281
HAGHL	0	0.285795	0.391	0.131	0
MRPL16	5.78149e-268	0.285787	0.381	0.148	1.54244e-263
RPS6	2.95939e-192	0.285733	0.919	0.716	7.89536e-188
MRPS25	0	0.285644	0.409	0.145	0
NDUFA10	3.17852e-236	0.28508	0.661	0.337	8.47997e-232
MYO5A	0	0.285006	0.321	0.093	0
C15orf61	1.10341e-297	0.28482	0.361	0.127	2.94378e-293
RPL36AL	1.0134e-205	0.284115	0.758	0.419	2.70365e-201
CD151	8.05805e-237	0.283832	0.684	0.356	2.14981e-232
FAM174A	1.13063e-252	0.283364	0.374	0.148	3.0164e-248
PDHB	2.11364e-269	0.282599	0.47	0.198	5.63898e-265
PLA2G12A	1.25521e-293	0.282596	0.461	0.186	3.34878e-289
PRDX4	5.44117e-278	0.282185	0.483	0.2	1.45165e-273
TMEM208	7.62399e-257	0.281438	0.482	0.214	2.034e-252
EPCAM	0	0.280915	0.614	0.234	0
NME4	1.46848e-276	0.279423	0.347	0.123	3.91775e-272
TBCA	5.3133e-212	0.278568	0.698	0.372	1.41753e-207
PCMT1	1.14324e-252	0.277644	0.467	0.205	3.05004e-248
ST14	0	0.277462	0.361	0.116	0
SLC43A2	8.32149e-289	0.277192	0.441	0.166	2.22009e-284
GABARAP	2.88841e-167	0.277093	0.804	0.489	7.70599e-163
MCRIP2	2.75876e-240	0.276606	0.462	0.203	7.36011e-236
NDUFAF4	3.28526e-252	0.276401	0.37	0.143	8.76476e-248
AIFM1	9.39689e-306	0.276363	0.406	0.149	2.507e-301
ZCRB1	7.41384e-265	0.276305	0.465	0.201	1.97794e-260
CLIP1	1.3815e-288	0.276293	0.475	0.193	3.68569e-284
ZDHHC3	1.81592e-284	0.276031	0.49	0.199	4.8447e-280
TMEM160	2.68791e-307	0.275848	0.41	0.153	7.17108e-303
ECHS1	0	0.274933	0.642	0.285	0
PTGES2	4.48588e-271	0.274652	0.387	0.147	1.19679e-266
GTF3C6	8.30522e-232	0.274488	0.474	0.216	2.21575e-227
C1QBP	1.91761e-244	0.273763	0.557	0.263	5.116e-240
SERP1	9.12681e-214	0.273758	0.602	0.315	2.43494e-209
USO1	1.25364e-250	0.273708	0.408	0.167	3.3446e-246
SERINC2	6.30041e-256	0.273584	0.381	0.148	1.68089e-251
RPL11	1.42961e-176	0.273535	0.93	0.735	3.81407e-172
PPA2	5.52353e-258	0.273463	0.39	0.155	1.47362e-253
ATP1B1	3.25654e-170	0.27303	0.935	0.688	8.68812e-166
NT5DC1	4.73548e-269	0.272872	0.389	0.15	1.26338e-264
RPSA	3.08106e-150	0.272455	0.854	0.608	8.21996e-146
TM2D2	4.2161e-276	0.271112	0.337	0.119	1.12481e-271
CLN5	7.19233e-288	0.271051	0.459	0.185	1.91884e-283
DLD	9.63916e-270	0.270519	0.502	0.216	2.57163e-265
PALLD	0	0.270411	0.418	0.134	0
TMED10	1.40244e-218	0.269985	0.588	0.3	3.74156e-214
DNASE2	9.89131e-287	0.268839	0.307	0.101	2.6389e-282
CHCHD1	5.14079e-236	0.268021	0.419	0.181	1.37151e-231
MRPL35	3.86756e-266	0.267077	0.368	0.139	1.03183e-261
ARG2	0	0.266967	0.351	0.109	0
STUB1	2.96874e-232	0.266682	0.504	0.238	7.9203e-228
NEDD8	9.63601e-221	0.266664	0.651	0.34	2.57079e-216
CLTA	6.00695e-203	0.266645	0.711	0.387	1.60259e-198
PRR13	6.4827e-206	0.265829	0.55	0.276	1.72952e-201
COMMD6	6.99262e-178	0.26549	0.709	0.394	1.86556e-173
UCHL3	9.18016e-289	0.265126	0.325	0.11	2.44918e-284
MCFD2	1.75242e-227	0.264841	0.498	0.233	4.67529e-223
MRPL43	3.03358e-236	0.264713	0.514	0.24	8.09329e-232
HIBCH	9.27345e-302	0.264294	0.421	0.159	2.47406e-297
FBXO21	1.77866e-272	0.263994	0.438	0.175	4.74529e-268
EIF5	2.42219e-211	0.263312	0.644	0.341	6.46215e-207
CIAO2A	6.65131e-209	0.263126	0.398	0.176	1.7745e-204
TMED3	1.36163e-238	0.262565	0.319	0.119	3.63269e-234
RPL5	2.55822e-154	0.262496	0.9	0.681	6.82507e-150
TOMM6	3.00396e-207	0.262329	0.6	0.309	8.01426e-203
RAP1GAP	0	0.262283	0.331	0.102	0
NNT	3.2458e-265	0.261429	0.7	0.329	8.65946e-261
NAGLU	1.04242e-271	0.261364	0.379	0.14	2.78107e-267
ESD	7.40968e-230	0.261255	0.572	0.276	1.97683e-225
MR1	1.42912e-244	0.2612	0.301	0.103	3.81274e-240
MT-ND1	2.68072e-99	0.261115	0.98	0.934	7.1519e-95
CYB5R1	3.12974e-235	0.260714	0.332	0.126	8.34983e-231
HLA-F	7.71875e-250	0.260517	0.5	0.221	2.05928e-245
UXT	2.57219e-207	0.2602	0.524	0.258	6.86235e-203
ABHD14A	0	0.259614	0.252	0.067	0
GAA	9.35408e-265	0.259344	0.381	0.145	2.49557e-260
SLBP	3.76001e-264	0.258774	0.325	0.115	1.00313e-259
MRPL51	1.57149e-213	0.258772	0.605	0.308	4.19258e-209
SMIM1	0	0.258671	0.27	0.07	0
SEM1	2.27868e-197	0.258463	0.651	0.349	6.07929e-193
FAH	0	0.258413	0.297	0.087	0
UBC	4.72903e-243	0.258404	0.897	0.542	1.26166e-238
TMEM126A	5.46349e-271	0.258021	0.304	0.102	1.45761e-266
SNU13	7.37822e-206	0.257684	0.604	0.313	1.96843e-201
MYL12B	5.81913e-191	0.257386	0.859	0.537	1.55249e-186
OCIAD1	5.8168e-190	0.257234	0.705	0.396	1.55186e-185
ROMO1	2.91137e-246	0.256773	0.496	0.224	7.76725e-242
HERPUD1	3.60667e-220	0.256378	0.741	0.411	9.62223e-216
BPGM	4.31405e-244	0.255253	0.365	0.14	1.15095e-239
PTRHD1	1.82902e-233	0.255163	0.326	0.125	4.87964e-229
ARL4D	6.55636e-245	0.25507	0.364	0.137	1.74917e-240
YBX1	1.32012e-166	0.254989	0.807	0.488	3.52196e-162
PSMD8	1.32155e-203	0.254962	0.601	0.31	3.52577e-199
KIAA0232	2.43045e-244	0.254706	0.424	0.175	6.48421e-240
VPS28	9.94939e-215	0.254467	0.627	0.325	2.6544e-210
ISCA1	2.00215e-226	0.253624	0.406	0.174	5.34153e-222
TWF1	3.81479e-238	0.25264	0.392	0.16	1.01775e-233
GDE1	1.4192e-249	0.25226	0.355	0.134	3.78628e-245
JTB	3.27638e-205	0.252066	0.566	0.289	8.74105e-201
FUCA2	1.5801e-219	0.250815	0.417	0.183	4.21555e-215
VAPA	5.94343e-180	0.250292	0.723	0.417	1.58565e-175
MRPL40	5.02587e-227	0.250201	0.438	0.195	1.34085e-222
EIF4A2	0.95799	-0.250999	0.521	0.427	1
SLC44A1	0.00979952	-0.251421	0.385	0.312	1
SCIN	1.43901e-05	-0.251982	0.404	0.303	0.383914
PFN1	2.95164e-06	-0.252096	0.677	0.474	0.0787469
PNN	0.000633262	-0.252151	0.337	0.276	1
ANKRD11	0.166456	-0.255667	0.255	0.224	1
GCC2	2.50097e-09	-0.256135	0.417	0.316	6.67232e-05
TRMT112	0.0538955	-0.256242	0.427	0.34	1
ZFAS1	4.64033e-23	-0.259659	0.478	0.318	1.23799e-18
NORAD	0.209835	-0.264352	0.588	0.472	1
U2SURP	0.346336	-0.26452	0.303	0.267	1
JUND	3.50889e-12	-0.266013	0.544	0.393	9.36137e-08
HNRNPM	0.00161282	-0.26711	0.258	0.263	1
2021-03-06	0.886172	-0.269052	0.315	0.281	1
ZRANB2	0.615373	-0.270804	0.266	0.247	1
FOXP1	0.198641	-0.271922	0.359	0.302	1
GAS5	9.79081e-49	-0.274314	0.568	0.352	2.61209e-44
PRRC2C	2.77817e-06	-0.278397	0.432	0.33	0.0741187
KMT2E	0.158612	-0.279395	0.254	0.244	1
LPP	0.89319	-0.279723	0.311	0.277	1
LEPROT	0.165095	-0.279894	0.478	0.388	1
SPAG9	0.914587	-0.283754	0.365	0.322	1
RBMX	0.0552398	-0.284165	0.274	0.263	1
MT-CO3	2.53305e-10	-0.285613	0.993	0.987	6.75793e-06
LINC01578	0.027015	-0.28754	0.337	0.315	1
ID3	5.13825e-228	-0.289297	0.451	0.178	1.37083e-223
ATRX	0.106732	-0.291613	0.415	0.347	1
CD24	0.540767	-0.29176	0.844	0.593	1
SF1	1.14434e-08	-0.294405	0.267	0.29	0.000305298
PLPP3	2.83645e-76	-0.295483	0.466	0.263	7.56737e-72
SNHG8	0.00988374	-0.297765	0.292	0.238	1
DDX39B	1.50387e-08	-0.297833	0.233	0.26	0.000401218
CHD9	0.553773	-0.299015	0.29	0.267	1
SERINC1	0.00620079	-0.299164	0.391	0.362	1
TUBA1B	3.59541e-05	-0.299999	0.528	0.393	0.95922
ARID1B	0.00249734	-0.30077	0.254	0.254	1
HNRNPA2B1	9.89227e-06	-0.301245	0.76	0.615	0.263916
GTF2I	0.231491	-0.30395	0.402	0.359	1
OCIAD2	4.80779e-11	-0.304845	0.406	0.289	1.28267e-06
NPEPPS	0.453281	-0.306019	0.266	0.237	1
OGA	0.269102	-0.306673	0.28	0.262	1
FAM107B	5.21607e-05	-0.312805	0.246	0.253	1
C12orf57	0.0182643	-0.314256	0.384	0.305	1
PTBP3	0.00100326	-0.31492	0.263	0.262	1
MBNL1	3.24294e-05	-0.322413	0.258	0.266	0.865184
PNRC1	4.61038e-07	-0.324545	0.486	0.358	0.0123
CEBPD	1.29994e-49	-0.324894	0.481	0.295	3.46812e-45
PURA	6.37464e-08	-0.325364	0.234	0.254	0.00170069
S100A13	0.0624696	-0.326074	0.428	0.335	1
VPS13C	0.761832	-0.326787	0.323	0.285	1
PTMA	0.369888	-0.328539	0.892	0.706	1
SRSF7	0.000404171	-0.329026	0.277	0.278	1
SEPTIN2	8.37183e-06	-0.331595	0.334	0.332	0.223352
GLS	0.000689585	-0.33261	0.457	0.362	1
ENO1	6.34427e-09	-0.332798	0.697	0.476	0.000169259
HIPK2	0.0145217	-0.33291	0.375	0.341	1
HNRNPC	9.6758e-06	-0.336601	0.379	0.358	0.258141
SRRM2	0.94868	-0.337785	0.525	0.432	1
ACTN4	1.31931e-07	-0.347284	0.294	0.305	0.00351979
ZBTB20	0.00385708	-0.349577	0.347	0.326	1
AHNAK	0.448771	-0.350805	0.447	0.367	1
SON	0.000138882	-0.352631	0.486	0.435	1
HNRNPDL	3.64182e-06	-0.357134	0.434	0.397	0.0971601
RPLP0	0.000182402	-0.357542	0.84	0.635	1
CPVL	1.66007e-27	-0.363913	0.187	0.254	4.42891e-23
RSRP1	2.61887e-19	-0.365122	0.271	0.322	6.98689e-15
SRSF11	1.27933e-05	-0.370263	0.359	0.348	0.341312
PABPC1	0.681996	-0.373891	0.464	0.379	1
APOE	4.27122e-105	-0.379777	0.402	0.619	1.13952e-100
JPX	7.1972e-05	-0.380441	0.284	0.284	1
NFIB	3.8214e-06	-0.384912	0.247	0.256	0.101951
ASH1L	5.94689e-12	-0.390415	0.225	0.259	1.58657e-07
RHOC	0.000614107	-0.393413	0.292	0.282	1
RBM25	2.27377e-07	-0.393604	0.267	0.281	0.00606619
TNRC6B	1.27442e-12	-0.393612	0.295	0.319	3.40002e-08
H3F3B	0.38611	-0.39733	0.778	0.583	1
JUN	2.31452e-37	-0.397373	0.39	0.243	6.1749e-33
IGFBP7	1.0245e-218	-0.398112	0.906	0.624	2.73326e-214
PLEKHA1	0.000414239	-0.404413	0.353	0.334	1
HNRNPA3	3.10848e-15	-0.406912	0.48	0.457	8.29311e-11
CSNK1A1	6.07739e-11	-0.407708	0.375	0.374	1.62139e-06
FNDC3B	1.59608e-12	-0.408546	0.3	0.319	4.25818e-08
TSC22D1	6.24704e-25	-0.414868	0.491	0.326	1.66665e-20
RBM39	7.74742e-15	-0.427575	0.448	0.438	2.06693e-10
EIF4A1	8.59438e-10	-0.428966	0.561	0.47	2.2929e-05
CRIM1	3.90335e-23	-0.430993	0.228	0.282	1.04138e-18
NAP1L1	1.85531e-06	-0.435913	0.415	0.376	0.0494979
N4BP2L2	1.17433e-12	-0.436767	0.488	0.463	3.13299e-08
RPS19	2.506e-05	-0.44367	0.886	0.752	0.668575
IL6ST	5.25674e-09	-0.447198	0.245	0.266	0.000140245
HNRNPU	5.34235e-12	-0.453509	0.5	0.467	1.42528e-07
IRF2BP2	1.04603e-35	-0.454578	0.181	0.261	2.79069e-31
DAB2	0.0773846	-0.466468	0.27	0.25	1
FKBP1A	0.636969	-0.481283	0.39	0.333	1
NKTR	5.2848e-24	-0.482928	0.212	0.27	1.40993e-19
MT-ATP6	2.93972e-53	-0.486774	0.988	0.982	7.84288e-49
SNHG14	6.14065e-28	-0.487764	0.224	0.287	1.63826e-23
IER2	0.00699425	-0.488117	0.271	0.219	1
FNIP2	2.39377e-12	-0.49203	0.344	0.344	6.38635e-08
FTL	3.37067e-12	-0.492667	0.935	0.907	8.99262e-08
PNISR	8.03815e-22	-0.494093	0.399	0.418	2.1445e-17
YBX3	0.115664	-0.498075	0.476	0.386	1
ZFP36L2	2.30017e-35	-0.509317	0.231	0.304	6.13662e-31
LMNA	6.90195e-08	-0.520151	0.31	0.312	0.00184137
NFIA	7.33637e-22	-0.523709	0.211	0.262	1.95727e-17
FCGRT	2.91969e-52	-0.527066	0.168	0.274	7.78943e-48
SEPTIN7	3.9691e-06	-0.529088	0.444	0.398	0.105892
DDX5	1.28741e-61	-0.53128	0.777	0.691	3.43468e-57
ARGLU1	4.87625e-33	-0.539613	0.228	0.301	1.30094e-28
GSN	1.03614e-29	-0.56729	0.499	0.326	2.76433e-25
PPFIBP1	1.68733e-44	-0.569776	0.188	0.279	4.50162e-40
TMSB10	1.26215e-05	-0.579104	0.852	0.616	0.336729
SOD2	0.00023723	-0.588539	0.576	0.474	1
ZNF207	1.70496e-28	-0.602031	0.21	0.275	4.54865e-24
IVNS1ABP	8.06348e-40	-0.605122	0.202	0.284	2.15126e-35
HNRNPH1	2.52905e-75	-0.627606	0.192	0.325	6.74725e-71
MT-CO2	1.05111e-70	-0.630651	0.986	0.988	2.80424e-66
SLC5A3	6.63016e-36	-0.636895	0.293	0.351	1.76886e-31
UGCG	5.54777e-84	-0.637238	0.162	0.3	1.48009e-79
BTG1	0.059829	-0.638002	0.517	0.415	1
DUSP1	0.339442	-0.643249	0.317	0.26	1
LUC7L3	5.18944e-41	-0.660003	0.285	0.359	1.38449e-36
TPM1	0.00188089	-0.671208	0.493	0.366	1
RGCC	1.71909e-126	-0.689529	0.326	0.141	4.58637e-122
FUS	1.21635e-79	-0.691533	0.281	0.399	3.24509e-75
ITGB1	1.35928e-52	-0.71812	0.486	0.495	3.62641e-48
PLOD2	3.02611e-49	-0.726076	0.154	0.252	8.07335e-45
LGALS1	0.336253	-0.743905	0.27	0.242	1
NDRG1	2.22913e-56	-0.745914	0.333	0.401	5.9471e-52
KCNQ1OT1	7.13758e-90	-0.752378	0.098	0.251	1.90424e-85
DDX17	3.30865e-101	-0.753014	0.431	0.528	8.82714e-97
FTX	7.57896e-120	-0.762811	0.119	0.302	2.02199e-115
ARHGAP29	8.22746e-95	-0.804753	0.14	0.288	2.195e-90
TAGLN2	7.62109e-62	-0.805196	0.192	0.292	2.03323e-57
WSB1	7.79578e-85	-0.83131	0.376	0.471	2.07984e-80
VMP1	1.08902e-53	-0.834617	0.196	0.3	2.90539e-49
PTMS	1.56584e-194	-0.838556	0.057	0.297	4.1775e-190
CCND1	3.15218e-27	-0.853875	0.273	0.314	8.4097e-23
MALAT1	4.23656e-252	-0.867298	0.992	0.937	1.13027e-247
ZFP36L1	2.09947e-112	-0.872893	0.273	0.412	5.60117e-108
CLU	2.29881e-16	-0.896616	0.354	0.349	6.13299e-12
TIMP3	1.5417e-24	-0.955708	0.387	0.244	4.1131e-20
RNF213	2.20359e-22	-0.997874	0.268	0.306	5.87895e-18
XIST	1.87334e-143	-1.05115	0.424	0.547	4.99789e-139
INSR	1.91541e-104	-1.08122	0.119	0.279	5.11013e-100
LINC00472	1.8e-158	-1.09081	0.17	0.38	4.80221e-154
BST2	0	-1.15176	0.017	0.376	0
VEGFA	2.39095e-40	-1.22054	0.311	0.362	6.37883e-36
IFITM2	3.32126e-228	-1.31231	0.024	0.286	8.8608e-224
MT2A	4.0237e-39	-1.31595	0.427	0.439	1.07348e-34
CALD1	7.94104e-228	-1.46311	0.007	0.265	2.11859e-223
TIMP1	3.28106e-237	-1.50128	0.023	0.291	8.75354e-233
SPARC	8.49719e-211	-1.56966	0.014	0.259	2.26696e-206
IFITM3	2.09331e-291	-1.74531	0.157	0.452	5.58474e-287
NEAT1	3.51697e-270	-1.83668	0.738	0.777	9.38292e-266
SPARCL1	0	-2.03885	0.169	0.499	0
VIM	0	-2.72494	0.03	0.423	0

## Sheet: BHD-HOCT cluster
Dataset S1: Markers of non-immune cell clusters from 12 samples, Related to Figure 1
BHD-HOCT cluster
	p_val	avg_logFC	pct.1	pct.2	p_val_adj
SLC16A7	0	1.76888	0.87	0.166	0
TMEM101	0	1.7625	0.847	0.185	0
PTGER3	0	1.67514	0.835	0.142	0
DEFB1	0	1.54726	0.996	0.291	0
CA12	0	1.50142	0.914	0.332	0
LGMN	0	1.49188	0.927	0.249	0
LINC02009	0	1.48313	0.607	0.037	0
ATP1A1	0	1.48206	0.978	0.411	0
CKB	0	1.4771	0.891	0.261	0
PVALB	0	1.46647	0.709	0.121	0
ATP6V0D2	0	1.45548	0.729	0.104	0
TMEM255A	0	1.45389	0.693	0.079	0
CA2	0	1.43835	0.857	0.257	0
SLC18A2	0	1.33367	0.594	0.058	0
TBC1D14	0	1.32233	0.675	0.125	0
GPNMB	0	1.26557	0.845	0.204	0
CLNK	0	1.24998	0.522	0.068	0
AQP6	0	1.24141	0.639	0.09	0
PPARGC1A	0	1.23514	0.648	0.122	0
ATP6V0A4	0	1.20391	0.643	0.105	0
TMEM213	0	1.19634	0.737	0.133	0
BACE2	0	1.19367	0.826	0.21	0
MT-CO2	0	1.1838	1	0.981	0
LINC01187	0	1.18308	0.409	0.036	0
MSI2	0	1.14688	0.723	0.216	0
NNT	0	1.14666	0.679	0.162	0
FGF9	0	1.12778	0.491	0.059	0
TFCP2L1	0	1.11159	0.624	0.142	0
COL6A1	0	1.0994	0.714	0.208	0
FNIP2	0	1.08869	0.638	0.178	0
KLK4	0	1.08419	0.455	0.051	0
ATP6V1A	0	1.07778	0.675	0.204	0
CTSD	0	1.06147	0.967	0.503	0
MOB1B	0	1.04176	0.542	0.116	0
CPEB4	0	1.0403	0.615	0.173	0
THSD7A	0	1.03545	0.589	0.139	0
FABP3	0	1.01363	0.429	0.151	0
LINC00472	0	1.01242	0.627	0.223	0
PLEKHB2	0	1.00537	0.652	0.214	0
MAN2A1	0	0.997624	0.562	0.129	0
CYFIP2	0	0.989048	0.57	0.139	0
CD63	0	0.987014	0.993	0.678	0
SULT1C2	0	0.972305	0.576	0.175	0
FOXI1	0	0.964652	0.452	0.062	0
ST3GAL4	0	0.949215	0.523	0.111	0
OGDHL	0	0.940233	0.564	0.134	0
NEDD4L	0	0.934385	0.529	0.146	0
TSPAN5	0	0.93334	0.507	0.106	0
KIAA1191	0	0.925136	0.558	0.168	0
NORAD	0	0.913508	0.725	0.338	0
HERC1	0	0.910934	0.416	0.105	0
SCIN	0	0.909166	0.564	0.164	0
ATP1B1	0	0.907727	0.981	0.542	0
ATP6V0C	0	0.903861	0.794	0.437	0
DSG2	0	0.895388	0.589	0.183	0
CDH16	0	0.888525	0.589	0.179	0
CPXM2	0	0.885559	0.579	0.115	0
RTN4	0	0.874948	0.905	0.553	0
MT-CO3	0	0.87342	1	0.98	0
AC009041.2	0	0.863691	0.353	0.031	0
RHCG	0	0.862328	0.398	0.045	0
PLCG2	0	0.856937	0.484	0.122	0
SNHG14	0	0.845038	0.495	0.165	0
KIF21A	0	0.844489	0.57	0.186	0
SLC44A1	0	0.839315	0.553	0.181	0
APOE	0	0.83319	0.946	0.417	0
SERTM2	0	0.824954	0.421	0.07	0
DAPL1	0	0.824608	0.384	0.091	0
CHPT1	0	0.819239	0.511	0.173	0
NFE2L1	0	0.816874	0.566	0.206	0
ATP6AP2	0	0.816353	0.756	0.388	0
TBC1D1	0	0.813075	0.534	0.171	0
TRIM2	0	0.811934	0.497	0.145	0
ATP5F1B	0	0.802045	0.774	0.456	0
SDC4	0	0.799712	0.613	0.237	0
SLC20A1	0	0.798952	0.458	0.126	0
PFKFB2	0	0.792537	0.343	0.047	0
SYT13	0	0.792536	0.407	0.081	0
ATP6V0B	0	0.788722	0.775	0.411	0
ACSL1	0	0.788549	0.477	0.138	0
SLC25A5	0	0.780292	0.794	0.446	0
SLC38A1	0	0.779088	0.633	0.255	0
SEMA3C	0	0.77524	0.422	0.094	0
IFI30	0	0.774638	0.614	0.207	0
PDE4D	0	0.773237	0.374	0.098	0
IDH2	0	0.772645	0.653	0.308	0
METRNL	0	0.770834	0.535	0.177	0
STAC2	0	0.757366	0.308	0.012	0
HSD11B2	0	0.746998	0.462	0.106	0
ITPR1	0	0.740903	0.423	0.124	0
GPI	0	0.733906	0.549	0.235	0
ACAT1	0	0.732663	0.647	0.334	0
MYO10	0	0.726267	0.414	0.113	0
G0S2	0	0.725794	0.532	0.174	0
SLC25A4	0	0.721166	0.616	0.281	0
HACD3	0	0.719656	0.58	0.269	0
UHMK1	0	0.719458	0.507	0.194	0
ITPR2	0	0.715585	0.476	0.164	0
SPPL2A	0	0.715533	0.557	0.241	0
ESRRA	0	0.715311	0.445	0.142	0
CMTM4	0	0.714976	0.395	0.096	0
IGF2R	0	0.710758	0.51	0.185	0
CHCHD10	0	0.707678	0.677	0.406	0
GAS6	0	0.705599	0.64	0.255	0
RRAGD	0	0.702273	0.482	0.155	0
PCNX4	0	0.700542	0.414	0.135	0
ACO2	0	0.698115	0.509	0.221	0
ACSS1	0	0.688653	0.31	0.066	0
MT-CO1	0	0.68724	1	0.987	0
MGAT4B	0	0.681699	0.525	0.219	0
PCCA	0	0.679717	0.51	0.161	0
CYCS	0	0.679574	0.577	0.337	0
HSF1	0	0.679466	0.4	0.144	0
GCGR	0	0.676442	0.309	0.042	0
GPRIN3	0	0.67552	0.373	0.087	0
GRB14	0	0.673991	0.335	0.086	0
TEX41	0	0.669237	0.36	0.084	0
TRIM50	0	0.668527	0.283	0.031	0
NDUFS1	0	0.665881	0.529	0.228	0
MAL	0	0.659732	0.588	0.237	0
WSB1	0	0.654519	0.651	0.361	0
TMPRSS2	0	0.65311	0.297	0.043	0
LPCAT2	0	0.649077	0.347	0.076	0
TBC1D4	0	0.640163	0.335	0.084	0
C12orf75	0	0.637888	0.433	0.217	0
ZNF431	0	0.634965	0.273	0.07	0
CTDSPL	0	0.632655	0.446	0.164	0
ABHD2	0	0.632642	0.389	0.128	0
ACACB	0	0.632249	0.267	0.045	0
MT-ATP6	0	0.631199	1	0.972	0
ELOVL7	0	0.630058	0.314	0.064	0
COX5B	0	0.629294	0.736	0.57	0
NME7	0	0.629088	0.365	0.124	0
ATP5F1A	0	0.624833	0.689	0.409	0
CELF2	0	0.622783	0.313	0.054	0
UTP20	0	0.621845	0.367	0.094	0
CD9	0	0.621789	0.749	0.444	0
KIT	0	0.619544	0.279	0.035	0
MT-ND4	0	0.618788	1	0.962	0
ATP5MG	0	0.618729	0.679	0.514	0
SLC43A2	0	0.616001	0.338	0.092	0
PTPN3	0	0.614102	0.334	0.097	0
PRLR	0	0.610503	0.319	0.069	0
GNA11	0	0.608271	0.356	0.099	0
ANKRD9	0	0.60806	0.334	0.081	0
FOXP1	0	0.607631	0.489	0.201	0
ITGA6	0	0.60206	0.569	0.232	0
SPP1	0	0.597228	0.996	0.622	0
MRPS5	0	0.591613	0.455	0.221	0
CPT1A	0	0.590667	0.358	0.117	0
GOLM1	0	0.588441	0.455	0.202	0
ABCA5	0	0.587433	0.334	0.094	0
OGDH	0	0.585026	0.365	0.114	0
UBL3	0	0.582174	0.455	0.189	0
RBM47	0	0.580544	0.421	0.163	0
MPC1	0	0.580225	0.478	0.287	0
PPP1R14B	0	0.5743	0.636	0.361	0
NDUFA10	0	0.572413	0.501	0.271	0
HAGHL	0	0.571531	0.295	0.06	0
DDT	0	0.569782	0.547	0.414	0
MT-ND5	0	0.569303	0.977	0.8	0
CTSA	0	0.568732	0.526	0.28	0
LAMP1	0	0.567161	0.58	0.316	0
GOT1	0	0.566658	0.429	0.201	0
MT-ND1	0	0.56629	0.998	0.902	0
OTUD1	0	0.565884	0.33	0.104	0
NPTN	0	0.563374	0.468	0.217	0
CHL1	0	0.561984	0.269	0.035	0
DMRT2	0	0.561586	0.282	0.051	0
TACC2	0	0.561095	0.327	0.095	0
ZDHHC3	0	0.56053	0.363	0.129	0
RAB40B	0	0.559399	0.36	0.13	0
SACM1L	0	0.55767	0.32	0.091	0
KLK1	0	0.557429	0.665	0.109	0
SLC25A39	0	0.555751	0.456	0.207	0
ADGRG1	0	0.553453	0.466	0.241	0
PGRMC2	0	0.552452	0.483	0.247	0
GPHN	0	0.550936	0.286	0.072	0
DYNLT3	0	0.546807	0.418	0.205	0
LMO7	0	0.545873	0.372	0.154	0
DHRS7	0	0.540034	0.589	0.268	0
SCPEP1	0	0.538676	0.379	0.145	0
CS	0	0.538433	0.296	0.078	0
SLC25A6	0	0.537301	0.776	0.513	0
SLC26A7	0	0.536892	0.379	0.094	0
EIF4EBP2	0	0.535037	0.424	0.177	0
BLCAP	0	0.534093	0.342	0.115	0
SMIM5	0	0.532682	0.285	0.064	0
UQCRC2	0	0.532219	0.494	0.301	0
COBLL1	0	0.531872	0.493	0.228	0
SLC4A4	0	0.531699	0.291	0.109	0
MT-ND3	0	0.531464	0.999	0.887	0
BSND	0	0.531135	0.282	0.056	0
GPSM2	0	0.529078	0.271	0.064	0
MAN1A1	0	0.528664	0.381	0.143	0
ATP6AP1	0	0.525006	0.455	0.236	0
UQCRC1	0	0.524872	0.438	0.224	0
RASSF6	0	0.524823	0.313	0.101	0
GPRC5B	0	0.523723	0.299	0.075	0
PPP1R12B	0	0.517437	0.282	0.076	0
DUSP3	0	0.517434	0.345	0.118	0
PRKAG2	0	0.517084	0.392	0.15	0
UGT8	0	0.513007	0.273	0.069	0
COL4A4	0	0.50309	0.325	0.111	0
SLC25A3	0	0.500736	0.768	0.523	0
MT-CYB	0	0.500638	1	0.947	0
ARAP1	0	0.500556	0.263	0.061	0
AGL	0	0.500488	0.311	0.112	0
CBR1	0	0.499465	0.48	0.284	0
FAM120A	0	0.497929	0.42	0.195	0
ZYG11B	0	0.494586	0.309	0.1	0
XIST	0	0.492587	0.741	0.428	0
TMEM171	0	0.48856	0.255	0.064	0
FGD4	0	0.487128	0.312	0.118	0
PLEKHJ1	0	0.485749	0.382	0.175	0
AK3	0	0.485176	0.378	0.165	0
DDX5	0	0.479133	0.84	0.614	0
PFN2	0	0.478915	0.352	0.156	0
LGR4	0	0.478835	0.3	0.105	0
PPIC	0	0.477838	0.395	0.199	0
TMEM106C	0	0.47781	0.357	0.169	0
DYNLL2	0	0.473618	0.324	0.115	0
GMPR	0	0.472911	0.274	0.078	0
CD46	0	0.470394	0.701	0.439	0
AKAP1	0	0.468675	0.268	0.086	0
EPS8	0	0.466163	0.481	0.243	0
MTSS1	0	0.465811	0.351	0.148	0
CPEB2	0	0.462677	0.274	0.086	0
DST	0	0.460242	0.583	0.349	0
PRKAA2	0	0.459403	0.348	0.145	0
AAK1	0	0.454954	0.402	0.183	0
KIF13B	0	0.453877	0.305	0.127	0
IDH3A	0	0.453008	0.277	0.093	0
MIR22HG	0	0.452747	0.266	0.081	0
ABCC5	0	0.452396	0.278	0.097	0
SLC3A1	0	0.450601	0.615	0.271	0
PRKAR1A	0	0.45055	0.514	0.292	0
KLF7	0	0.450198	0.258	0.079	0
TMX4	0	0.449882	0.407	0.209	0
FAM102A	0	0.447005	0.255	0.082	0
SORL1	0	0.44698	0.31	0.117	0
SDHA	0	0.446508	0.449	0.247	0
TNRC6A	0	0.44539	0.324	0.137	0
PACSIN2	0	0.445034	0.35	0.153	0
ENPP4	0	0.444467	0.274	0.098	0
PPP2R5A	0	0.443706	0.352	0.157	0
TLE5	0	0.443553	0.544	0.316	0
ATP6V1H	0	0.443544	0.296	0.126	0
ATP5PB	0	0.443017	0.517	0.344	0
ATP5MC1	0	0.442227	0.497	0.367	0
ABCC4	0	0.441226	0.27	0.099	0
IMMT	0	0.440742	0.387	0.203	0
STT3B	0	0.438932	0.319	0.136	0
PDHA1	0	0.438459	0.41	0.229	0
TPP1	0	0.436378	0.341	0.156	0
FAM24B	0	0.435399	0.262	0.08	0
DNASE1	0	0.434023	0.372	0.118	0
LIN7A	0	0.433972	0.259	0.079	0
SOAT1	0	0.432757	0.277	0.101	0
GSTM3	0	0.432465	0.329	0.184	0
TMEM33	0	0.431943	0.314	0.134	0
ECI1	0	0.431879	0.45	0.28	0
WIPI2	0	0.431865	0.403	0.183	0
JADE1	0	0.431383	0.328	0.144	0
NIPSNAP2	0	0.428597	0.4	0.212	0
TMEM161B-AS1	0	0.42721	0.359	0.173	0
PPIF	0	0.426129	0.317	0.128	0
KLHL24	0	0.425914	0.319	0.137	0
SCAMP1	0	0.42539	0.319	0.14	0
DDR1	0	0.424855	0.279	0.133	0
CKMT2	0	0.424585	0.299	0.083	0
ARMCX3	0	0.422653	0.424	0.233	0
BSG	0	0.421672	0.683	0.426	0
GABARAPL1	0	0.420308	0.401	0.207	0
TEX264	0	0.419897	0.38	0.212	0
TXNIP	0	0.41971	0.906	0.589	0
GULP1	0	0.415831	0.28	0.102	0
SLC39A13	0	0.415023	0.252	0.086	0
BRI3	0	0.414968	0.677	0.503	0
MANF	0	0.41496	0.35	0.195	0
TMEM9B	0	0.411948	0.359	0.179	0
SCNN1A	0	0.411397	0.263	0.102	0
ARL4D	0	0.409522	0.259	0.086	0
LAMP2	0	0.408317	0.527	0.324	0
OIP5-AS1	0	0.407441	0.399	0.209	0
APLP2	0	0.40583	0.7	0.466	0
TGOLN2	0	0.405671	0.543	0.343	0
COMTD1	0	0.402904	0.336	0.173	0
ZNF503	0	0.402866	0.305	0.108	0
MAPRE2	0	0.402408	0.264	0.089	0
VEGFB	0	0.402393	0.486	0.287	0
HIPK2	0	0.402147	0.48	0.266	0
COX7A2	2.25968e-140	0.39907	0.548	0.496	6.02859e-136
SLC5A3	0	0.398294	0.535	0.242	0
RAB11FIP1	0	0.396911	0.313	0.15	0
ST6GAL1	0	0.394779	0.254	0.089	0
DSP	0	0.394339	0.314	0.139	0
ISCU	0	0.391181	0.562	0.411	0
ATP5MC3	0	0.390645	0.627	0.5	0
CD24	0	0.388483	0.848	0.47	0
NPC1	0	0.387971	0.271	0.105	0
SNX29	0	0.387448	0.276	0.128	0
HECTD1	0	0.386468	0.383	0.208	0
ATP6V1D	0	0.383516	0.428	0.271	0
MDH1	0	0.382542	0.482	0.331	0
UQCRQ	1.44992e-173	0.381075	0.499	0.435	3.86825e-169
ACSL3	0	0.378743	0.343	0.172	0
NNT-AS1	0	0.378648	0.254	0.106	0
TPD52L1	0	0.378486	0.296	0.14	0
EXOSC7	0	0.37734	0.261	0.113	0
RSRP1	0	0.377045	0.419	0.263	0
MBP	0	0.375704	0.274	0.127	0
LPIN2	0	0.37503	0.264	0.111	0
KIDINS220	0	0.37267	0.321	0.167	0
GRN	0	0.371957	0.61	0.368	0
LARP4	0	0.370692	0.286	0.139	0
VDAC1	0	0.370131	0.533	0.391	0
PRCP	0	0.369489	0.425	0.225	0
DLD	0	0.368946	0.335	0.173	0
CPVL	0	0.368318	0.373	0.182	0
TNFRSF14	0	0.368028	0.285	0.134	0
LNPEP	0	0.367232	0.333	0.162	0
DUSP6	0	0.364057	0.349	0.165	0
MITF	0	0.363045	0.265	0.121	0
AFG3L2	0	0.358562	0.323	0.173	0
LAMTOR1	0	0.358055	0.47	0.328	0
MICOS10	2.14183e-252	0.357382	0.514	0.424	5.7142e-248
NPC2	0	0.35581	0.608	0.44	0
LIMS1	0	0.354991	0.512	0.314	0
PSAP	0	0.354942	0.829	0.567	0
MTX2	0	0.354152	0.31	0.168	0
UXS1	0	0.353205	0.285	0.153	0
SURF4	0	0.353064	0.313	0.167	0
GNS	0	0.350385	0.299	0.154	0
TMBIM6	0	0.349258	0.824	0.598	0
NDUFS2	0	0.349158	0.381	0.24	0
WDR1	0	0.348809	0.345	0.19	0
NDUFA9	0	0.347389	0.331	0.202	0
PIP4P2	0	0.344676	0.265	0.11	0
SYPL1	0	0.344372	0.474	0.321	0
FBXW5	0	0.344038	0.317	0.166	0
ASAH1	0	0.340639	0.561	0.366	0
GADD45A	0	0.338773	0.406	0.263	0
MET	0	0.338236	0.344	0.188	0
HEXB	0	0.337102	0.314	0.175	0
CRTAP	0	0.335915	0.361	0.204	0
TMED7	0	0.333227	0.319	0.177	0
RTL8C	0	0.33268	0.335	0.204	0
USP22	0	0.331374	0.299	0.153	0
PPP2R1A	0	0.329635	0.356	0.215	0
FNDC3B	0	0.329149	0.435	0.252	0
RHOQ	0	0.326137	0.281	0.132	0
RHOBTB3	0	0.324082	0.285	0.154	0
CRIM1	0	0.322862	0.407	0.207	0
AP1S2	0	0.322609	0.292	0.133	0
FDX1	0	0.322302	0.318	0.188	0
FAM3C	0	0.321225	0.416	0.269	0
LRPPRC	0	0.32122	0.329	0.192	0
RAB3IP	2.48361e-306	0.319577	0.292	0.172	6.62603e-302
CGNL1	0	0.319221	0.253	0.118	0
ANXA11	0	0.313525	0.428	0.287	0
IMPDH2	0	0.313259	0.286	0.163	0
LYPLA1	0	0.312898	0.325	0.183	0
MECOM	0	0.311463	0.253	0.115	0
UQCR10	2.0328e-124	0.311092	0.511	0.458	5.4233e-120
CYC1	1.74487e-290	0.310904	0.427	0.31	4.65515e-286
LAMB1	0	0.309528	0.357	0.194	0
BAG1	1.14182e-305	0.30767	0.395	0.274	3.04626e-301
ATP6V0E1	0	0.307585	0.609	0.486	0
TPST2	0	0.305674	0.255	0.116	0
PIM3	0	0.305486	0.408	0.236	0
CMTM6	0	0.303804	0.3	0.165	0
COX7C	3.97871e-104	0.302765	0.71	0.614	1.06148e-99
CALM2	5.19268e-267	0.302232	0.663	0.55	1.38536e-262
COL6A2	0	0.299996	0.373	0.178	0
ARID1B	0	0.299082	0.34	0.205	0
SPTBN1	0	0.29803	0.672	0.438	0
CAPZA2	0	0.297791	0.491	0.356	0
NEU1	3.36884e-229	0.297693	0.289	0.189	8.98773e-225
SLC40A1	0	0.296296	0.301	0.15	0
CPNE3	0	0.294172	0.396	0.267	0
TNRC6B	0	0.292132	0.421	0.259	0
DDX17	0	0.291782	0.625	0.465	0
RCAN2	0	0.290685	0.253	0.107	0
UQCR11	3.95547e-87	0.290397	0.493	0.461	1.05528e-82
HSPA9	0	0.290197	0.48	0.335	0
PDXK	0	0.289919	0.327	0.197	0
AHCYL1	0	0.289755	0.433	0.279	0
SERINC1	0	0.289697	0.465	0.306	0
FNBP1L	0	0.287355	0.353	0.223	0
MYH9	0	0.285406	0.467	0.282	0
CD164	0	0.284992	0.492	0.349	0
CAMK2N1	0	0.284651	0.527	0.34	0
COX7B	3.70118e-151	0.284366	0.544	0.472	9.87439e-147
ACADVL	0	0.284254	0.491	0.345	0
ARPP19	0	0.278371	0.339	0.199	0
KIAA1109	0	0.278061	0.318	0.173	0
C6orf62	0	0.274894	0.299	0.168	0
PTBP3	0	0.274311	0.349	0.213	0
ATP5ME	1.57681e-78	0.27407	0.443	0.421	4.20676e-74
GLG1	0	0.273789	0.36	0.231	0
NDRG2	0	0.273372	0.261	0.124	0
RERE	0	0.272893	0.308	0.174	0
WASHC4	0	0.271937	0.254	0.138	0
ACSL4	0	0.270706	0.278	0.144	0
CERT1	2.42622e-262	0.269427	0.27	0.162	6.47291e-258
UPP1	0	0.269288	0.282	0.159	0
PAPOLA	0	0.268346	0.434	0.287	0
OSBPL1A	0	0.266821	0.373	0.219	0
METTL7A	0	0.265665	0.263	0.139	0
ATP5PF	1.28657e-142	0.264256	0.592	0.521	3.43245e-138
TMEM123	1.0686e-301	0.262368	0.417	0.288	2.85093e-297
RETREG1	0	0.262019	0.323	0.176	0
ATP6V1G1	5.34095e-253	0.260591	0.589	0.493	1.42491e-248
ARL2BP	0	0.259957	0.299	0.178	0
CELF1	0	0.259434	0.301	0.167	0
DPP4	0	0.258534	0.251	0.13	0
BOLA3	7.29273e-141	0.25804	0.279	0.207	1.94563e-136
HSP90AA1	0	0.257103	0.828	0.628	0
DDB1	1.20308e-248	0.256856	0.254	0.151	3.20968e-244
MINDY2	0	0.256679	0.34	0.196	0
VDAC2	3.9831e-149	0.256652	0.465	0.398	1.06265e-144
MGAT1	1.89893e-264	0.25584	0.254	0.148	5.06616e-260
CLN5	1.94124e-223	0.255674	0.262	0.163	5.17904e-219
ITFG1	3.05293e-256	0.254023	0.277	0.17	8.14492e-252
CLTC	0	0.25366	0.435	0.297	0
ATP5F1C	8.70391e-186	0.25233	0.539	0.454	2.32212e-181
SET	7.42709e-48	-0.250175	0.393	0.439	1.98147e-43
DPP7	2.39906e-166	-0.252613	0.165	0.259	6.40045e-162
UBL5	4.68787e-166	-0.253466	0.334	0.457	1.25068e-161
MPHOSPH8	2.10485e-87	-0.253644	0.197	0.267	5.61554e-83
APP	0.117107	-0.254826	0.607	0.536	1
PDIA3	4.09125e-45	-0.255392	0.489	0.494	1.0915e-40
LEPROT	7.24896e-45	-0.255713	0.365	0.408	1.93395e-40
SELENOW	3.28716e-35	-0.25634	0.417	0.45	8.76981e-31
ENSA	1.4715e-124	-0.256379	0.193	0.276	3.92582e-120
YWHAH	1.42721e-14	-0.256412	0.288	0.309	3.80766e-10
SNHG6	1.79681e-124	-0.257357	0.234	0.321	4.79371e-120
DNAJC8	8.78617e-118	-0.25746	0.193	0.273	2.34406e-113
ANAPC16	7.11873e-98	-0.258855	0.292	0.368	1.89921e-93
SMARCE1	1.20504e-132	-0.258915	0.177	0.264	3.21493e-128
NME3	1.03419e-128	-0.259447	0.197	0.283	2.75912e-124
TMEM14C	7.84535e-119	-0.25985	0.299	0.387	2.09306e-114
PGK1	4.88167e-14	-0.259852	0.447	0.455	1.30238e-09
SUB1	1.2937e-104	-0.261351	0.348	0.434	3.45146e-100
ADI1	4.03572e-13	-0.261466	0.279	0.3	1.07669e-08
SEC11C	8.85419e-101	-0.262139	0.208	0.278	2.36221e-96
BST2	5.62806e-06	-0.262974	0.369	0.351	0.150151
PRDX6	5.08172e-91	-0.263744	0.372	0.435	1.35575e-86
MRPL52	2.80522e-162	-0.264942	0.162	0.255	7.48406e-158
SPINT2	3.06205e-12	-0.265458	0.382	0.365	8.16923e-08
EIF3D	9.1759e-197	-0.265493	0.15	0.251	2.44804e-192
NAA38	1.47474e-134	-0.265975	0.209	0.298	3.93447e-130
PRDX5	5.54826e-125	-0.266862	0.372	0.466	1.48022e-120
CTNNA1	3.75628e-124	-0.267965	0.213	0.299	1.00214e-119
SH3BGRL	1.27553e-86	-0.268449	0.232	0.303	3.40298e-82
HEBP2	5.55815e-143	-0.269902	0.195	0.282	1.48286e-138
CHMP5	3.75757e-114	-0.269946	0.229	0.311	1.00248e-109
JMJD1C	2.85622e-82	-0.271035	0.197	0.266	7.6201e-78
PHF3	2.53156e-109	-0.271069	0.186	0.264	6.75395e-105
SLTM	8.68401e-122	-0.271859	0.178	0.261	2.31681e-117
SEC61B	9.04736e-157	-0.27204	0.342	0.454	2.41374e-152
NDUFAF3	7.17083e-112	-0.272099	0.212	0.292	1.9131e-107
PPIG	2.05352e-107	-0.272131	0.236	0.316	5.47857e-103
UBE2D2	8.50672e-144	-0.272222	0.217	0.309	2.26951e-139
SRP9	8.96814e-103	-0.273348	0.28	0.36	2.39261e-98
PSMB7	3.50455e-172	-0.273781	0.158	0.252	9.34979e-168
HSPB1	9.00707e-55	-0.276195	0.488	0.531	2.403e-50
RHOA	8.68554e-28	-0.276466	0.408	0.435	2.31722e-23
MRPS34	7.62225e-177	-0.278699	0.163	0.258	2.03354e-172
ACAA2	3.10161e-33	-0.279274	0.289	0.321	8.2748e-29
YWHAE	1.03538e-117	-0.280203	0.342	0.429	2.76229e-113
HNRNPR	1.28303e-129	-0.280895	0.209	0.296	3.423e-125
ACP1	1.32958e-196	-0.281447	0.153	0.253	3.5472e-192
EIF3I	4.43816e-183	-0.281808	0.174	0.273	1.18406e-178
HNRNPU	2.33763e-34	-0.28186	0.451	0.478	6.23657e-30
PSMB8	1.50537e-117	-0.281978	0.216	0.294	4.01616e-113
ROMO1	1.35484e-183	-0.282204	0.174	0.275	3.61458e-179
HSPD1	2.58006e-33	-0.283424	0.449	0.471	6.88334e-29
BEX3	1.06498e-93	-0.284515	0.29	0.363	2.84126e-89
CHURC1	8.28795e-128	-0.284596	0.224	0.312	2.21114e-123
GSTO1	2.02979e-112	-0.284708	0.301	0.382	5.41527e-108
TLN1	1.32663e-90	-0.284982	0.216	0.286	3.53931e-86
DYNLT1	2.8859e-124	-0.286156	0.279	0.365	7.69929e-120
TCEA1	2.01526e-122	-0.287015	0.229	0.312	5.37651e-118
TRAPPC5	3.7016e-165	-0.287203	0.237	0.337	9.87551e-161
ATP5MC2	6.93088e-112	-0.287406	0.508	0.555	1.84909e-107
EIF5A	4.1311e-125	-0.288272	0.176	0.254	1.10214e-120
DARS	6.58007e-169	-0.288656	0.167	0.261	1.7555e-164
STAU1	5.52261e-207	-0.288762	0.15	0.255	1.47338e-202
SYF2	4.14923e-134	-0.289262	0.205	0.29	1.10697e-129
SEC62	2.137e-73	-0.289444	0.451	0.492	5.70129e-69
OPTN	1.13281e-138	-0.289511	0.187	0.273	3.02224e-134
POLR2I	6.10336e-178	-0.290393	0.172	0.269	1.62832e-173
NUDC	1.89009e-194	-0.291475	0.171	0.272	5.04258e-190
SERP1	2.4361e-139	-0.29247	0.274	0.362	6.49926e-135
TMEM141	5.08847e-76	-0.293133	0.233	0.29	1.35755e-71
RBIS	3.71482e-204	-0.293176	0.163	0.267	9.91078e-200
ZNF706	1.71339e-171	-0.293745	0.189	0.286	4.57114e-167
GCSH	2.44818e-60	-0.294793	0.215	0.266	6.5315e-56
CD151	7.091e-89	-0.295433	0.335	0.394	1.89181e-84
FIS1	7.55226e-125	-0.29587	0.283	0.371	2.01487e-120
NDUFA2	6.39502e-132	-0.296451	0.25	0.341	1.70613e-127
SH3GLB1	1.73202e-136	-0.298744	0.199	0.287	4.62086e-132
TOP1	2.35787e-155	-0.299939	0.17	0.261	6.29057e-151
SRRM1	3.05925e-118	-0.300151	0.269	0.354	8.16177e-114
WASF2	1.32297e-111	-0.300673	0.224	0.303	3.52956e-107
DNAJC15	5.40064e-181	-0.303774	0.188	0.288	1.44084e-176
DCTN3	4.05725e-215	-0.306328	0.162	0.268	1.08243e-210
HSBP1	4.32016e-152	-0.306874	0.263	0.357	1.15258e-147
PFN1	1.47813e-162	-0.307458	0.416	0.523	3.9435e-158
DYNLL1	3.1867e-227	-0.307722	0.408	0.534	8.5018e-223
GTF3C6	7.1985e-214	-0.30963	0.162	0.268	1.92049e-209
C1orf43	5.28557e-162	-0.310239	0.2	0.291	1.41014e-157
TGFBR2	2.04826e-10	-0.311229	0.251	0.212	5.46455e-06
BLOC1S1	4.31931e-151	-0.311393	0.251	0.351	1.15235e-146
CALR	2.44972e-68	-0.311475	0.505	0.513	6.53561e-64
SELENOP	3.60304e-19	-0.311815	0.405	0.409	9.61256e-15
PNN	3.95469e-104	-0.312838	0.229	0.307	1.05507e-99
ST13	6.12776e-115	-0.314314	0.355	0.434	1.63483e-110
WDR83OS	2.59108e-178	-0.314825	0.31	0.417	6.91274e-174
SRRM2	4.51368e-64	-0.315579	0.405	0.455	1.2042e-59
HNRNPDL	3.6986e-131	-0.31666	0.346	0.429	9.86751e-127
MRFAP1	2.45175e-165	-0.317965	0.237	0.335	6.54104e-161
ALDH1A1	2.33056e-53	-0.319402	0.248	0.29	6.2177e-49
NDUFC1	1.57429e-160	-0.319516	0.338	0.441	4.20006e-156
NFIB	1.57672e-83	-0.320338	0.214	0.279	4.20653e-79
GNAS	7.49651e-99	-0.32192	0.644	0.621	1.99999e-94
NOP53	1.80072e-127	-0.323111	0.283	0.364	4.80415e-123
RPS16	3.01031e-296	-0.324041	0.685	0.713	8.03122e-292
ZC3H15	1.27871e-200	-0.324092	0.178	0.284	3.41146e-196
SSBP1	7.79315e-208	-0.324351	0.247	0.361	2.07914e-203
CCPG1	1.20727e-166	-0.324843	0.182	0.277	3.22087e-162
RPL27	2.42343e-243	-0.325202	0.521	0.613	6.46547e-239
DDX18	2.57227e-239	-0.326369	0.146	0.261	6.86256e-235
ANKRD12	1.42927e-92	-0.327138	0.246	0.32	3.81316e-88
GPX4	1.48418e-101	-0.327736	0.5	0.54	3.95963e-97
YWHAQ	1.10651e-177	-0.327768	0.236	0.336	2.95206e-173
XRCC5	4.12174e-186	-0.327844	0.242	0.346	1.09964e-181
SMDT1	2.02981e-180	-0.327988	0.226	0.328	5.41532e-176
VAMP8	2.55148e-120	-0.328044	0.264	0.341	6.80708e-116
HSP90AB1	1.86137e-167	-0.328127	0.716	0.672	4.96594e-163
HNRNPD	2.11885e-161	-0.328294	0.241	0.336	5.65289e-157
PSMB6	3.84623e-197	-0.32859	0.238	0.347	1.02614e-192
ANXA5	1.07444e-128	-0.329095	0.349	0.426	2.86649e-124
POMP	1.01425e-157	-0.329373	0.316	0.423	2.70593e-153
SF3B6	8.33246e-196	-0.330008	0.257	0.368	2.22302e-191
NENF	3.72242e-201	-0.330234	0.234	0.34	9.93105e-197
LUC7L3	1.25772e-18	-0.330462	0.339	0.364	3.35548e-14
ACTB	7.39371e-86	-0.330857	0.761	0.703	1.97257e-81
VKORC1	1.18719e-202	-0.331791	0.206	0.31	3.16731e-198
TRIR	3.33706e-189	-0.332102	0.254	0.361	8.90295e-185
YBX1	1.1431e-252	-0.332821	0.427	0.548	3.04968e-248
THRAP3	4.57892e-260	-0.333023	0.147	0.265	1.22161e-255
TMEM205	1.33272e-186	-0.334068	0.222	0.322	3.55557e-182
NDUFB4	3.23288e-215	-0.334338	0.316	0.437	8.62499e-211
EIF2S2	2.07547e-187	-0.336125	0.207	0.31	5.53715e-183
BZW1	2.18255e-177	-0.339218	0.204	0.302	5.82283e-173
UBE2V1	1.96719e-227	-0.339369	0.194	0.307	5.24825e-223
MAP4	4.03961e-166	-0.339458	0.17	0.264	1.07773e-161
PSMA6	8.55208e-205	-0.339905	0.199	0.306	2.28161e-200
SEM1	1.15012e-212	-0.341371	0.289	0.407	3.0684e-208
SIVA1	8.42135e-249	-0.341635	0.148	0.26	2.24673e-244
HMGN3	2.41245e-150	-0.343136	0.289	0.378	6.43619e-146
TBCA	1.84643e-188	-0.343355	0.319	0.427	4.92608e-184
HNRNPA2B1	9.19155e-153	-0.344274	0.592	0.64	2.45221e-148
TOMM7	7.37908e-226	-0.345297	0.372	0.491	1.96867e-221
PRELID1	1.46065e-180	-0.346981	0.22	0.318	3.89686e-176
YWHAZ	2.68799e-156	-0.347308	0.289	0.38	7.17129e-152
SNU13	5.15309e-233	-0.348058	0.251	0.371	1.37479e-228
CIB1	1.26054e-170	-0.348079	0.27	0.367	3.36298e-166
PPFIBP1	6.3034e-126	-0.348958	0.22	0.305	1.68168e-121
HINT1	3.704e-230	-0.350012	0.537	0.615	9.88191e-226
GDI2	2.4031e-287	-0.35023	0.149	0.273	6.41124e-283
RBM8A	1.92443e-200	-0.351547	0.215	0.321	5.13419e-196
SERPINB6	5.59689e-105	-0.351627	0.262	0.336	1.49319e-100
ELOB	8.24468e-248	-0.354337	0.361	0.492	2.1996e-243
SNHG7	2.07246e-147	-0.354663	0.204	0.288	5.52911e-143
TMED9	1.02845e-219	-0.355257	0.218	0.328	2.74379e-215
GABARAPL2	1.8249e-183	-0.357477	0.293	0.396	4.86865e-179
C11orf58	1.13812e-206	-0.35866	0.29	0.403	3.0364e-202
CHCHD2	1.3478e-298	-0.360309	0.417	0.55	3.59581e-294
CSTB	3.91525e-112	-0.361386	0.358	0.435	1.04455e-107
SRP14	1.46087e-187	-0.361462	0.604	0.651	3.89744e-183
TMEM50A	1.17359e-170	-0.361533	0.234	0.331	3.13103e-166
PDCD5	9.99982e-277	-0.361744	0.174	0.296	2.66785e-272
OSTC	2.38493e-249	-0.36212	0.188	0.304	6.36276e-245
ERH	5.98398e-193	-0.362964	0.235	0.338	1.59647e-188
SOD2	1.31519e-64	-0.363332	0.562	0.432	3.50879e-60
TMEM219	3.02071e-277	-0.363606	0.194	0.32	8.05896e-273
TPR	5.22529e-205	-0.36394	0.24	0.352	1.39406e-200
MYDGF	1.65912e-254	-0.363984	0.198	0.314	4.42636e-250
HMGN2	3.58373e-161	-0.36403	0.252	0.344	9.56103e-157
DDX24	6.30872e-177	-0.364186	0.259	0.362	1.6831e-172
TAF1D	1.80259e-216	-0.36502	0.166	0.278	4.80913e-212
TOMM5	7.55511e-257	-0.365176	0.17	0.288	2.01563e-252
KRT8	2.07632e-91	-0.367802	0.26	0.316	5.5394e-87
BOD1L1	2.26723e-198	-0.372419	0.195	0.303	6.04875e-194
KMT2E	4.28784e-222	-0.3733	0.172	0.285	1.14395e-217
TSTD1	7.08585e-208	-0.374245	0.173	0.27	1.89043e-203
NUPR1	4.123e-70	-0.374417	0.259	0.305	1.09997e-65
EIF5B	5.53647e-215	-0.374567	0.193	0.304	1.47707e-210
FUNDC2	1.71844e-282	-0.37558	0.16	0.281	4.58461e-278
BRK1	3.89586e-207	-0.375821	0.248	0.357	1.03938e-202
PTGES3	9.88083e-198	-0.376168	0.324	0.428	2.63611e-193
SARAF	2.54496e-94	-0.378523	0.402	0.441	6.78971e-90
RNF7	8.62135e-270	-0.379773	0.21	0.333	2.30009e-265
LAMTOR4	2.61168e-284	-0.384419	0.224	0.356	6.96771e-280
RBM3	1.40741e-261	-0.385143	0.244	0.368	3.75482e-257
PSMD4	0	-0.385368	0.11	0.251	0
AP2M1	1.09733e-259	-0.387362	0.205	0.324	2.92757e-255
SNRPB	3.62097e-307	-0.387394	0.153	0.277	9.66038e-303
ADH5	8.59427e-307	-0.388884	0.165	0.295	2.29287e-302
B2M	0.582457	-0.390068	0.991	0.82	1
KRT10	3.38586e-291	-0.39018	0.19	0.317	9.03312e-287
NOL7	0	-0.392009	0.164	0.299	0
PA2G4	0	-0.392264	0.163	0.294	0
DNAJA1	8.01702e-205	-0.394256	0.224	0.331	2.13886e-200
ARPC2	9.43093e-183	-0.397573	0.349	0.446	2.51608e-178
HMGN1	2.30726e-233	-0.398369	0.274	0.387	6.15554e-229
MRPL57	0	-0.398796	0.183	0.316	0
EIF3G	0	-0.399062	0.15	0.284	0
DDX46	0	-0.400929	0.139	0.27	0
SSR2	3.34135e-229	-0.403042	0.291	0.394	8.91439e-225
ANP32B	0	-0.409154	0.189	0.321	0
PAIP2	0	-0.410975	0.119	0.252	0
MGMT	0	-0.41284	0.106	0.256	0
RSL24D1	0	-0.416005	0.161	0.295	0
DNPH1	4.07326e-161	-0.416348	0.178	0.264	1.08671e-156
NUCKS1	1.39819e-182	-0.419937	0.403	0.48	3.73023e-178
BDH2	5.70343e-231	-0.419995	0.144	0.251	1.52162e-226
IK	0	-0.421586	0.12	0.258	0
MSN	1.75453e-187	-0.422042	0.181	0.278	4.68092e-183
AP2S1	0	-0.423633	0.161	0.299	0
PSME2	0	-0.423754	0.158	0.292	0
UBXN1	0	-0.424425	0.136	0.279	0
ARGLU1	1.14215e-127	-0.429792	0.244	0.327	3.04715e-123
RPS10	1.434e-262	-0.430993	0.295	0.409	3.82577e-258
NDRG1	2.02848e-55	-0.431646	0.378	0.408	5.41178e-51
NEAT1	0	-0.43448	0.864	0.725	0
P4HB	3.46016e-155	-0.438831	0.311	0.388	9.23136e-151
NSA2	0	-0.43917	0.197	0.336	0
ANAPC11	0	-0.444392	0.207	0.353	0
AHNAK	5.41744e-132	-0.446725	0.325	0.397	1.44532e-127
CTSB	3.72487e-225	-0.4483	0.228	0.339	9.93758e-221
CNN3	7.19466e-153	-0.449341	0.302	0.39	1.91946e-148
RPL8	0	-0.450149	0.803	0.789	0
RPL23	0	-0.456169	0.598	0.691	0
GOLGB1	3.57901e-273	-0.456379	0.241	0.368	9.54844e-269
SELENOH	0	-0.456439	0.26	0.401	0
RPL39	0	-0.456641	0.669	0.734	0
TCEAL4	0	-0.458994	0.197	0.342	0
EIF4A1	4.82611e-233	-0.46004	0.422	0.504	1.28756e-228
NEDD8	0	-0.461899	0.262	0.409	0
FCGRT	5.18224e-221	-0.464137	0.202	0.306	1.38257e-216
HIST1H4C	0	-0.466005	0.106	0.252	0
COL18A1	0	-0.46703	0.118	0.262	0
TUBA1B	1.4526e-150	-0.468447	0.353	0.427	3.87539e-146
RAP1B	0	-0.470292	0.198	0.334	0
TRMT112	0	-0.47198	0.251	0.397	0
ZNHIT1	0	-0.474927	0.193	0.345	0
MYL12B	0	-0.486885	0.473	0.6	0
METTL26	0	-0.487326	0.108	0.261	0
PRDX4	0	-0.487625	0.106	0.276	0
RAC1	1.81091e-269	-0.487675	0.443	0.53	4.83132e-265
GADD45GIP1	0	-0.488613	0.182	0.347	0
ZFP36L1	2.68195e-144	-0.488676	0.359	0.431	7.15518e-140
KLF6	1.97631e-127	-0.489276	0.315	0.389	5.27261e-123
CTSC	0	-0.490512	0.121	0.275	0
TXN	1.17113e-248	-0.491105	0.401	0.532	3.12447e-244
CFL1	0	-0.491477	0.424	0.545	0
RPS27L	0	-0.492068	0.382	0.524	0
JUND	3.10971e-99	-0.493015	0.375	0.415	8.29639e-95
RNF181	0	-0.493147	0.136	0.299	0
SBDS	0	-0.495805	0.155	0.31	0
ECHS1	1.60895e-169	-0.49593	0.244	0.337	4.29251e-165
MZT2A	0	-0.498652	0.122	0.278	0
RPL7A	0	-0.501415	0.814	0.772	0
SELENOM	2.32416e-276	-0.504547	0.204	0.314	6.20062e-272
PHPT1	0	-0.504548	0.27	0.395	0
UFC1	0	-0.504829	0.14	0.313	0
PPA1	0	-0.505011	0.18	0.331	0
SNX3	0	-0.505431	0.247	0.394	0
MARCKS	3.27906e-193	-0.507292	0.221	0.317	8.74819e-189
SERBP1	0	-0.509576	0.251	0.402	0
CHMP2A	0	-0.510776	0.183	0.355	0
RPS11	0	-0.515688	0.556	0.678	0
SUMO2	0	-0.51591	0.367	0.526	0
UBA52	0	-0.518247	0.529	0.665	0
RPS20	0	-0.519237	0.561	0.65	0
RPL15	0	-0.521581	0.675	0.724	0
ITGB1	3.29134e-101	-0.522301	0.487	0.5	8.78095e-97
SAP18	0	-0.525268	0.286	0.445	0
RPS29	0	-0.527915	0.481	0.618	0
SQSTM1	2.77413e-269	-0.529215	0.323	0.433	7.40111e-265
GCC2	0	-0.533046	0.225	0.375	0
NFIA	0	-0.535791	0.171	0.31	0
ECH1	0	-0.535847	0.192	0.34	0
SAT2	0	-0.536599	0.138	0.28	0
SCAND1	0	-0.537055	0.148	0.324	0
PLPP3	0.0361355	-0.539585	0.296	0.261	1
EEF1G	0	-0.540729	0.523	0.616	0
DAD1	0	-0.541848	0.261	0.426	0
S100A13	0	-0.543604	0.258	0.387	0
EIF3H	0	-0.547021	0.19	0.366	0
ARPC3	0	-0.549194	0.329	0.489	0
CFDP1	0	-0.549287	0.119	0.293	0
ARL6IP4	0	-0.549975	0.226	0.399	0
CDC37	0	-0.552352	0.127	0.292	0
RSL1D1	0	-0.553836	0.09	0.279	0
C19orf53	0	-0.55481	0.198	0.382	0
IL6ST	9.66759e-303	-0.557232	0.182	0.312	2.57922e-298
MZT2B	0	-0.559568	0.24	0.405	0
PLOD2	9.00925e-54	-0.5605	0.22	0.262	2.40358e-49
TPM3	0	-0.562298	0.269	0.413	0
SNHG29	0	-0.56376	0.437	0.539	0
UBB	0	-0.564831	0.423	0.583	0
NDUFA11	0	-0.566929	0.251	0.436	0
PARK7	0	-0.567825	0.27	0.445	0
SAT1	9.05813e-164	-0.569186	0.457	0.516	2.41662e-159
RPL35	0	-0.56956	0.55	0.668	0
ARPC1B	0	-0.570233	0.11	0.275	0
RPL37A	0	-0.570535	0.609	0.717	0
RPL13A	0	-0.573125	0.725	0.757	0
ENO1	3.00218e-171	-0.573717	0.46	0.503	8.00952e-167
DEK	0	-0.57417	0.141	0.327	0
ITM2B	0	-0.577737	0.858	0.786	0
SOD1	0	-0.579252	0.346	0.51	0
RABAC1	0	-0.583752	0.209	0.393	0
PSME1	0	-0.58465	0.209	0.385	0
EID1	0	-0.589092	0.292	0.466	0
SNHG5	0	-0.589674	0.171	0.307	0
EIF3E	0	-0.591478	0.249	0.416	0
GUK1	0	-0.59332	0.373	0.501	0
WWTR1	0	-0.595786	0.131	0.264	0
BTF3	0	-0.599223	0.406	0.584	0
TPT1	0	-0.603978	0.856	0.863	0
RPL9	0	-0.605723	0.685	0.757	0
RPL36AL	0	-0.610203	0.318	0.503	0
BNIP3	4.75463e-199	-0.612082	0.266	0.354	1.26849e-194
H2AFZ	0	-0.614061	0.215	0.395	0
DUSP23	0	-0.61635	0.061	0.251	0
GNAI2	0	-0.617678	0.136	0.266	0
CST3	0	-0.618216	0.43	0.535	0
RPL18	0	-0.619765	0.713	0.743	0
OCIAD2	0	-0.622749	0.201	0.348	0
RPL21	0	-0.623841	0.687	0.741	0
S100A6	2.46735e-69	-0.627136	0.808	0.7	6.58265e-65
EDF1	0	-0.627348	0.29	0.493	0
FKBP1A	7.6092e-184	-0.629321	0.279	0.368	2.03006e-179
RPS2	0	-0.632485	0.782	0.778	0
RPS25	0	-0.633449	0.578	0.715	0
RPL27A	0	-0.636115	0.521	0.657	0
HNRNPA1	0	-0.636897	0.323	0.484	0
AKR1A1	0	-0.639593	0.084	0.256	0
ATP5IF1	0	-0.640706	0.292	0.472	0
CMBL	0	-0.642203	0.18	0.303	0
RPL4	0	-0.645938	0.369	0.532	0
CNBP	0	-0.646465	0.201	0.399	0
LMNA	0	-0.670527	0.229	0.359	0
MYL6	0	-0.673223	0.517	0.679	0
CAST	0	-0.673745	0.271	0.47	0
C4orf3	0	-0.678825	0.238	0.428	0
SSR4	0	-0.682783	0.302	0.478	0
PFDN5	0	-0.684289	0.419	0.611	0
PRDX1	0	-0.68725	0.401	0.57	0
FTH1	0	-0.688759	0.959	0.933	0
TTR	0	-0.688773	0.273	0.09	0
H3F3A	0	-0.690081	0.474	0.642	0
RPL3	0	-0.691324	0.791	0.802	0
RHOC	0	-0.699828	0.159	0.352	0
PRRC2C	0	-0.700661	0.197	0.412	0
RAB13	0	-0.701307	0.218	0.409	0
HMGB1	0	-0.70492	0.507	0.632	0
NAP1L1	0	-0.710859	0.251	0.45	0
EEF1D	0	-0.711985	0.377	0.552	0
MYL12A	0	-0.7123	0.339	0.512	0
BNIP3L	0	-0.718254	0.07	0.283	0
RHOB	0	-0.718823	0.077	0.264	0
HLA-E	5.04234e-105	-0.719755	0.535	0.523	1.34525e-100
PTMS	0	-0.721217	0.156	0.357	0
RPL5	0	-0.731389	0.625	0.73	0
SNHG8	0	-0.732524	0.108	0.316	0
RPLP2	0	-0.733634	0.575	0.738	0
CD81	0	-0.735371	0.467	0.556	0
RPL36	0	-0.735423	0.538	0.674	0
SEPTIN7	0	-0.735635	0.298	0.458	0
KRT18	0	-0.736106	0.191	0.339	0
DAB2	0	-0.736493	0.133	0.318	0
HLA-DPB1	0	-0.739951	0.123	0.309	0
NFKBIA	0	-0.746627	0.088	0.271	0
NCL	0	-0.7469	0.246	0.453	0
RPL14	0	-0.749536	0.523	0.697	0
NPM1	0	-0.761502	0.39	0.559	0
YBX3	0	-0.765965	0.295	0.444	0
RPL7	0	-0.766874	0.528	0.682	0
S100A11	0	-0.767033	0.481	0.598	0
RPL28	0	-0.768922	0.711	0.788	0
RPS13	0	-0.769017	0.578	0.73	0
RPL29	0	-0.770178	0.539	0.715	0
RPL24	0	-0.783338	0.556	0.722	0
NACA	0	-0.786894	0.534	0.72	0
DSTN	0	-0.796118	0.32	0.514	0
C12orf57	0	-0.796719	0.164	0.391	0
PABPC1	0	-0.79676	0.242	0.463	0
ARHGAP29	0	-0.802429	0.151	0.353	0
ZFAS1	0	-0.807577	0.205	0.395	0
RPS3	0	-0.808188	0.61	0.703	0
RPL38	0	-0.814073	0.392	0.612	0
HLA-DPA1	0	-0.819065	0.115	0.312	0
RPLP1	0	-0.819502	0.813	0.871	0
RPL37	0	-0.831146	0.553	0.732	0
RPS4X	0	-0.834221	0.67	0.794	0
RPL22	0	-0.834878	0.455	0.666	0
MT1X	3.38164e-173	-0.8367	0.3	0.379	9.02187e-169
GSTP1	0	-0.839488	0.38	0.533	0
S100A16	0	-0.8395	0.021	0.274	0
RPL23A	0	-0.844577	0.49	0.687	0
INSR	2.49939e-73	-0.846327	0.243	0.287	6.66812e-69
GAS5	0	-0.846785	0.271	0.415	0
RPL31	0	-0.850066	0.335	0.564	0
RPS21	0	-0.862727	0.443	0.643	0
CLU	1.51672e-157	-0.86317	0.314	0.369	4.04646e-153
RACK1	0	-0.874347	0.604	0.723	0
RPL6	0	-0.874927	0.607	0.747	0
TPI1	0	-0.875438	0.383	0.543	0
RPS9	0	-0.883416	0.558	0.716	0
RPS6	0	-0.899328	0.63	0.781	0
SH3BGRL3	0	-0.90229	0.175	0.414	0
RPS26	0	-0.902569	0.389	0.615	0
RPS15A	0	-0.913378	0.569	0.729	0
TMSB4X	0	-0.913511	0.787	0.71	0
RPS15	0	-0.928457	0.609	0.776	0
RPS27	0	-0.930486	0.623	0.756	0
RPS7	0	-0.931057	0.615	0.755	0
UACA	0	-0.931965	0.051	0.284	0
IFI16	0	-0.935984	0.019	0.283	0
LY6E	0	-0.937861	0.006	0.258	0
PNRC1	0	-0.944929	0.203	0.456	0
RPL41	0	-0.946082	0.798	0.854	0
RPS5	0	-0.952305	0.519	0.671	0
VMP1	0	-0.965817	0.186	0.355	0
MIF	0	-0.968161	0.491	0.677	0
GSN	8.71275e-180	-0.972155	0.288	0.361	2.32447e-175
CLIC1	0	-0.977066	0.222	0.49	0
RPL11	0	-0.978715	0.654	0.796	0
CALM1	0	-0.9791	0.438	0.612	0
CYBA	0	-0.982724	0.043	0.306	0
VEGFA	0.00148569	-0.983509	0.384	0.346	1
CRYAB	0	-0.990224	0.304	0.446	0
RPS14	0	-0.994271	0.685	0.814	0
CCND1	0	-0.996963	0.219	0.364	0
RPL17	0	-1.00056	0.608	0.752	0
RPL35A	0	-1.01851	0.518	0.712	0
MGST1	0	-1.0224	0.017	0.268	0
GNG11	0	-1.02353	0.193	0.389	0
RPL10A	0	-1.02719	0.473	0.669	0
FAU	0	-1.03048	0.508	0.726	0
CYB5A	0	-1.03426	0.315	0.495	0
RNF213	7.74459e-234	-1.03504	0.239	0.341	2.06618e-229
PTMA	0	-1.05406	0.644	0.757	0
RPL12	0	-1.05629	0.527	0.757	0
RPS19	0	-1.06285	0.706	0.788	0
RPL36A	0	-1.06681	0.386	0.633	0
TMEM176B	0	-1.07208	0.027	0.264	0
ANXA2	0	-1.0741	0.219	0.463	0
BTG1	0	-1.07443	0.281	0.499	0
CRIP2	0	-1.0749	0.009	0.302	0
IL32	0	-1.08874	0.009	0.262	0
MTRNR2L12	0	-1.09196	0.137	0.415	0
TAGLN2	0	-1.09575	0.115	0.384	0
RPLP0	0	-1.0969	0.561	0.693	0
IER2	0	-1.09769	0.062	0.311	0
H3F3B	0	-1.10304	0.479	0.657	0
RPL32	0	-1.10743	0.538	0.778	0
S100A10	0	-1.10954	0.414	0.605	0
RPL34	0	-1.11414	0.585	0.785	0
TSC22D1	0	-1.12539	0.178	0.422	0
ANXA1	0	-1.1436	0.017	0.312	0
RPS8	0	-1.14912	0.604	0.812	0
CEBPD	0	-1.15241	0.152	0.391	0
IGFBP4	0	-1.1554	0.011	0.284	0
FXYD2	7.7916e-243	-1.16117	0.579	0.547	2.07872e-238
RPS3A	0	-1.16248	0.596	0.793	0
UBC	0	-1.16824	0.397	0.652	0
RPL30	0	-1.17032	0.523	0.758	0
JUNB	0	-1.17132	0.064	0.321	0
GAPDH	0	-1.18425	0.608	0.763	0
EPAS1	0	-1.18516	0.086	0.299	0
HLA-DRA	0	-1.18743	0.176	0.429	0
RPS23	0	-1.20402	0.568	0.801	0
TMEM176A	0	-1.21201	0.016	0.255	0
RPL18A	0	-1.2142	0.484	0.718	0
LDHA	0	-1.22973	0.292	0.527	0
DUSP1	0	-1.23761	0.098	0.355	0
RPL10	0	-1.23874	0.742	0.845	0
RPS12	0	-1.24785	0.589	0.807	0
RPS24	0	-1.2546	0.585	0.833	0
JUN	0	-1.26302	0.089	0.341	0
EEF1B2	0	-1.28016	0.257	0.581	0
GPX3	0	-1.28533	0.342	0.449	0
RPS18	0	-1.28925	0.658	0.832	0
TPM1	0	-1.29198	0.213	0.462	0
TNFSF10	0	-1.3029	0.022	0.34	0
RPL13	0	-1.31268	0.697	0.845	0
RPL19	0	-1.31808	0.543	0.801	0
ID3	0	-1.34785	0.057	0.269	0
LGALS1	0	-1.37183	0.081	0.335	0
FTL	0	-1.37751	0.879	0.925	0
TM4SF1	0	-1.38109	0.003	0.255	0
RPS27A	0	-1.3924	0.583	0.809	0
RPL26	0	-1.41365	0.474	0.781	0
HLA-DRB1	0	-1.45469	0.036	0.366	0
DDIT4	0	-1.4583	0.018	0.317	0
CD74	0	-1.47131	0.248	0.501	0
IFITM2	0	-1.50436	0.053	0.396	0
PDZK1IP1	0	-1.50891	0.004	0.281	0
FOS	0	-1.51135	0.017	0.258	0
TIMP3	0	-1.56135	0.14	0.314	0
IFITM3	0	-1.65093	0.268	0.532	0
ADIRF	0	-1.68845	0.007	0.316	0
CALD1	0	-1.68893	0.032	0.375	0
TIMP1	0	-1.69239	0.052	0.404	0
MGP	4.96385e-259	-1.74285	0.177	0.266	1.32431e-254
CXCL14	0	-1.77748	0	0.288	0
SPARC	0	-1.78554	0.038	0.365	0
PLIN2	0	-1.79066	0.079	0.286	0
IGFBP7	0	-1.8191	0.592	0.664	0
TMSB10	0	-1.85038	0.416	0.747	0
NNMT	0	-1.88126	0.001	0.312	0
MT2A	0	-1.95293	0.223	0.559	0
IFI27	0	-1.97758	0.021	0.366	0
VIM	0	-3.12095	0.041	0.607	0

## Sheet: ccRCC cluster
Dataset S1: Markers of non-immune cell clusters from 12 samples, Related to Figure 1
ccRCC(VHL-associated and sporadic) cluster
	p_val	avg_logFC	pct.1	pct.2	p_val_adj
TGFBI	0	2.94	0.669	0.023	0
PLIN2	0	2.78683	0.82	0.124	0
ANGPTL4	0	2.74056	0.753	0.036	0
NDUFA4L2	0	2.60827	0.788	0.068	0
CP	0	2.57289	0.672	0.025	0
VEGFA	0	2.34529	0.86	0.287	0
NNMT	0	2.27756	0.789	0.115	0
HILPDA	0	2.04188	0.637	0.041	0
RARRES2	0	1.88287	0.69	0.066	0
REG1A	0	1.81167	0.287	0.003	0
VIM	0	1.75123	0.921	0.329	0
TMEM176A	0	1.71412	0.677	0.096	0
CCND1	0	1.69164	0.757	0.248	0
IGFBP3	0	1.59003	0.547	0.064	0
CLU	0	1.58738	0.748	0.292	0
LUCAT1	0	1.55157	0.362	0.049	0
EGLN3	0	1.54861	0.636	0.047	0
TMEM176B	0	1.54095	0.668	0.108	0
PLOD2	0	1.50903	0.627	0.192	0
GAS5	0	1.50564	0.708	0.314	0
LINC01320	0	1.45858	0.598	0.109	0
TPM1	0	1.4561	0.76	0.317	0
FABP7	0	1.45212	0.499	0.008	0
DDIT4	0	1.42181	0.627	0.149	0
LDHA	0	1.409	0.776	0.395	0
DEPP1	0	1.3589	0.566	0.055	0
LY6E	0	1.346	0.618	0.102	0
JUN	0	1.34451	0.661	0.192	0
TPI1	0	1.33983	0.785	0.442	0
ARL4C	0	1.33484	0.426	0.061	0
CEBPD	0	1.33319	0.707	0.247	0
SERPINA1	0	1.31934	0.479	0.096	0
S100A10	0	1.29573	0.809	0.497	0
NMB	0	1.29424	0.385	0.033	0
IL32	0	1.27954	0.599	0.109	0
TNFSF10	0	1.27817	0.632	0.167	0
BTG1	0	1.26674	0.758	0.372	0
FOS	0	1.25759	0.495	0.125	0
CPE	0	1.23549	0.292	0.084	0
HIST1H1C	0	1.22078	0.499	0.086	0
ENO1	0	1.21681	0.772	0.447	0
VCAM1	0	1.19562	0.489	0.056	0
ADM	0	1.19425	0.532	0.121	0
CA9	0	1.18209	0.497	0.018	0
RPL41	0	1.17134	0.914	0.822	0
BHLHE41	0	1.16991	0.487	0.035	0
GAPDH	0	1.16867	0.86	0.685	0
BNIP3	0	1.16821	0.627	0.278	0
C1R	0	1.16369	0.451	0.045	0
RPS27	0	1.15592	0.859	0.686	0
SOD2	0	1.1532	0.698	0.448	0
IER2	0	1.13908	0.525	0.178	0
RPL10	0	1.13758	0.908	0.794	0
TMEM91	0	1.13753	0.505	0.03	0
MIF	0	1.09412	0.817	0.58	0
RPS8	0	1.09182	0.88	0.716	0
SLC25A37	0	1.07812	0.425	0.116	0
TAGLN2	0	1.0768	0.654	0.235	0
DUSP1	0	1.06685	0.615	0.212	0
C1S	0	1.0648	0.427	0.033	0
TGM2	0	1.06457	0.41	0.06	0
YBX3	0	1.05991	0.72	0.343	0
FAM153CP	0	1.05912	0.297	0.021	0
SNHG8	0	1.05072	0.606	0.189	0
PGK1	0	1.05069	0.734	0.412	0
AL109615.2	0	1.03964	0.32	0.005	0
DNAH11	0	1.02598	0.288	0.003	0
S100A1	0	1.00602	0.46	0.09	0
RPL13	0	1.00348	0.903	0.776	0
SLC16A3	0	1.00017	0.475	0.04	0
SERPING1	0	0.99939	0.51	0.092	0
UBC	0	0.997055	0.827	0.522	0
CXCL14	0	0.993604	0.584	0.127	0
RPL36A	0	0.986468	0.797	0.508	0
BNIP3L	0	0.986252	0.605	0.149	0
JUNB	0	0.985213	0.579	0.178	0
ZFAS1	0	0.984955	0.658	0.279	0
RPL34	0	0.984371	0.856	0.692	0
TMSB10	0	0.979711	0.879	0.592	0
CYB5A	0	0.971158	0.681	0.394	0
RPL11	0	0.970253	0.872	0.726	0
APOC1	0	0.968695	0.371	0.062	0
RPL10A	0	0.966591	0.8	0.57	0
LINC02532	0	0.955953	0.456	0.082	0
RPL35A	0	0.948677	0.82	0.617	0
POT1-AS1	0	0.948034	0.418	0.026	0
RPL12	0	0.940367	0.842	0.65	0
SNHG29	0	0.939832	0.719	0.471	0
MXRA7	0	0.939593	0.496	0.153	0
RPS27A	0	0.938699	0.868	0.708	0
MDK	0	0.935813	0.407	0.036	0
RPS19	0	0.935601	0.878	0.741	0
EDN1	0	0.93528	0.322	0.02	0
CRYAB	0	0.932054	0.663	0.356	0
RRAD	0	0.925503	0.271	0.031	0
RPL30	0	0.92279	0.84	0.649	0
RPS3	0	0.922586	0.82	0.648	0
P4HA1	0	0.921737	0.518	0.125	0
RPS5	0	0.920075	0.803	0.589	0
PNRC1	0	0.91972	0.689	0.318	0
NOL3	0	0.913383	0.479	0.074	0
RPS18	0	0.905099	0.876	0.754	0
RPL37	0	0.905083	0.836	0.644	0
SARAF	0	0.901228	0.707	0.387	0
RPL36	0	0.896497	0.802	0.6	0
CRIP1	0	0.891333	0.292	0.087	0
RPLP0	0	0.88477	0.829	0.619	0
RPS2	0	0.88474	0.874	0.766	0
ADIRF	0	0.880764	0.634	0.143	0
RPL18A	0	0.880637	0.82	0.607	0
RPS3A	0	0.871075	0.856	0.703	0
MGST1	0	0.858405	0.566	0.122	0
ANXA4	0	0.857985	0.631	0.377	0
RNASET2	0	0.857356	0.455	0.121	0
METTL26	0	0.854376	0.553	0.156	0
EGR1	0	0.85419	0.364	0.09	0
CD70	0	0.849274	0.328	0.012	0
CYBA	0	0.846329	0.614	0.153	0
HLA-DRA	0	0.84317	0.61	0.299	0
EMP3	0	0.837738	0.495	0.128	0
C11orf96	0	0.837698	0.329	0.094	0
PHPT1	0	0.828571	0.649	0.307	0
IFI16	0	0.827943	0.547	0.137	0
RPS26	0	0.814358	0.744	0.503	0
EEF1B2	0	0.814043	0.734	0.425	0
C19orf33	0	0.811127	0.366	0.02	0
RACK1	0	0.81059	0.816	0.661	0
RNASE4	0	0.810409	0.42	0.03	0
RPL17	0	0.809638	0.822	0.682	0
FTH1	0	0.805496	0.952	0.941	0
VMP1	0	0.804872	0.537	0.26	0
RPL23A	0	0.796897	0.797	0.59	0
SAP30	0	0.791806	0.385	0.036	0
MXRA8	0	0.786477	0.318	0.007	0
TCEA3	0	0.783484	0.471	0.12	0
RPL22	0	0.782112	0.791	0.561	0
NPM1	0	0.779228	0.725	0.465	0
RPL26	0	0.77542	0.836	0.646	0
NDRG1	0	0.772145	0.697	0.354	0
RPS23	0	0.771367	0.855	0.697	0
RPL7	0	0.768756	0.787	0.604	0
RPL5	0	0.762677	0.822	0.673	0
RPL18	0	0.761589	0.833	0.718	0
FAU	0	0.761324	0.818	0.623	0
RPS21	0	0.759749	0.793	0.539	0
RPS15A	0	0.758639	0.807	0.652	0
TYMP	0	0.758543	0.482	0.133	0
DUSP23	0	0.757968	0.465	0.142	0
NUPR1	0	0.755703	0.574	0.248	0
RPL7A	0	0.754815	0.848	0.778	0
S100A13	0	0.753385	0.615	0.301	0
RPS14	0	0.749028	0.847	0.756	0
RPS9	0	0.747911	0.811	0.638	0
PFDN5	0	0.74703	0.763	0.51	0
CFH	0	0.738421	0.349	0.036	0
VCAN	0	0.737662	0.267	0.028	0
RPS15	0	0.736328	0.843	0.697	0
RPS24	0	0.734991	0.873	0.725	0
C2	0	0.732078	0.333	0.006	0
RPS25	0	0.727291	0.811	0.645	0
RPL19	0	0.726897	0.848	0.688	0
RPL39	0	0.717356	0.822	0.695	0
RPL6	0	0.71599	0.831	0.677	0
RPL31	0	0.714943	0.704	0.449	0
ENPP3	0	0.713534	0.3	0.004	0
RPL9	0	0.712964	0.831	0.717	0
RPS13	0	0.711366	0.803	0.657	0
RPL35	0	0.710877	0.791	0.602	0
RPL24	0	0.709953	0.806	0.642	0
SLC28A1	0	0.706859	0.301	0.014	0
RPL8	0	0.703222	0.858	0.785	0
TIMP1	0	0.700069	0.695	0.217	0
SLC2A1	0	0.697457	0.349	0.081	0
LGALS1	0	0.696925	0.529	0.202	0
NAT8	0	0.695575	0.282	0.061	0
NACA	0	0.694796	0.805	0.631	0
CDK18	0	0.693959	0.314	0.015	0
CD74	0	0.693917	0.619	0.38	0
RPS7	0	0.689708	0.824	0.688	0
BIRC3	0	0.688732	0.265	0.043	0
RPL3	0	0.686207	0.857	0.789	0
RSL1D1	0	0.684752	0.518	0.167	0
EPB41L4A-AS1	0	0.681733	0.466	0.142	0
PLP2	0	0.680378	0.456	0.13	0
CTSB	0	0.677778	0.562	0.261	0
HSD3B7	0	0.676946	0.31	0.023	0
AEBP1	0	0.675244	0.306	0.024	0
PPP1R15A	0	0.671997	0.434	0.113	0
RPL37A	0	0.670384	0.824	0.657	0
RPL21	0	0.669434	0.814	0.708	0
RPS6	0	0.665527	0.842	0.71	0
ANXA1	0	0.656811	0.445	0.171	0
TNFRSF12A	0	0.653415	0.382	0.172	0
ADSSL1	0	0.6533	0.3	0.019	0
ZFP36	0	0.651097	0.395	0.106	0
CD24	0	0.648869	0.734	0.588	0
MXI1	0	0.646713	0.429	0.107	0
CDCA2	0	0.645517	0.305	0.004	0
RPL38	0	0.644214	0.748	0.502	0
DARS	0	0.641233	0.507	0.187	0
EEF1D	0	0.641128	0.72	0.456	0
C3	0	0.63942	0.347	0.073	0
FAM20C	0	0.637809	0.295	0.046	0
CFB	0	0.636496	0.315	0.021	0
BTF3	0	0.635531	0.736	0.489	0
ENPEP	0	0.632385	0.305	0.032	0
KRT18	0	0.632046	0.533	0.25	0
HMGN2	0	0.629562	0.571	0.274	0
WDR60	0	0.626777	0.354	0.149	0
HNRNPA1	0	0.622097	0.672	0.391	0
RPS28	0	0.618157	0.863	0.829	0
C4orf3	0	0.617766	0.628	0.321	0
CCN1	0	0.615307	0.313	0.063	0
RPLP1	0	0.615052	0.89	0.844	0
GSTA2	0	0.615016	0.309	0.051	0
SSR2	0	0.614882	0.614	0.32	0
TMEM37	0	0.613029	0.308	0.042	0
ARID5B	0	0.612914	0.437	0.121	0
PKM	0	0.609853	0.742	0.536	0
OCIAD2	0	0.608648	0.56	0.257	0
UFC1	0	0.60696	0.529	0.21	0
JUND	0	0.605253	0.59	0.374	0
VKORC1	0	0.603648	0.529	0.236	0
CDH6	0	0.60157	0.28	0.041	0
SLC22A2	0	0.600861	0.346	0.044	0
CD81	0	0.600136	0.704	0.498	0
ALDH1A1	0	0.597922	0.446	0.25	0
HLA-DPB1	0	0.594618	0.458	0.211	0
SNHG7	0	0.59334	0.507	0.222	0
BST2	0	0.592333	0.642	0.317	0
ECH1	0	0.591876	0.534	0.251	0
HIST1H4C	0	0.590426	0.451	0.163	0
RPS12	0	0.586178	0.84	0.713	0
PMP22	0	0.585085	0.36	0.072	0
FAM13A	0	0.585075	0.352	0.119	0
RPL28	0	0.584498	0.851	0.748	0
PHLDA3	0	0.583653	0.316	0.058	0
NOP53	0	0.581759	0.587	0.299	0
CNDP2	0	0.580879	0.455	0.221	0
SHMT2	0	0.579807	0.375	0.069	0
SNHG6	0	0.579549	0.549	0.252	0
RPS10	0	0.577661	0.616	0.332	0
PFKP	0	0.577209	0.431	0.124	0
MZT2B	0	0.575685	0.615	0.307	0
PDZK1IP1	0	0.575317	0.519	0.133	0
S100A11	0	0.572214	0.751	0.528	0
CRNDE	0	0.569457	0.358	0.076	0
MT2A	3.01698e-227	0.569328	0.62	0.412	8.049e-223
C12orf57	0	0.569294	0.587	0.269	0
HLA-DRB1	0	0.567651	0.535	0.206	0
ZNF395	0	0.563475	0.283	0.06	0
PRDX4	0	0.56012	0.475	0.178	0
ATP5MC2	0	0.558898	0.717	0.513	0
SNHG5	0	0.55815	0.512	0.221	0
HDGF	0	0.557202	0.432	0.141	0
HMOX1	0	0.557133	0.296	0.037	0
KHK	0	0.555615	0.264	0.047	0
HTRA1	0	0.554901	0.379	0.128	0
AQP3	0	0.553041	0.338	0.048	0
SEC61G	0	0.552684	0.597	0.311	0
ZEB2	0	0.551154	0.271	0.05	0
CTHRC1	0	0.550241	0.253	0.017	0
IRX3	0	0.549591	0.294	0.031	0
KRT8	0	0.548417	0.513	0.264	0
RPS20	0	0.547634	0.766	0.597	0
ANG	0	0.547489	0.291	0.013	0
MGLL	0	0.543069	0.427	0.138	0
TOMM20	0	0.542253	0.642	0.422	0
EIF3E	0	0.541415	0.599	0.321	0
IER3	0	0.539162	0.283	0.12	0
MIR210HG	0	0.536886	0.258	0.018	0
P4HB	0	0.535212	0.607	0.325	0
USH1C	0	0.534124	0.32	0.019	0
ODF3B	0	0.533102	0.299	0.018	0
CNBP	0	0.532083	0.597	0.289	0
BICDL2	0	0.530905	0.256	0.006	0
CALD1	0	0.530902	0.696	0.187	0
QPCT	0	0.526859	0.269	0.015	0
HLA-DRB5	0	0.526074	0.339	0.088	0
SELENOM	0	0.524101	0.519	0.239	0
PGRMC1	0	0.523263	0.536	0.287	0
ACAD11	0	0.522803	0.317	0.06	0
HCFC1R1	0	0.521004	0.423	0.152	0
EIF3H	0	0.519792	0.557	0.266	0
LRP2	0	0.519122	0.263	0.036	0
RPS27L	0	0.518023	0.698	0.441	0
CLIC1	0	0.517726	0.659	0.355	0
SSPN	0	0.515327	0.282	0.039	0
SPATS2L	0	0.515263	0.434	0.159	0
PGAM1	0	0.512511	0.46	0.204	0
HIST1H2AC	0	0.510626	0.307	0.052	0
HPCAL1	0	0.510173	0.383	0.096	0
FOSB	0	0.509346	0.261	0.038	0
TMCC1	0	0.508725	0.332	0.06	0
HLA-DQB1	0	0.508669	0.332	0.096	0
TAF1D	0	0.506526	0.476	0.204	0
CFAP36	0	0.506484	0.418	0.111	0
UGCG	0	0.505653	0.499	0.263	0
PDLIM1	0	0.505619	0.477	0.123	0
CTSL	0	0.504205	0.552	0.306	0
RHOB	0	0.504031	0.407	0.166	0
SMPDL3A	0	0.502907	0.368	0.106	0
TOMM7	0	0.501418	0.671	0.416	0
CEBPB	0	0.500562	0.343	0.128	0
LMAN1	0	0.50036	0.613	0.378	0
EIF4A1	0	0.500235	0.694	0.443	0
HLA-DQA1	0	0.500062	0.253	0.064	0
RPLP2	0	0.497648	0.818	0.659	0
GAL3ST1	0	0.496679	0.276	0.088	0
RPS4X	0	0.496636	0.829	0.738	0
SLC39A1	0	0.495564	0.459	0.194	0
PMEPA1	0	0.495192	0.317	0.092	0
DAB2	0	0.492855	0.496	0.216	0
SPON2	0	0.492221	0.259	0.055	0
ARRDC3	0	0.490265	0.41	0.148	0
ANKRD37	0	0.49005	0.271	0.03	0
HNMT	0	0.48977	0.367	0.088	0
HLA-DPA1	1.22816e-284	0.487203	0.418	0.216	3.27662e-280
ACAA2	0	0.485577	0.509	0.281	0
CIB1	0	0.485288	0.562	0.299	0
H3F3B	0	0.48455	0.782	0.566	0
TSPAN4	0	0.484343	0.424	0.128	0
GADD45B	0	0.483932	0.361	0.176	0
MAF	0	0.483747	0.4	0.147	0
GSTA1	0	0.480761	0.39	0.087	0
TMEM54	0	0.480592	0.313	0.06	0
SYTL2	0	0.474429	0.302	0.096	0
RSL24D1	0	0.472293	0.502	0.21	0
TRADD	0	0.471287	0.342	0.073	0
GALNT14	0	0.469395	0.315	0.059	0
RNF5	0	0.469125	0.418	0.151	0
MYL6B	0	0.468634	0.377	0.103	0
PROS1	0	0.467444	0.322	0.061	0
CYTOR	0	0.465174	0.345	0.122	0
KCTD3	0	0.461409	0.308	0.088	0
PSME1	0	0.461105	0.551	0.289	0
CARHSP1	0	0.460735	0.431	0.118	0
RPL29	0	0.458938	0.786	0.632	0
NFIA	0	0.458411	0.455	0.232	0
DPP7	0	0.457055	0.458	0.192	0
ACLY	0	0.456296	0.318	0.072	0
RNMT	0	0.453249	0.369	0.158	0
C1orf43	0	0.451374	0.48	0.227	0
FUNDC2	0	0.450905	0.46	0.205	0
EIF4EBP3	0	0.450549	0.334	0.078	0
NAMPT	0	0.450301	0.367	0.157	0
TPT1	0	0.446969	0.884	0.857	0
IMP3	0	0.445405	0.395	0.132	0
TBL1XR1	0	0.445244	0.392	0.177	0
CTSZ	0	0.442402	0.417	0.204	0
CD68	0	0.442267	0.26	0.028	0
BHMT2	0	0.442182	0.394	0.125	0
CREG1	0	0.441625	0.38	0.12	0
MRPS6	1.20229e-274	0.441281	0.464	0.269	3.20759e-270
EIF1	0	0.441152	0.821	0.732	0
CAVIN3	0	0.440009	0.374	0.084	0
RPL32	0	0.439909	0.816	0.674	0
ANP32E	0	0.43825	0.381	0.125	0
EEF1A1	0	0.437855	0.937	0.956	0
FXYD5	0	0.43438	0.352	0.102	0
APEX1	0	0.434064	0.46	0.2	0
S100A16	0	0.433253	0.447	0.145	0
PDZK1	0	0.432217	0.367	0.147	0
CERS2	0	0.42927	0.446	0.198	0
HINT1	0	0.429002	0.736	0.565	0
LEPROTL1	0	0.428968	0.417	0.162	0
HLA-DMA	0	0.428171	0.302	0.121	0
NSA2	0	0.426756	0.513	0.253	0
PHLDA1	8.18022e-165	0.426375	0.292	0.167	2.1824e-160
LMNA	0	0.425099	0.5	0.285	0
BEX2	0	0.424125	0.31	0.052	0
GSTP1	0	0.423516	0.7	0.446	0
ST13	0	0.422733	0.607	0.377	0
IGBP1	0	0.421681	0.392	0.134	0
EEF1G	0	0.421178	0.729	0.561	0
FOLR1	0	0.420774	0.306	0.069	0
TCN2	0	0.42039	0.299	0.075	0
ACP5	0	0.419187	0.269	0.027	0
CITED2	0	0.419186	0.282	0.103	0
QTRT1	0	0.416798	0.319	0.084	0
ANXA2	0	0.416106	0.619	0.34	0
NTPCR	0	0.415771	0.361	0.131	0
PUM3	0	0.414913	0.259	0.096	0
SAT1	6.20056e-297	0.413628	0.68	0.468	1.65425e-292
SLC37A4	0	0.412472	0.277	0.063	0
NAP1L1	0	0.412244	0.606	0.346	0
SLC15A4	0	0.412003	0.274	0.076	0
FKBP10	0	0.411936	0.304	0.07	0
TSC22D1	0	0.411136	0.546	0.304	0
EFEMP2	0	0.410659	0.31	0.071	0
MYDGF	0	0.409864	0.489	0.241	0
BCKDK	0	0.409713	0.32	0.079	0
DPCD	0	0.409451	0.303	0.062	0
PA2G4	0	0.409146	0.475	0.214	0
GUK1	0	0.408705	0.656	0.426	0
SERPINB1	0	0.40795	0.452	0.201	0
COMMD6	0	0.407682	0.627	0.38	0
RBM8A	0	0.407379	0.513	0.25	0
CDH2	0	0.405237	0.251	0.036	0
BHMT	0	0.404135	0.376	0.06	0
PABPC1	0	0.404015	0.629	0.348	0
IGFBP4	0	0.403113	0.49	0.142	0
RPL13A	0	0.402925	0.814	0.736	0
CD40	0	0.401886	0.286	0.042	0
CYB5R3	0	0.398322	0.481	0.255	0
HYI	0	0.396765	0.332	0.089	0
IFITM3	0	0.395906	0.752	0.392	0
EIF4EBP1	0	0.394313	0.294	0.059	0
HMGN1	0	0.393926	0.565	0.315	0
ATP13A3	1.81121e-235	0.393615	0.298	0.146	4.83212e-231
FBXO17	0	0.392379	0.274	0.07	0
CAST	0	0.391192	0.616	0.367	0
EDF1	0	0.388498	0.638	0.389	0
TMEM205	0	0.388246	0.497	0.256	0
CDKN1C	0	0.388106	0.258	0.067	0
RPS11	0	0.387168	0.768	0.615	0
GABARAP	0	0.381321	0.684	0.479	0
IKBIP	0	0.379306	0.319	0.094	0
ARL6IP4	0	0.378791	0.56	0.305	0
RASSF4	0	0.378116	0.287	0.1	0
NR3C1	0	0.37654	0.344	0.137	0
H2AFZ	0	0.3764	0.545	0.299	0
BAX	0	0.375706	0.387	0.146	0
SELENOH	0	0.375577	0.565	0.32	0
SNRPE	0	0.374392	0.487	0.25	0
TUBA1B	1.84071e-241	0.373177	0.569	0.376	4.91083e-237
UBA5	0	0.373097	0.304	0.109	0
RPL36AL	0	0.373041	0.639	0.407	0
NDUFC1	6.00318e-305	0.372498	0.588	0.377	1.60159e-300
STC1	0	0.371704	0.323	0.067	0
PRRC2C	0	0.371564	0.544	0.305	0
EZR	1.29082e-265	0.370561	0.513	0.318	3.44378e-261
PTMA	0	0.370182	0.823	0.7	0
KIF2A	0	0.369833	0.256	0.075	0
INSIG2	0	0.369557	0.302	0.097	0
DEK	0	0.369547	0.472	0.229	0
RPL14	0	0.368491	0.768	0.615	0
TMEM9	0	0.366839	0.364	0.145	0
NENF	0	0.366138	0.515	0.271	0
BICC1	0	0.364718	0.327	0.107	0
CDK2AP2	0	0.363064	0.343	0.144	0
TAPBP	0	0.362607	0.419	0.196	0
TBCA	0	0.362215	0.585	0.36	0
DNPH1	0	0.361981	0.41	0.208	0
MRPL57	0	0.361405	0.492	0.236	0
COA4	0	0.360128	0.422	0.185	0
EPS8L2	0	0.358761	0.289	0.084	0
TRIP6	0	0.358362	0.275	0.053	0
HNRNPU	1.05838e-177	0.358344	0.634	0.445	2.82365e-173
TFPI	0	0.357588	0.286	0.073	0
FBXL5	0	0.357561	0.362	0.168	0
ANP32B	0	0.354906	0.482	0.243	0
OS9	0	0.35425	0.42	0.202	0
SAP18	0	0.353937	0.599	0.357	0
POLR2I	0	0.352458	0.441	0.205	0
CES2	0	0.351271	0.286	0.093	0
MRPS21	0	0.350902	0.519	0.299	0
SLC39A4	0	0.350662	0.252	0.051	0
SOCS3	0	0.350413	0.281	0.075	0
SERPINE2	0	0.349003	0.344	0.1	0
CLTRN	0	0.348989	0.268	0.058	0
PLEKHA5	0	0.348248	0.321	0.133	0
ASPH	0	0.348158	0.386	0.177	0
MZT2A	0	0.34668	0.443	0.19	0
TUBA1A	0	0.342267	0.384	0.173	0
NME3	0	0.342152	0.444	0.224	0
RNF149	0	0.339632	0.34	0.157	0
SYF2	0	0.339544	0.459	0.231	0
RNF181	0	0.338773	0.44	0.212	0
PSMB9	0	0.338597	0.378	0.172	0
RRAGA	0	0.33857	0.42	0.191	0
ASH1L	5.97378e-180	0.338241	0.4	0.237	1.59374e-175
C19orf53	0	0.336985	0.538	0.284	0
TMEM258	0	0.335843	0.555	0.323	0
ATF4	0	0.335446	0.385	0.143	0
NCL	0	0.335193	0.586	0.349	0
MTFP1	0	0.333205	0.29	0.102	0
CDKN1A	0	0.332649	0.271	0.097	0
RAB34	0	0.332306	0.317	0.09	0
RBPMS	0	0.331564	0.398	0.189	0
PMM1	0	0.331191	0.296	0.09	0
AGTRAP	0	0.328447	0.305	0.088	0
RBP5	0	0.326723	0.378	0.095	0
CTSF	0	0.326421	0.307	0.102	0
AMACR	0	0.325845	0.268	0.096	0
HSP90AB1	6.91663e-242	0.325159	0.777	0.675	1.84529e-237
RPS16	4.73969e-295	0.324424	0.79	0.69	1.2645e-290
TMCO1	0	0.324335	0.484	0.261	0
CASP4	0	0.322527	0.288	0.093	0
PRELID1	6.33032e-303	0.322492	0.462	0.257	1.68887e-298
GBP2	0	0.32213	0.267	0.072	0
C11orf1	0	0.321098	0.308	0.097	0
GLRX	3.77675e-158	0.321031	0.442	0.288	1.0076e-153
TPR	2.12028e-286	0.320067	0.497	0.285	5.65669e-282
RCN1	0	0.320046	0.355	0.139	0
FLOT1	0	0.318897	0.367	0.148	0
CHMP4A	0	0.318511	0.355	0.131	0
POLR2H	0	0.317987	0.354	0.138	0
GAMT	0	0.315777	0.286	0.068	0
HAX1	0	0.315716	0.385	0.173	0
SUMO3	0	0.315509	0.354	0.14	0
IRF2BP2	2.58174e-217	0.315429	0.413	0.234	6.88783e-213
UBA52	2.50543e-290	0.31475	0.756	0.596	6.68422e-286
PSMB8	0	0.314578	0.448	0.24	0
ANXA5	7.79956e-277	0.314296	0.586	0.371	2.08084e-272
ARID4B	1.88511e-283	0.314018	0.362	0.178	5.02928e-279
DNAJB9	0	0.31366	0.297	0.126	0
ESD	0	0.310503	0.478	0.265	0
CD151	1.72959e-224	0.310434	0.543	0.348	4.61438e-220
FUOM	0	0.310097	0.261	0.031	0
IFT57	0	0.309228	0.321	0.113	0
C11orf58	0	0.309	0.565	0.333	0
NDUFB4	2.21258e-298	0.308699	0.59	0.365	5.90294e-294
SERBP1	0	0.308518	0.54	0.32	0
YWHAQ	0	0.308518	0.492	0.272	0
MRPL23	0	0.308241	0.297	0.089	0
TNFRSF14	0	0.307404	0.363	0.163	0
TXNIP	1.01023e-96	0.306816	0.794	0.69	2.6952e-92
TCEA1	0	0.306779	0.471	0.255	0
RPS19BP1	0	0.306323	0.435	0.22	0
CSNK2B	0	0.306049	0.494	0.273	0
CIRBP	1.12321e-188	0.304765	0.67	0.513	2.99661e-184
TNIP1	0	0.304683	0.302	0.094	0
TUSC1	0	0.30431	0.284	0.111	0
HNRNPDL	4.36267e-291	0.304259	0.593	0.371	1.16392e-286
CCDC59	0	0.304182	0.294	0.106	0
CCNI	1.54165e-183	0.303301	0.671	0.525	4.11297e-179
SRRM2	2.54977e-166	0.303225	0.595	0.414	6.80252e-162
KDM5B	1.22728e-197	0.303195	0.268	0.133	3.27425e-193
EIF4B	3.87968e-250	0.302928	0.57	0.378	1.03506e-245
DDX18	0	0.302444	0.407	0.192	0
PPT1	0	0.302063	0.299	0.093	0
MPC2	3.47464e-212	0.301894	0.56	0.379	9.27e-208
RBIS	0	0.300995	0.418	0.202	0
SLC5A3	0.0293755	0.300087	0.36	0.346	1
TRMT112	0	0.300032	0.563	0.313	0
HPN	0	0.298566	0.314	0.14	0
PMF1	0	0.298534	0.327	0.128	0
RIT1	0	0.297222	0.269	0.074	0
RNF187	0	0.295283	0.313	0.124	0
AKAP12	0	0.294444	0.262	0.067	0
MED13L	3.78087e-113	0.29304	0.303	0.186	1.0087e-108
PERP	1.70434e-258	0.291842	0.461	0.261	4.547e-254
TECR	4.72292e-307	0.291821	0.37	0.183	1.26003e-302
NINJ1	0	0.291406	0.307	0.117	0
CFI	0	0.290972	0.302	0.116	0
HSBP1L1	0	0.290717	0.285	0.101	0
NFKBIA	0	0.290571	0.375	0.181	0
JTB	2.01425e-302	0.289636	0.49	0.277	5.37382e-298
YWHAE	1.16505e-254	0.287711	0.573	0.372	3.10823e-250
SPINT2	1.56545e-270	0.287542	0.569	0.343	4.17646e-266
ACBD3	0	0.287443	0.311	0.139	0
C5orf15	0	0.287235	0.308	0.127	0
NIFK	0	0.286936	0.318	0.13	0
PLSCR1	0	0.284893	0.358	0.162	0
HSD17B11	0	0.283661	0.271	0.076	0
NT5C	0	0.282584	0.328	0.142	0
PSMD4	0	0.282387	0.399	0.172	0
TSPAN12	0	0.28236	0.316	0.113	0
EPRS	3.66013e-294	0.280861	0.346	0.168	9.76487e-290
PLEKHA1	5.68899e-92	0.280301	0.452	0.318	1.51776e-87
FLNA	4.07025e-170	0.280207	0.26	0.134	1.0859e-165
EFNA1	0	0.279201	0.295	0.104	0
MRPL55	0	0.278318	0.32	0.135	0
CFAP97	1.16034e-270	0.278245	0.355	0.177	3.09566e-266
XBP1	9.17522e-267	0.278142	0.334	0.165	2.44786e-262
SNX3	7.06046e-303	0.27733	0.532	0.314	1.88366e-298
CWC15	0	0.277281	0.378	0.169	0
RPF2	0	0.276214	0.274	0.083	0
RAD23A	0	0.275109	0.411	0.205	0
SRSF7	1.44719e-217	0.274918	0.434	0.255	3.86097e-213
MAP3K13	1.38589e-288	0.274808	0.345	0.168	3.69741e-284
EIF2A	0	0.274454	0.374	0.168	0
POLR2E	0	0.274363	0.352	0.154	0
H3F3A	1.22129e-256	0.274151	0.736	0.559	3.25828e-252
GCC2	4.17252e-219	0.273607	0.494	0.296	1.11319e-214
RPS29	1.64932e-141	0.273494	0.698	0.55	4.40021e-137
CNPY2	4.75864e-277	0.273355	0.453	0.253	1.26956e-272
IFNGR2	0	0.273014	0.282	0.107	0
HNRNPD	7.46367e-263	0.272703	0.474	0.277	1.99123e-258
IK	0	0.272045	0.4	0.18	0
KLF10	0	0.270462	0.278	0.101	0
RPL4	6.25286e-254	0.270164	0.649	0.448	1.6682e-249
OSTC	0	0.269208	0.447	0.236	0
NIT2	0	0.268779	0.326	0.136	0
HEBP2	1.75435e-274	0.268085	0.417	0.227	4.68044e-270
EIF3G	0	0.268017	0.425	0.209	0
TSTD1	0	0.267682	0.418	0.209	0
MBD4	3.75817e-219	0.267562	0.252	0.117	1.00264e-214
SLC3A1	5.14854e-50	0.266308	0.46	0.385	1.37358e-45
DEGS1	0	0.263726	0.299	0.125	0
NUDC	0	0.259712	0.417	0.21	0
LAPTM4A	7.02305e-166	0.259688	0.654	0.493	1.87368e-161
SERP1	5.91051e-252	0.259685	0.509	0.304	1.57686e-247
MED10	0	0.259637	0.325	0.141	0
PPFIBP1	2.00814e-167	0.259051	0.419	0.253	5.35752e-163
WTAP	0	0.259042	0.319	0.138	0
ACBD6	0	0.258619	0.272	0.103	0
TM4SF1	0	0.258597	0.331	0.141	0
CFDP1	0	0.25833	0.408	0.205	0
PCBP1	2.21269e-218	0.257667	0.544	0.351	5.90324e-214
N4BP2L2	6.43731e-80	0.257129	0.595	0.446	1.71741e-75
BEX4	0	0.25687	0.327	0.122	0
FCGRT	1.1672e-280	0.256595	0.444	0.243	3.11396e-276
ELF3	0	0.255967	0.251	0.098	0
EIF3D	0	0.255805	0.39	0.19	0
ATRAID	4.87519e-268	0.255787	0.491	0.283	1.30065e-263
UFSP2	0	0.255303	0.287	0.114	0
GOLGB1	8.07386e-146	0.254624	0.462	0.302	2.15402e-141
YPEL3	0	0.254134	0.305	0.128	0
RPA3	0	0.253238	0.33	0.145	0
NOL7	3.04957e-298	0.252845	0.427	0.225	8.13595e-294
GDI2	0	0.252228	0.414	0.202	0
TMED9	2.21974e-266	0.252118	0.469	0.262	5.92205e-262
DAD1	1.83878e-257	0.252111	0.555	0.34	4.90569e-253
PTGR1	1.22911e-266	0.251743	0.375	0.194	3.27913e-262
FAM89B	0	0.251483	0.255	0.099	0
CAPG	3.22817e-267	0.250746	0.363	0.18	8.61242e-263
SRSF5	5.3125e-22	-0.251706	0.42	0.425	1.41732e-17
BBX	6.09394e-33	-0.254158	0.253	0.295	1.6258e-28
COPRS	9.81118e-06	-0.257439	0.263	0.254	0.261752
NDUFA6	0.958612	-0.259096	0.371	0.315	1
NDUFB9	0.125996	-0.259936	0.429	0.35	1
OSBPL8	4.55492e-28	-0.26029	0.235	0.273	1.21521e-23
IFI27	1.10525e-232	-0.262858	0.438	0.213	2.94869e-228
OIP5-AS1	9.14098e-38	-0.263261	0.234	0.284	2.43872e-33
FKBP1A	4.86877e-06	-0.263874	0.398	0.327	0.129894
FAM3C	5.68438e-35	-0.266098	0.29	0.327	1.51654e-30
MYL12B	1.4298e-07	-0.26863	0.629	0.543	0.00381457
CALM1	0.00469174	-0.27083	0.59	0.543	1
TNRC6B	5.86414e-47	-0.271915	0.268	0.325	1.5645e-42
ATP5F1D	6.12423e-06	-0.271988	0.592	0.515	0.163388
LAMTOR1	1.43214e-16	-0.272494	0.388	0.378	3.82081e-12
RAB11A	2.92674e-15	-0.273149	0.317	0.322	7.80825e-11
FNBP1L	5.88347e-43	-0.273196	0.224	0.277	1.56965e-38
CAPN2	7.88599e-36	-0.274044	0.278	0.316	2.1039e-31
CYSTM1	0.00174105	-0.276153	0.462	0.404	1
SNHG14	8.32523e-77	-0.276951	0.204	0.295	2.22109e-72
NDFIP1	1.18659e-33	-0.277869	0.324	0.352	3.1657e-29
CRIM1	8.67544e-60	-0.279583	0.216	0.288	2.31452e-55
GOLGA4	2.20204e-54	-0.28024	0.295	0.357	5.87481e-50
PSAP	7.04636e-74	-0.280427	0.668	0.661	1.8799e-69
HIPK2	1.29875e-45	-0.28091	0.298	0.349	3.46492e-41
EIF1B	4.87522e-22	-0.281069	0.273	0.295	1.30066e-17
TM9SF3	3.48969e-44	-0.281405	0.308	0.354	9.31014e-40
UQCRC2	6.54415e-15	-0.282682	0.382	0.369	1.74591e-10
GHITM	7.62001e-11	-0.283146	0.457	0.415	2.03294e-06
BAG1	4.90995e-13	-0.283646	0.322	0.317	1.30993e-08
RSRP1	2.79259e-34	-0.285434	0.28	0.325	7.45034e-30
S100A6	2.41039e-13	-0.286494	0.793	0.731	6.43067e-09
ITGB1	1.58643e-13	-0.28916	0.511	0.493	4.23244e-09
PTBP3	3.53049e-48	-0.28962	0.21	0.269	9.419e-44
SERINC1	6.38094e-29	-0.290501	0.345	0.366	1.70237e-24
NDUFB3	1.97181e-07	-0.294044	0.357	0.333	0.0052606
RCN2	1.73646e-47	-0.295057	0.231	0.284	4.6327e-43
DST	7.39629e-84	-0.2966	0.356	0.445	1.97326e-79
COX8A	0.502335	-0.299451	0.582	0.47	1
ARID1B	1.08977e-71	-0.300181	0.18	0.264	2.9074e-67
PNN	1.17946e-18	-0.304636	0.257	0.282	3.14668e-14
HLA-E	0.834501	-0.305484	0.59	0.519	1
EIF5	2.38342e-43	-0.306667	0.321	0.362	6.35874e-39
YWHAB	1.64228e-39	-0.3069	0.441	0.454	4.38144e-35
CRTAP	7.20014e-50	-0.30713	0.21	0.268	1.92093e-45
WDR1	3.37907e-56	-0.307509	0.19	0.254	9.01502e-52
MUC1	2.95892e-53	-0.307661	0.205	0.269	7.89411e-49
GLS	6.79138e-46	-0.308317	0.325	0.373	1.81187e-41
COX6C	0.000152805	-0.308787	0.58	0.492	1
MDH1	8.62549e-20	-0.312674	0.392	0.384	2.3012e-15
ATP5MPL	8.78238e-19	-0.313286	0.382	0.374	2.34305e-14
GDF15	9.6681e-92	-0.313658	0.25	0.353	2.57935e-87
UQCRFS1	1.24871e-07	-0.314365	0.374	0.343	0.00333144
CPVL	4.32657e-44	-0.317981	0.206	0.257	1.15428e-39
IVNS1ABP	2.42002e-14	-0.318236	0.265	0.281	6.45637e-10
ATP5PB	8.35658e-27	-0.319758	0.409	0.406	2.22945e-22
UQCR10	0.327545	-0.322073	0.567	0.464	1
GNG11	9.22523e-15	-0.322202	0.394	0.307	2.4612e-10
MRPS5	1.83369e-44	-0.323161	0.267	0.311	4.8921e-40
SLC3A2	3.74427e-38	-0.324698	0.349	0.374	9.98935e-34
CTSD	6.05694e-66	-0.324779	0.723	0.663	1.61593e-61
NDUFS6	4.33591e-24	-0.327158	0.328	0.337	1.15678e-19
PLEKHJ1	1.92123e-66	-0.329457	0.189	0.258	5.12566e-62
NCKAP1	1.65968e-100	-0.33013	0.171	0.27	4.42787e-96
RHOA	2.11713e-22	-0.331404	0.431	0.425	5.64828e-18
PPP1R14B	6.05414e-49	-0.331735	0.445	0.462	1.61518e-44
ECI1	1.85883e-26	-0.332798	0.333	0.342	4.95918e-22
DDT	0.286127	-0.332827	0.536	0.451	1
ATP5F1C	3.30253e-27	-0.333332	0.516	0.48	8.81082e-23
PHYH	4.44048e-27	-0.337356	0.22	0.251	1.18468e-22
NKTR	1.57256e-80	-0.33927	0.186	0.278	4.19543e-76
IMMT	3.31243e-62	-0.339459	0.213	0.277	8.83722e-58
PSMA7	7.87216e-38	-0.341303	0.53	0.497	2.10021e-33
FAM120A	4.99665e-79	-0.341973	0.205	0.286	1.33305e-74
PRCP	7.57115e-40	-0.342171	0.264	0.302	2.01991e-35
TMA7	3.18182e-26	-0.342573	0.447	0.423	8.48879e-22
AHCYL1	3.03011e-70	-0.345012	0.277	0.343	8.08402e-66
MICOS10	3.89548e-14	-0.346368	0.501	0.45	1.03927e-09
CAT	1.44436e-53	-0.347899	0.289	0.341	3.85342e-49
ATP6AP1	6.26649e-70	-0.350307	0.257	0.324	1.67184e-65
RBM47	2.09472e-77	-0.351408	0.187	0.266	5.58849e-73
NCOA7	3.63431e-56	-0.351809	0.234	0.297	9.69598e-52
ARMCX3	3.17198e-70	-0.353775	0.241	0.31	8.46252e-66
ADGRG1	2.44676e-72	-0.358774	0.255	0.332	6.52772e-68
GADD45A	1.86425e-51	-0.358902	0.269	0.321	4.97363e-47
OSBPL1A	5.04805e-52	-0.361224	0.229	0.281	1.34677e-47
ASAH1	3.07581e-73	-0.362182	0.39	0.443	8.20595e-69
ACO2	7.16508e-51	-0.362325	0.286	0.331	1.91157e-46
EIF4EBP2	2.53841e-56	-0.36382	0.215	0.274	6.77222e-52
TMEM9B	2.10117e-114	-0.364664	0.153	0.257	5.60571e-110
MRPL34	2.91205e-41	-0.365266	0.241	0.281	7.76906e-37
GLRX5	1.23971e-67	-0.368359	0.197	0.266	3.30742e-63
PAPOLA	8.9813e-92	-0.368878	0.265	0.351	2.39612e-87
ATP6V0E1	9.16917e-52	-0.369161	0.557	0.527	2.44624e-47
SLC38A1	1.41306e-74	-0.373131	0.338	0.398	3.76991e-70
NPTN	1.70999e-91	-0.374001	0.232	0.318	4.56208e-87
UHMK1	9.40927e-90	-0.3752	0.233	0.317	2.5103e-85
NPC2	2.38487e-33	-0.376147	0.524	0.497	6.36259e-29
COX4I1	2.00715e-35	-0.383803	0.662	0.646	5.35487e-31
VPS13C	7.16459e-77	-0.385015	0.214	0.298	1.91144e-72
COX7A2	0.00145245	-0.386511	0.599	0.503	1
NIPSNAP2	5.32985e-93	-0.388417	0.206	0.29	1.42195e-88
APP	2.55207e-64	-0.390283	0.555	0.563	6.80867e-60
BSG	5.03123e-57	-0.390774	0.523	0.518	1.34228e-52
NDUFB1	5.70334e-47	-0.393856	0.282	0.321	1.52159e-42
WNK1	3.19645e-95	-0.395111	0.162	0.256	8.52782e-91
LAMP2	1.0892e-82	-0.398533	0.348	0.404	2.90587e-78
NDUFA10	6.92335e-59	-0.400416	0.32	0.359	1.84708e-54
MT-ND4L	1.65208e-171	-0.402204	0.575	0.643	4.40759e-167
GSTM3	0.981479	-0.402959	0.265	0.232	1
COX6A1	1.01913e-27	-0.403753	0.621	0.55	2.71893e-23
PRKAR1A	6.81521e-101	-0.408333	0.301	0.382	1.81823e-96
PDHA1	2.05978e-75	-0.408611	0.237	0.302	5.49529e-71
IGFBP5	3.29691e-44	-0.413615	0.282	0.203	8.79584e-40
CHPT1	4.02007e-64	-0.423979	0.249	0.302	1.07251e-59
CLTC	1.5692e-120	-0.425513	0.258	0.359	4.18646e-116
AK3	2.3395e-155	-0.426243	0.134	0.257	6.24155e-151
MGST2	8.89001e-86	-0.42709	0.224	0.304	2.37176e-81
MANF	3.21068e-148	-0.429133	0.145	0.266	8.56576e-144
UQCRQ	5.69199e-22	-0.4422	0.487	0.454	1.51857e-17
ARHGAP5	4.05714e-171	-0.448484	0.147	0.284	1.08241e-166
TLE5	7.06565e-137	-0.449258	0.309	0.411	1.88505e-132
ISCU	6.49229e-58	-0.449407	0.471	0.465	1.73208e-53
CBR1	2.39457e-70	-0.450178	0.313	0.36	6.38849e-66
AAK1	4.23473e-157	-0.451605	0.147	0.279	1.12978e-152
EPCAM	9.61626e-26	-0.451879	0.234	0.256	2.56552e-21
UQCR11	1.05622e-32	-0.452439	0.504	0.468	2.81788e-28
ATP6V1D	7.29771e-74	-0.453862	0.279	0.335	1.94696e-69
PCNX4	8.60388e-194	-0.45401	0.107	0.254	2.29543e-189
WIPI2	2.12622e-129	-0.455754	0.169	0.275	5.67255e-125
GABARAPL1	7.40608e-143	-0.458859	0.177	0.292	1.97587e-138
LIMS1	8.60426e-138	-0.461597	0.296	0.398	2.29553e-133
C12orf75	3.33119e-46	-0.469002	0.261	0.3	8.88729e-42
ESRRA	7.83902e-148	-0.471211	0.148	0.266	2.09137e-143
CTSA	1.07465e-107	-0.475312	0.303	0.378	2.86706e-103
EPS8	1.41495e-117	-0.475905	0.246	0.341	3.77493e-113
NDUFB2	5.99309e-57	-0.477906	0.5	0.486	1.5989e-52
INSR	0.0040766	-0.47797	0.279	0.27	1
EPAS1	0.0765943	-0.478825	0.253	0.218	1
SPPL2A	4.11915e-158	-0.479046	0.248	0.371	1.09895e-153
MRPL41	9.16889e-58	-0.480488	0.298	0.337	2.44617e-53
COX5A	4.4953e-13	-0.483151	0.442	0.394	1.1993e-08
HECTD1	7.33615e-196	-0.487032	0.142	0.29	1.95721e-191
DDX5	1.5247e-189	-0.487294	0.646	0.703	4.06775e-185
GOT1	4.91089e-131	-0.488773	0.193	0.296	1.31018e-126
UBL3	3.37023e-163	-0.489429	0.175	0.301	8.99144e-159
TEX264	5.92573e-157	-0.491609	0.169	0.288	1.58093e-152
CHCHD10	6.5678e-18	-0.493357	0.547	0.497	1.75222e-13
ARHGAP18	6.77949e-154	-0.493608	0.196	0.32	1.8087e-149
ACSL1	3.01737e-173	-0.501245	0.145	0.277	8.05003e-169
MYO6	2.25925e-210	-0.504729	0.189	0.345	6.02745e-206
IGF2R	1.22658e-221	-0.508783	0.16	0.322	3.27241e-217
NDUFS8	7.51332e-99	-0.510589	0.294	0.36	2.00448e-94
SYNE2	1.09827e-241	-0.512646	0.35	0.51	2.93008e-237
ATP5MC1	1.45279e-39	-0.515348	0.425	0.413	3.8759e-35
MYH9	9.33373e-185	-0.515998	0.226	0.367	2.49015e-180
HLA-C	6.46211e-149	-0.518391	0.718	0.739	1.72403e-144
MT-ND2	0	-0.520748	0.93	0.929	0
LAMP1	4.10316e-183	-0.521405	0.304	0.427	1.09468e-178
ATP5PF	7.08247e-76	-0.524059	0.564	0.544	1.88953e-71
SLC25A3	1.48139e-192	-0.526077	0.587	0.615	3.9522e-188
UQCRC1	2.52389e-171	-0.534997	0.193	0.317	6.7335e-167
SCPEP1	6.77581e-301	-0.53598	0.069	0.252	1.80772e-296
NEDD4L	5.37403e-157	-0.537274	0.177	0.299	1.43374e-152
SDC4	4.62159e-172	-0.541876	0.263	0.388	1.23299e-167
CTDSPL	1.00312e-253	-0.543618	0.12	0.286	2.67623e-249
ITPR2	2.01331e-280	-0.54385	0.114	0.3	5.3713e-276
IDH2	2.47454e-116	-0.548191	0.385	0.439	6.60182e-112
ATP5F1E	5.56872e-106	-0.548298	0.621	0.611	1.48568e-101
RRAGD	4.88177e-191	-0.55061	0.156	0.289	1.30241e-186
MAN1A1	0	-0.551164	0.062	0.253	0
FOXP1	2.70253e-246	-0.552986	0.152	0.327	7.21008e-242
NDUFS1	1.33951e-221	-0.55323	0.205	0.356	3.57367e-217
APOE	2.7209e-234	-0.553426	0.531	0.618	7.25909e-230
SPARC	3.35972e-61	-0.553435	0.367	0.23	8.9634e-57
ATP5MG	9.05275e-77	-0.553538	0.585	0.572	2.41518e-72
LDHB	1.48683e-146	-0.55599	0.576	0.624	3.96671e-142
DUSP6	4.41391e-246	-0.556545	0.086	0.252	1.17759e-241
DYNLT3	6.85506e-186	-0.558254	0.165	0.299	1.82886e-181
TINAGL1	1.25018e-276	-0.56611	0.083	0.261	3.33536e-272
WSB1	6.63188e-181	-0.566676	0.353	0.482	1.76932e-176
TMSB4X	6.83118e-240	-0.567647	0.689	0.745	1.82249e-235
PPIC	5.36907e-283	-0.572841	0.113	0.292	1.43241e-278
KIF21A	1.73033e-190	-0.57492	0.207	0.341	4.61633e-186
GAS6	9.7936e-293	-0.576086	0.225	0.418	2.61283e-288
DSG2	3.78611e-190	-0.585887	0.214	0.346	1.0101e-185
SUCLG1	1.65397e-78	-0.589899	0.32	0.367	4.41263e-74
PLPP3	6.75784e-64	-0.599616	0.215	0.282	1.80292e-59
COX7A1	2.0288e-245	-0.601479	0.086	0.252	5.41263e-241
MGAT4B	4.57249e-231	-0.604091	0.195	0.348	1.2199e-226
MT1X	1.43763e-99	-0.611091	0.269	0.362	3.83546e-95
TACC1	2.66346e-232	-0.616626	0.155	0.318	7.10584e-228
KIAA1191	2.65707e-201	-0.619802	0.187	0.326	7.08881e-197
SLC25A39	4.20216e-227	-0.623103	0.167	0.315	1.12109e-222
NEAT1	1.69167e-128	-0.627364	0.764	0.777	4.51321e-124
MT-ND3	0	-0.630831	0.925	0.928	0
KTN1	0	-0.635249	0.406	0.552	0
NFE2L1	8.35786e-299	-0.637725	0.171	0.359	2.22979e-294
CPD	1.43599e-216	-0.650088	0.113	0.267	3.83106e-212
COX7B	1.23697e-86	-0.650222	0.502	0.497	3.30011e-82
ITPR1	0	-0.651394	0.058	0.257	0
ATP5F1A	2.30272e-233	-0.65363	0.431	0.521	6.14341e-229
RNF213	1.44122e-13	-0.657575	0.295	0.306	3.84503e-09
PLCG2	0	-0.668321	0.068	0.279	0
ATP5MC3	4.43945e-78	-0.671764	0.558	0.544	1.1844e-73
TBC1D1	0	-0.676792	0.122	0.328	0
SLC44A1	0	-0.677688	0.146	0.34	0
CD59	1.33379e-269	-0.677846	0.511	0.594	3.55843e-265
GRN	0	-0.679444	0.309	0.476	0
COX5B	1.14059e-113	-0.687741	0.637	0.629	3.04297e-109
THSD7A	0	-0.690038	0.104	0.329	0
CPEB4	0	-0.69407	0.163	0.356	0
SLC20A1	0	-0.698385	0.055	0.273	0
TRIM2	0	-0.710173	0.063	0.302	0
METRNL	0	-0.717921	0.103	0.335	0
HSD11B2	0	-0.718969	0.058	0.26	0
NORAD	0	-0.728974	0.324	0.5	0
CYCS	4.12625e-191	-0.728997	0.342	0.435	1.10084e-186
MAN2A1	0	-0.731264	0.084	0.314	0
NUCB2	1.72496e-98	-0.73369	0.381	0.424	4.60203e-94
LAMB1	0	-0.735431	0.056	0.281	0
ATP6V0C	5.92667e-229	-0.737131	0.524	0.571	1.58118e-224
ATP5F1B	4.10928e-276	-0.739121	0.496	0.581	1.09631e-271
FABP3	1.85007e-82	-0.744503	0.193	0.26	4.93581e-78
CD63	0	-0.748544	0.762	0.795	0
CD9	3.91172e-263	-0.749038	0.492	0.563	1.04361e-258
ATP6AP2	2.97405e-266	-0.749227	0.447	0.531	7.93446e-262
SPTBN1	0	-0.75085	0.351	0.547	0
ACAT1	4.96454e-222	-0.752	0.342	0.462	1.32449e-217
SULT1C2	0	-0.759973	0.122	0.348	0
MT-ND1	0	-0.768382	0.924	0.938	0
TSPAN5	0	-0.770922	0.02	0.284	0
IFI30	0	-0.772869	0.182	0.378	0
CYFIP2	0	-0.774855	0.093	0.323	0
SLC25A4	1.48347e-198	-0.781586	0.314	0.414	3.95774e-194
ST3GAL4	0	-0.786417	0.049	0.29	0
CDH16	0	-0.788496	0.134	0.354	0
MPC1	2.39096e-180	-0.790394	0.262	0.369	6.37885e-176
MOB1B	0	-0.79217	0.055	0.3	0
HSP90AA1	0	-0.795675	0.587	0.716	0
IGFBP7	2.1094e-37	-0.800062	0.664	0.634	5.62767e-33
PLEKHB2	0	-0.800509	0.19	0.398	0
MT-ND4	0	-0.802025	0.945	0.98	0
RTN4	0	-0.805702	0.597	0.692	0
OGDHL	0	-0.807792	0.072	0.32	0
COBLL1	0	-0.811303	0.119	0.353	0
SCIN	0	-0.814229	0.094	0.339	0
NDUFA4	3.34047e-136	-0.817491	0.592	0.579	8.91203e-132
HACD3	0	-0.828031	0.187	0.409	0
ITGA6	0	-0.844152	0.126	0.386	0
GSN	1.13128e-226	-0.854446	0.19	0.355	3.01814e-222
COL6A1	0	-0.855651	0.18	0.42	0
IGKC	0	-0.865211	0.302	0.032	0
MAL	2.91284e-298	-0.882048	0.222	0.384	7.77118e-294
MT-CO1	0	-0.910946	0.978	0.994	0
ATP6V1A	0	-0.920948	0.162	0.404	0
ADGRF5	0	-0.933852	0.042	0.321	0
NNT	0	-0.942879	0.095	0.385	0
FNIP2	0	-0.943851	0.111	0.378	0
MSI2	0	-0.94599	0.155	0.433	0
LINC00472	0	-0.947251	0.146	0.401	0
CPXM2	0	-0.959987	0.029	0.318	0
ATP6V0B	0	-0.961042	0.44	0.557	0
MT-CYB	0	-0.971473	0.942	0.969	0
CA12	0	-0.974973	0.447	0.555	0
MT-ATP6	0	-0.975856	0.962	0.985	0
CLNK	0	-0.976481	0.004	0.264	0
SLC18A2	0	-0.986384	0.009	0.286	0
PPARGC1A	0	-0.998946	0.055	0.348	0
LGALS3	1.48734e-163	-1.00349	0.552	0.57	3.96808e-159
TBC1D14	0	-1.02227	0.079	0.359	0
LINC02009	0	-1.03061	0.004	0.276	0
TIMP3	1.13275e-105	-1.03273	0.166	0.264	3.02207e-101
DHRS7	0	-1.05994	0.134	0.42	0
MT-CO3	0	-1.09364	0.969	0.99	0
ATP6V0A4	0	-1.09925	0.006	0.341	0
MGP	3.02864e-190	-1.10422	0.106	0.252	8.08011e-186
PCCA	0	-1.13856	0.119	0.311	0
TFCP2L1	0	-1.14786	0.006	0.36	0
TMEM255A	0	-1.15909	0.01	0.342	0
AQP6	0	-1.17263	0.007	0.328	0
SLC25A5	0	-1.18578	0.375	0.599	0
MT-ND5	0	-1.21912	0.768	0.877	0
CKB	5.33338e-302	-1.22578	0.415	0.499	1.42289e-297
ATP6V0D2	0	-1.3478	0.007	0.375	0
MT-CO2	0	-1.35928	0.965	0.991	0
BACE2	0	-1.37041	0.185	0.467	0
PTGER3	0	-1.38252	0.091	0.435	0
TMEM101	0	-1.40214	0.168	0.46	0
GPNMB	0	-1.43135	0.094	0.483	0
TMEM213	0	-1.43627	0.007	0.4	0
SPARCL1	0	-1.4583	0.118	0.535	0
SLC16A7	0	-1.54831	0.077	0.469	0
CA2	0	-1.62706	0.156	0.519	0
LGMN	0	-1.6877	0.158	0.541	0
XIST	0	-1.71833	0.149	0.597	0
ATP1A1	0	-1.77495	0.318	0.658	0
PVALB	0	-1.80468	0.009	0.379	0
KLK1	0	-1.85466	0.009	0.352	0
DEFB1	0	-2.78987	0.261	0.586	0
