# Supplementary material for: Single-cell transcriptomes underscore genetically distinct tumor characteristics and microenvironment for hereditary kidney cancers
Source: iScience. 2022 May 25;25(6):104463. doi: 10.1016/j.isci.2022.104463 (PMC9301876; doi:10.1016/j.isci.2022.104463)
Supplement: Dataset S2. Signature matrix for deconvolution method, related to Figure 2 [file mmc3.xlsx]

## Sheet: Signature matrix of ccRCC
Dataset S2: Signature matrix for deconvolution method, Related to Figure 2
Signature matrix of ccRCC
Gene	TAM	T cell	Cancer cell	Vascular	Cytotoxic T cell	B cell	Other immune cell	Fibroblast
A1BG	59.1066	1	1	1	1	59.3695	1	1
A2M	325.048	1	1	1739.17	1	1	1	922.796
A4GALT	1	1	1	99.4321	1	1	1	1
AAK1	68.4857	213.895	1	1	240.517	1	122.751	82.1786
AAMP	1	1	63.4319	1	1	1	1	87.4859
ABCA1	110.48	1	119.6	1	1	1	1	1
ABCC3	1	1	152.523	1	1	1	1	1
ABCC9	1	1	1	1	1	1	1	247.115
ABCF1	63.5622	124.95	1	72.1853	170.751	65.3782	1	91.2453
ABCG1	49.7051	1	1	135.152	1	1	1	1
ABCG2	1	1	1	98.1403	1	1	1	1
ABHD12	80.0526	1	1	1	1	1	1	1
ABHD14B	1	1	1	1	1	1	1	64.7824
ABHD17A	62.4753	197.818	1	195.191	465.092	1	1	75.4583
ABHD2	61.5416	1	1	1	1	1	125.748	1
ABI1	71.5552	1	1	1	1	1	1	1
ABI2	1	1	86.5142	91.6206	1	1	1	171.855
ABI3	71.1071	1	1	123.826	195.821	1	1	1
ABI3BP	1	1	69.5563	1	1	1	1	1
ABL2	1	1	1	117.38	1	1	1	1
ABLIM1	1	1	1	73.6672	1	1	1	1
ABRACL	104.563	204.935	1	1	149.821	1	112.431	1
AC004687.1	62.1631	1	1	1	171.718	91.9464	1	1
AC008875.3	1	108.453	1	1	135.983	1	1	1
AC020656.1	205.031	1	1	1	1	1	1	1
AC020916.1	182.034	210.52	106.753	1	258.708	123.021	386.083	1
AC025164.1	47.8052	1	1	1	1	1	1	1
AC044849.1	1	110.582	1	1	166.212	1	1	1
AC083862.3	1	1	125.446	1	1	1	1	1
AC090559.1	55.2332	1	1	1	1	1	1	1
AC092821.3	1	1	1	1	161.471	1	1	1
AC100810.1	59.9805	1	87.5403	1	1	1	1	1
AC104083.1	1	1	1	1	1	1	1	71.5544
AC245297.3	1	1	79.7593	1	150.228	1	1	1
ACAA2	79.3464	101.773	329.089	1	164.67	1	75.848	1
ACAD11	1	1	134.22	1	1	1	1	1
ACADM	43.3391	1	118.211	1	1	1	1	1
ACAP1	1	256.773	1	1	216.657	112.358	1	1
ACBD3	75.8754	1	108.416	78.0372	1	120.031	1	62.5188
ACBD6	1	1	93.8849	1	1	1	1	81.2733
ACE	1	1	1	106.474	1	1	1	1
ACIN1	58.1868	1	1	1	113.618	1	1	1
ACKR1	1	1	1	559.041	1	1	1	1
ACKR3	1	1	108.899	310.944	1	1	1	1
ACLY	1	1	119.951	1	1	1	1	1
ACO2	37.1877	1	93.1634	1	1	1	1	1
ACP5	236.647	1	86.163	1	1	1	1	1
ACSL1	65.2113	1	1	1	1	1	234.121	1
ACSL4	73.7143	1	1	1	1	1	317.78	1
ACSM2A	1	1	147.742	1	1	1	1	1
ACSM2B	1	1	93.4487	1	1	1	1	1
ACTA2	1	1	1	1	1	1	1	2713.67
ACVRL1	1	1	1	195.605	1	1	1	1
ADA2	141.232	1	1	1	1	1	1	1
ADAM10	72.2013	1	113.464	154.456	105.606	1	1	1
ADAM15	1	1	1	150.359	1	1	1	1
ADAM28	55.6533	1	1	1	1	151.455	1	1
ADAM9	66.5375	1	83.9019	1	1	1	1	1
ADAMTS1	1	1	1	271.586	1	1	1	543.369
ADAMTS4	1	1	1	210.493	1	1	1	212.363
ADAMTS5	1	1	1	198.092	1	1	1	1
ADAMTS9	1	1	1	199.931	1	1	1	184.91
ADAP2	148.093	1	1	1	1	1	1	90.3932
ADCY3	1	1	1	1	1	1	1	149.056
ADCY4	1	1	1	122.652	1	1	1	1
ADD3	1	1	70.3737	107.578	156.584	66.6308	1	175.038
ADGRA2	1	1	1	1	1	1	1	113.627
ADGRE2	70.1017	1	1	1	1	1	1	1
ADGRE5	1	107.781	1	1	151.702	1	135.463	1
ADGRF5	1	1	1	408.313	1	1	1	285.482
ADGRG1	1	1	99.8465	87.7939	120.71	1	1	1
ADGRL2	1	1	1	104.841	1	1	1	1
ADGRL4	1	1	1	725.834	1	1	1	1
ADIRF	1	1	825.054	534.441	1	1	1	3309.81
ADK	1	1	1	1	1	88.8129	1	1
ADM	1	1	456.214	1	1	1	1	1
ADPGK	77.4365	1	1	1	1	1	1	1
ADRB2	1	1	1	1	147.153	1	1	1
ADSS	56.0642	113.309	65.5583	77.8343	112.205	1	1	1
ADSSL1	1	1	125.928	1	1	1	1	1
AEBP1	1	1	146.077	1	1	1	1	177.93
AFAP1L1	1	1	1	200.522	1	1	1	1
AFDN	1	1	112.532	166.323	1	1	1	1
AFF3	1	1	1	1	1	173.513	1	1
AFG3L2	38.0721	1	85.5721	1	1	1	1	1
AFTPH	48.3043	1	1	1	1	73.6349	1	1
AGFG1	67.427	1	1	1	1	1	1	1
AGO2	1	1	1	1	1	1	1	77.8448
AGRN	1	1	1	72.5381	1	1	1	1
AGTR1	1	1	1	1	1	1	1	251.932
AGTRAP	77.3823	1	101.647	71.7268	1	1	141.299	1
AHR	116.255	1	1	124.221	1	1	1	1
AHSA1	1	1	1	1	1	1	1	74.9737
AIF1	1598.22	1	1	1	1	1	662.595	1
AK1	1	1	1	88.3156	1	1	1	146.295
AK3	1	1	1	1	1	1	1	72.519
AK4	1	1	98.8744	1	1	1	1	1
AK6	1	1	57.9545	1	1	1	1	1
AKAP12	1	1	159.21	276.487	1	1	1	315.9
AKIRIN1	59.5616	131.755	1	1	1	62.0588	1	72.4885
AKIRIN2	90.5133	95.1636	1	68.9473	1	1	98.1116	1
AKNA	1	105.87	1	1	217.319	1	1	1
AKR1B1	195.078	1	164.669	88.4956	1	1	1	1
AKR1C3	1	1	166.892	1	166.266	1	1	1
AL109615.2	1	1	210.661	1	1	1	1	1
ALCAM	95.3054	1	1	1	1	1	1	1
ALDH1A1	107.898	1	336.241	1	1	1	1	1
ALDH2	407.388	1	122.954	78.6312	1	1	1	72.8918
ALDH3A2	1	1	77.2131	1	1	1	1	1
ALDH7A1	1	1	69.0866	1	1	1	1	1
ALDOC	1	1	63.2603	1	1	1	1	1
ALG5	41.9529	1	78.7923	80.8932	1	50.6576	1	1
ALKBH5	1	1	67.4233	1	1	1	1	1
ALOX5	68.4455	1	1	1	1	1	138.075	1
ALOX5AP	175.326	348.928	1	1	510.616	115.393	1142.06	1
ALPK2	1	1	113.775	1	1	1	1	1
AMACR	1	1	112.192	1	1	1	1	1
ANG	1	1	99.467	1	1	1	1	1
ANGPT1	1	1	1	1	1	1	1	156.471
ANGPT2	1	1	1	470.625	1	1	1	256.213
ANGPTL2	1	1	1	103.881	1	1	1	1
ANGPTL4	1	1	2239.92	1	1	1	1	152.733
ANKH	57.6586	1	1	1	1	1	1	1
ANKLE2	47.6314	1	116.859	1	1	1	1	1
ANKRD10	52.9797	1	1	1	1	1	1	120.739
ANKRD13D	49.7558	1	1	1	102.586	1	1	1
ANKRD17	1	1	1	74.1242	1	1	1	1
ANKRD28	1	1	1	129.602	1	1	1	1
ANKRD37	1	1	102.107	1	1	1	1	1
ANKRD44	72.5965	120.634	1	1	155.598	112.439	158.859	1
ANO1	1	1	1	1	1	1	1	108.832
ANO6	40.9101	1	81.74	1	1	1	1	1
ANPEP	1	1	78.5425	1	1	1	1	1
ANTKMT	54.0881	1	1	1	1	1	1	1
ANTXR1	1	1	1	1	1	1	1	85.9025
ANXA4	78.4127	1	761.655	100.934	1	1	135.858	139.845
ANXA6	1	160.198	1	1	148.409	93.1733	1	227.008
AOAH	115.918	1	1	1	176.522	1	1	1
AOPEP	1	1	1	89.4425	1	1	1	95.1605
AP002387.2	1	97.6024	1	1	1	1	1	1
AP1B1	65.0104	1	1	1	1	1	1	1
AP1S1	1	1	95.0461	61.1471	1	1	1	1
AP1S2	292.497	1	1	194.38	1	84.2972	161.479	1
AP2B1	1	1	1	73.3587	1	1	1	1
AP3S1	57.7721	1	88.416	80.3405	1	1	104.391	121.41
APBB1IP	161.008	317.677	79.43	1	340.135	141.831	291.395	1
APBB2	1	1	1	89.9249	1	1	1	92.8909
APIP	48.7567	1	1	1	1	1	1	1
APLNR	1	1	1	143.889	1	1	1	1
APMAP	57.7022	107.709	1	77.5991	296.519	1	127.266	1
APOBEC3C	45.4435	205.371	1	1	141.018	59.284	1	1
APOBEC3G	49.4696	460.951	1	1	426.786	58.7107	126.341	1
APOC1	3732.97	119.833	340.087	1	1	73.1935	356.966	1
APOC2	228.271	1	1	1	1	1	1	1
APOL1	1	1	1	75.7164	1	1	1	1
APOL6	65.8207	103.005	1	1	129.534	1	1	1
APOLD1	1	1	1	487.857	1	1	1	190.239
APP	60.654	1	350.571	1547.1	1	1	1	391.263
APPL1	133.369	1	75.4257	138.123	110.327	126.669	1	91.5141
AQP1	1	1	1	616.332	1	1	1	1
AQP3	1	1	152.573	1	1	1	1	1
AQP9	1	1	1	1	1	1	265.582	1
ARAP1	47.679	1	1	1	1	1	1	1
ARAP2	1	173.976	1	1	191.897	1	1	1
ARCN1	59.5662	1	59.2102	80.3444	107.718	1	1	101.811
AREG	332.398	1	1	1	173.813	135.406	1	1
ARHGAP1	1	1	1	1	1	1	1	95.4743
ARHGAP10	1	1	1	1	1	1	1	130.289
ARHGAP15	50.7169	128.245	1	1	108.19	1	105.017	146.62
ARHGAP18	239.406	1	69.3392	347.944	1	1	211.169	85.9369
ARHGAP21	64.5353	1	1	1	1	1	1	1
ARHGAP24	75.2918	1	1	1	1	1	1	1
ARHGAP25	1	1	1	1	1	1	127.116	1
ARHGAP26	59.5025	1	1	1	1	1	1	1
ARHGAP29	1	1	247.543	796.942	1	1	1	173.195
ARHGAP30	90.9078	173.75	1	1	199.635	1	156.239	1
ARHGAP4	49.1616	1	1	1	1	1	1	1
ARHGAP42	1	1	65.8004	1	1	1	1	154.815
ARHGAP45	52.4008	94.6745	1	1	1	1	1	1
ARHGAP5	1	1	1	136.32	1	1	1	101.986
ARHGAP9	1	124.528	1	1	286.32	1	1	1
ARHGEF1	1	145.103	1	1	210.242	66.6909	1	1
ARHGEF10	1	1	1	87.1815	1	1	1	1
ARHGEF15	1	1	1	80.7832	1	1	1	1
ARHGEF17	1	1	1	1	1	1	1	216.139
ARHGEF28	1	1	78.8465	1	1	1	1	1
ARHGEF3	1	1	1	77.7618	113.314	1	1	1
ARHGEF40	1	1	1	1	1	1	257.841	1
ARHGEF6	52.0837	1	1	1	1	1	109.46	1
ARHGEF7	1	1	1	98.5697	1	1	1	1
ARID1A	58.0049	1	1	1	1	1	1	1
ARID5A	44.296	96.6071	1	1	1	1	1	78.8214
ARIH2	45.4357	1	1	1	100.598	1	1	1
ARL14EP	48.0347	1	1	1	1	55.967	1	1
ARL15	1	1	1	108.852	1	1	1	1
ARL16	1	1	76.3738	1	1	1	1	1
ARL3	1	1	93.0575	75.5709	1	1	1	158.026
ARL4A	141.101	1	90.2155	248.282	1	103.173	1	1
ARL4C	439.212	543.305	463.23	1	1141.65	138.04	196.43	1
ARL8A	56.1719	1	1	1	1	1	1	1
ARL8B	93.8262	1	1	1	1	1	1	1
ARMC10	1	1	66.1527	1	1	1	1	1
ARMCX3	60.727	1	77.2772	124.104	1	69.5484	1	180.87
ARPIN	49.2124	1	1	1	1	1	1	1
ARRB2	187.877	1	1	1	1	1	245.892	1
ARRDC3	76.0274	1	243.415	411.861	113.301	1	1	1
ARSE	1	1	62.8839	1	1	1	1	1
ASAH1	704.356	1	192.477	188.504	1	115.939	451.043	247.923
ASAP2	1	1	1	93.1351	1	1	1	1
ASGR1	76.8415	1	1	1	1	1	1	1
ASPM	1	1	1	1	1	1	154.488	1
ASS1	1	1	78.5204	1	1	1	1	1
ASXL1	1	104.649	1	78.0518	1	61.5576	1	1
ATAD1	1	1	1	1	1	1	1	82.145
ATF3	256.877	1	155.478	1	1	1	1	88.1161
ATF4	90.6857	1	143.683	114.887	1	96.0031	1	131.689
ATF5	58.5211	1	1	1	1	1	1	1
ATF6B	1	1	1	83.4548	1	1	1	1
ATF7IP	59.6628	156.314	1	1	160.656	87.2079	1	1
ATG12	54.4937	98.2791	68.2949	1	123.874	1	1	1
ATG3	154.933	1	65.9347	96.1222	1	1	161.961	86.0181
ATM	83.3128	150.725	114.667	1	316.166	127.978	161.84	1
ATP11A	1	1	110.787	106.232	1	1	1	1
ATP13A3	87.0535	1	167.486	1	1	1	1	1
ATP1A1	101.529	94.0775	134.272	192.952	1	1	1	74.4179
ATP1B1	117.457	1	2167.04	146.381	1	1	202.607	1
ATP1B2	1	1	1	1	1	1	1	84.9519
ATP2A2	1	1	1	76.5169	1	1	1	1
ATP2B1.AS1	105.354	1	1	1	1	1	1	1
ATP2B4	1	1	1	102.162	1	1	1	1
ATP6V0A1	51.6542	1	1	1	1	1	1	1
ATP6V0D1	121.72	1	1	67.2821	1	1	125.793	90.6858
ATP6V1A	66.1164	1	1	1	1	1	1	1
ATP6V1B2	160.395	1	69.8801	1	1	1	1	1
ATP6V1C1	58.0434	1	1	1	1	1	1	1
ATP6V1E1	76.8667	1	80.1638	104.344	1	1	83.2173	120.721
ATXN1	55.4726	1	1	1	1	1	1	1
ATXN3	1	1	1	100.428	1	1	1	1
ATXN7L3B	46.7761	96.5617	93.2557	84.7201	141.963	1	1	94.6369
AUP1	70.5309	1	1	88.3404	1	41.8391	1	1
AUTS2	1	1	1	1	114.579	1	1	1
AXL	114.079	1	1	1	1	1	1	169.015
AZI2	61.0641	1	1	1	1	1	1	1
AZIN1	60.4282	1	1	1	1	1	1	1
B3GNT2	1	1	1	1	1	1	1	151.632
B4GALT1	79.8412	1	118.815	151.001	168.916	77.6517	1	1
BABAM1	47.7993	1	1	1	1	1	1	1
BACH1	143.843	1	82.6883	1	1	80.6027	153.377	1
BAG3	1	1	1	79.4606	1	1	1	1
BAG5	1	1	1	78.0884	1	1	1	1
BANK1	1	1	1	1	1	427.522	1	1
BARX2	1	1	62.461	1	1	1	1	1
BASP1	212.704	1	1	1	1	181.259	587.214	1
BATF	1	184.745	1	1	1	1	1	1
BAZ1B	53.7752	93.6556	1	84.3537	1	1	86.1294	98.7675
BBOX1	1	1	140.084	1	1	1	1	1
BCAM	1	1	1	252.039	1	1	1	81.434
BCAR1	1	1	1	69.8438	1	1	1	1
BCAS4	1	1	1	1	1	86.287	1	1
BCKDHA	1	1	64.6497	1	1	1	1	1
BCKDK	44.8037	1	102.987	1	1	1	1	1
BCL10	47.6614	1	1	77.1019	1	59.6072	1	1
BCL11A	1	1	1	1	1	96.8648	1	1
BCL11B	1	406.152	1	1	186.31	1	1	1
BCL2	49.3836	117.839	123.452	1	1	110.257	1	1
BCL2A1	175.365	1	1	1	1	1	863.24	1
BCL6B	1	1	1	103.049	1	1	1	1
BEX2	1	1	104.982	1	1	1	1	1
BEX3	1	1	212.313	318.924	1	1	1	305.81
BEX4	99.4167	1	113.782	113.755	1	1	92.6439	88.1322
BGN	1	1	1	133.339	1	1	1	1899.95
BHLHE41	78.659	1	298.101	1	1	52.1009	1	1
BHMT	1	1	206.907	1	1	1	1	1
BHMT2	1	1	203.809	1	1	1	1	1
BICC1	1	1	170.757	1	1	1	1	1
BICD1	1	1	117.149	1	1	1	1	1
BICDL2	1	1	83.6698	1	1	1	1	1
BID	141.079	1	1	80.6865	1	1	199.96	1
BIN2	70.3407	141.338	1	1	401.885	1	151.816	1
BIRC3	1	229.772	166.545	1	1	310.259	222.225	1
BIRC6	68.9121	97.7933	1	118.488	129.807	1	1	72.7812
BIRC7	1	1	67.1285	1	1	1	1	1
BLNK	1	1	1	1	1	78.8945	1	1
BLOC1S2	91.4972	93.8925	57.349	1	1	89.4263	104.227	1
BLOC1S5	1	1	70.0371	1	1	1	1	1
BLVRA	98.9604	1	1	1	1	1	80.4896	1
BLVRB	252.586	1	197.034	1	1	1	1	1
BMI1	1	1	1	70.6211	1	52.8504	1	94.3859
BMP2K	142.433	1	1	1	1	1	132.153	1
BMPR2	1	1	1	322.689	1	1	1	88.158
BNIP3	1	1	769.131	1	1	1	1	90.9178
BOD1	1	1	63.4934	1	1	1	1	1
BROX	68.5319	1	83.577	1	1	1	1	1
BSCL2	1	1	65.8117	1	1	1	1	1
BTBD3	1	1	1	81.3076	1	1	1	1
BTBD7	1	1	1	72.5034	1	1	1	1
BTG3	1	117.745	89.3331	1	1	1	71.2609	97.1667
BTK	49.5316	1	1	1	1	71.4907	1	1
BTN3A1	1	98.2015	1	1	121.87	1	1	1
BTN3A2	53.9918	212.996	1	101.768	238.289	63.9439	1	75.6744
BTNL9	1	1	1	256.43	1	1	1	1
C11orf1	1	1	93.7827	1	1	1	1	1
C11orf54	1	1	135.04	1	1	1	1	1
C11orf96	1	1	493.69	293.611	1	1	1	1958.66
C12orf45	57.341	1	1	1	1	1	1	1
C12orf65	1	101.283	1	1	1	1	1	1
C12orf75	1	148.368	100.532	1	302.903	1	1	1
C15orf48	338.15	1	1	1	1	1	1	1
C16orf54	1	100.586	1	1	129.502	1	1	1
C19orf33	1	1	166.881	1	1	1	1	1
C19orf38	49.288	1	1	1	1	1	1	1
C1GALT1C1	1	1	1	75.1566	1	1	1	1
C1orf162	498.221	1	1	1	130.451	1	215.749	1
C1orf21	1	1	1	1	266.352	1	1	1
C1orf56	53.4625	105.672	1	1	207.033	1	154.718	1
C1QA	2035.8	1	1	1	1	1	1	1
C1QB	2487.68	1	1	1	1	1	287.251	1
C1QC	1182.15	1	1	1	1	1	1	1
C1R	1	1	304.258	1	1	1	1	153.672
C1S	1	1	250.304	1	1	1	1	1
C2	57.8277	1	123.455	1	1	1	1	1
C20orf27	75.983	1	1	1	1	1	1	215.473
C3	345.457	1	190.869	1	1	1	1	1
C3AR1	136.955	1	1	1	1	1	1	1
C4orf48	133.643	1	1	104.94	1	1	100.5	1
C5AR1	263.406	1	1	1	1	1	387.243	1
C5orf15	1	1	97.784	1	1	1	1	60.1188
C5orf24	1	1	1	119.146	1	1	1	121.857
C5orf56	1	117.856	1	1	219.98	1	1	1
C6orf223	1	1	96.8031	1	1	1	1	1
C6orf62	95.4467	1	1	79.836	1	1	1	1
C7orf50	81.5423	1	75.9279	1	1	84.464	1	84.5713
C8orf82	1	1	58.8119	1	1	1	1	1
C9orf72	81.6123	1	1	1	1	1	1	1
CA12	1	1	247.088	1	1	1	1	1
CA2	1	1	1	311.709	1	1	1	1
CA4	1	1	1	350.137	1	1	1	1
CA9	1	1	288.407	1	1	1	1	1
CAB39	67.0948	1	1	1	1	1	1	1
CACNA2D1	1	1	1	1	1	1	1	77.1802
CACUL1	83.0251	1	1	1	1	1	1	1
CALCRL	1	1	1	622.311	1	1	1	1
CALD1	1	1	705.457	772.164	1	1	1	4747.41
CALHM6	310.332	1	1	1	1	115.559	1	1
CALML4	1	1	78.0102	1	1	1	1	1
CAMK1	1	1	1	1	1	1	1	69.918
CAMK1D	62.0541	1	1	1	1	1	1	1
CAMK2N1	1	1	235.937	1	1	1	1	516.479
CAMK4	1	98.7217	1	1	1	1	1	1
CAMSAP2	1	1	1	87.0289	1	1	1	1
CAPG	458.261	109.625	137.828	1	1	97.9895	329.266	1
CAPN2	53.6408	115.434	98.8881	166.608	134.326	1	1	77.9271
CARD16	198.258	220.876	1	134.514	208.394	1	436.712	71.6835
CARD19	50.2384	1	1	1	1	1	1	1
CARHSP1	1	1	181.674	251.064	1	1	112.06	1
CARMN	1	1	1	1	1	1	1	415.748
CASKIN2	1	1	1	80.8588	1	1	1	1
CASP1	156.694	120.16	1	1	1	1	132.432	1
CASP8	1	109.064	1	1	160.829	1	1	1
CAV1	1	1	191.15	581.975	1	1	1	616.966
CAV2	1	1	131.157	249.472	1	1	1	283.865
CAVIN1	1	1	77.8831	389.409	1	1	1	259.013
CAVIN2	1	1	1	999.315	1	1	1	1
CAVIN3	1	1	174.112	318.896	1	1	1	288.441
CBL	49.9187	1	1	1	1	1	1	1
CBR1	53.2916	1	111.88	1	1	1	1	155.224
CBX5	1	1	95.332	77.0442	1	1	87.1342	97.5917
CBX6	1	1	1	69.7945	1	1	1	130.488
CCDC102B	1	1	1	1	1	1	1	397.527
CCDC107	82.6747	154.77	64.2657	1	139.894	1	1	116.983
CCDC112	53.3306	1	1	1	1	1	1	1
CCDC12	69.6709	161.957	1	97.4649	178.984	79.4438	99.9024	1
CCDC167	1	107.378	1	1	1	1	1	1
CCDC186	44.0593	121.021	65.3977	73.7502	150.387	1	1	1
CCDC198	1	1	89.8167	1	1	1	1	1
CCDC32	1	1	1	1	1	78.0103	1	1
CCDC50	100.484	1	122.122	252.465	1	189.849	1	111.982
CCDC59	74.9472	130.655	99.6983	82.8923	129.749	84.1768	1	1
CCDC66	1	98.4723	1	1	1	1	1	81.2674
CCDC69	1	1	1	1	113.408	58.778	1	1
CCDC80	1	1	1	1	1	1	1	153.248
CCDC88A	224.401	1	1	78.0085	1	1	90.4533	81.2507
CCDC88C	1	99.6482	1	1	137.74	1	1	1
CCL14	1	1	1	451.99	1	1	1	1
CCL2	1	1	284.174	1	1	1	1	281.114
CCL3	202.899	1	1	1	341.857	1	1	1
CCL3L1	97.9707	1	1	1	1	1	1	1
CCL4	311.293	1556.44	1	1	2881.67	1	346.783	1
CCL4L2	243.143	1	1	1	283.974	1	1	1
CCL5	1	3766.88	1	1	5620.5	1	542.931	1
CCM2	56.4419	116.553	1	1	110.403	63.4983	1	1
CCN1	1	1	195.432	136.417	1	1	1	1
CCN2	1	1	1	186.765	1	1	1	204.944
CCNB1IP1	1	1	69.251	1	1	1	1	1
CCND1	62.6202	1	1338.03	410.873	1	1	1	425.124
CCND2	1	231.26	1	1	156.767	1	1	327.559
CCND3	1	111.244	1	84.172	217.247	1	1	1
CCNG1	1	1	118.144	1	1	1	1	64.4573
CCNG2	1	1	67.3909	1	1	1	1	1
CCNH	87.5222	126.664	1	68.4741	144.919	1	104.018	1
CCNL2	1	1	1	86.089	1	1	1	1
CCR1	68.7812	1	1	1	1	1	1	1
CCR10	1	1	1	1	1	1	1	75.9057
CCR7	1	1	1	1	1	90.0774	1	1
CCSER2	40.6457	215.307	1	100.348	229.262	1	1	83.0683
CD14	1129.56	1	1	1	1	1	202.881	1
CD151	70.2425	1	323.007	299.329	1	1	1	515.92
CD163	157.141	1	1	1	1	1	1	1
CD2	1	1767.79	1	1	651.971	1	309.836	1
CD200	1	1	1	133.018	1	1	1	1
CD24	1	1	1572.81	1	1	131.384	1	1
CD247	1	291.893	1	1	1037.64	1	1	1
CD248	1	1	1	1	1	1	1	203.449
CD27	1	381.415	1	1	1	112.127	1	1
CD2BP2	49.1813	1	60.8483	77.6309	99.9599	1	1	95.2087
CD300A	102.86	1	1	1	144.732	1	1	1
CD300E	81.1885	1	1	1	1	1	1	1
CD302	323.549	1	1	71.8858	1	1	242.207	119.21
CD320	1	1	83.0458	211.706	1	1	1	1
CD33	65.7792	1	1	1	1	1	1	1
CD34	1	1	1	453.147	1	1	1	1
CD36	1	1	1	1	1	1	1	1448.31
CD37	361.415	516.77	1	1	420.638	1196.5	432.377	1
CD38	1	1	1	1	1	48.8589	1	1
CD3D	1	1426.98	1	1	449.261	1	235.295	1
CD3E	1	616.635	1	1	382.3	1	1	1
CD3G	1	949.846	1	1	310.14	1	136.189	1
CD4	123.306	1	1	1	1	1	1	1
CD40	1	1	95.5188	142.255	1	133.942	1	1
CD44	292.235	448.939	95.1117	1	289.935	151.59	380.054	154.796
CD48	337.602	788.065	1	1	746.787	450.072	155.734	1
CD5	1	98.7227	1	1	1	1	1	1
CD52	239.563	1608.62	1	1	872.827	1351.48	309.022	1
CD53	247.893	325.525	1	1	412.128	189.141	243.41	1
CD55	216.918	1	1	152.976	119.787	243.82	377.389	121.935
CD58	86.3958	1	1	92.856	1	1	116.303	1
CD6	1	152.687	1	1	1	1	1	1
CD68	662.339	1	94.0556	1	1	1	101.559	1
CD69	116.594	1133.02	1	1	945.648	442.936	406.627	1
CD7	1	246.067	1	1	608.01	1	1	1
CD70	1	1	166.312	1	1	1	1	1
CD79A	1	1	1	1	1	929.564	1	1
CD79B	1	1	1	1	1	503.379	1	1
CD82	1	1	1	1	1	1	133.048	1
CD83	299.198	1	1	1	1	263.166	1	1
CD84	154.085	138.211	1	1	1	1	122.399	1
CD8A	1	484.387	1	1	179.985	1	1	1
CD8B	1	344.35	1	1	1	1	1	1
CD9	730.965	1	326.238	983.623	1	1	399.878	209.635
CD93	95.6308	1	1	519.126	1	1	1	1
CD96	1	303.274	1	1	255.223	1	1	1
CDA	1	1	1	127.542	1	1	748.009	1
CDC123	47.0903	1	1	107.791	1	1	99.1745	92.224
CDC27	1	1	1	102.414	1	1	1	1
CDC42BPA	1	1	78.3972	145.94	1	1	1	217.106
CDC42BPB	1	1	1	124.675	1	1	1	1
CDC42EP1	1	1	1	74.6134	1	1	1	1
CDC42EP3	68.546	140.365	1	130.049	162.647	1	232.091	1
CDC42EP5	1	1	1	86.6292	1	1	1	1
CDC42SE2	78.0095	349.851	84.7861	70.7944	339.207	102.594	182.28	1
CDCA2	1	1	111.862	1	1	1	1	1
CDH13	1	1	1	221.19	1	1	1	1
CDH2	1	1	88.4779	1	1	1	1	1
CDH5	1	1	1	327.1	1	1	1	1
CDH6	1	1	169.072	1	1	1	1	148.595
CDK12	46.8147	1	1	1	1	1	1	1
CDK13	48.7787	97.3862	1	82.8476	134.519	75.4731	1	1
CDK17	1	1	1	129.958	1	1	1	1
CDK18	1	1	131.937	1	1	1	1	1
CDK2AP1	78.1388	1	1	316.427	1	1	1	125.932
CDK2AP2	45.1617	113.969	126.829	1	157.18	63.4517	92.4074	1
CDKN1B	77.3918	259.135	1	1	223.233	100.683	126.204	101.739
CDKN2C	1	1	1	1	1	1	1	96.9754
CDKN2D	1	1	1	1	181.642	1	405.358	1
CEBPA	108.352	1	1	1	1	1	1	1
CEBPB	482.324	1	188.724	96.6463	155.663	1	1004.71	239.624
CEBPD	1085.87	1	1061.44	388.82	239.597	1	813.559	670.716
CEBPZ	56.4899	121.9	99.3801	98.1242	138.753	1	1	91.2524
CELF2	142.478	167.592	1	1	253.136	1	225.781	1
CEMIP2	1	109.478	1	130.315	231.856	1	1	1
CENPF	1	1	1	1	1	1	276.22	1
CEP170	172.461	1	1	94.5352	1	1	1	1
CEP57	47.9167	96.6464	67.4189	1	105.069	1	70.7384	1
CEP68	1	1	1	89.0017	1	1	1	1
CEP78	1	1	1	1	213.498	1	1	1
CERS2	38.6396	1	187.536	1	1	1	1	1
CES2	1	1	106.174	1	1	1	1	1
CFAP20	1	1	1	106.376	1	1	1	1
CFB	1	1	114.96	1	1	1	1	1
CFD	629.212	1	1	1	1	1	1	1
CFH	1	1	172.213	1	1	1	1	185.815
CFI	1	1	117.564	119.987	1	1	1	1
CFL2	1	1	1	1	1	1	1	103.121
CGGBP1	48.3562	105.062	1	93.02	108.246	1	1	78.4579
CHCHD7	53.6138	1	1	1	1	1	1	1
CHIC2	1	95.582	1	79.7672	1	1	1	1
CHMP2B	99.6623	1	69.0829	89.1981	1	1	107.757	83.1843
CHMP3	99.8304	1	88.8184	208.808	1	1	125.743	172.195
CHP1	61.2025	1	1	1	1	1	1	1
CHPT1	58.8183	1	68.1267	1	1	70.2569	1	1
CHST11	50.1695	1	1	1	1	1	1	1
CHST12	1	1	1	87.0673	213.726	1	1	1
CHST15	1	1	82.5516	1	1	1	1	1
CIAO2A	111.968	1	70.3024	1	1	84.2128	79.9021	1
CIITA	102.038	1	1	1	1	1	1	1
CISD2	89.2473	1	88.4282	1	1	1	1	1
CITED2	1	1	116.353	1	1	64.6342	1	80.5009
CITED4	1	1	93.7827	118.884	1	1	1	1
CKB	1	1	197.217	1	1	1	1	1
CKS1B	1	1	67.9977	1	1	1	94.1128	1
CKS2	1	1	1	1	1	1	115.045	1
CLCN3	1	1	1	75.1227	1	1	1	1
CLDN10	1	1	61.293	1	1	1	1	1
CLDN3	1	1	67.0161	1	1	1	1	1
CLDN4	1	1	116.519	1	1	1	1	1
CLDN5	1	1	1	445.905	1	1	1	1
CLDN7	1	1	66.7423	1	1	1	1	1
CLDND1	1	210.95	79.6024	125.449	135.01	1	1	98.3992
CLEC10A	81.7728	1	1	1	1	1	1	1
CLEC11A	1	1	1	1	1	1	1	113.967
CLEC12A	114.898	1	1	1	1	1	1	1
CLEC14A	1	1	1	983.343	1	1	1	1
CLEC2B	290.061	461.233	126.531	357.647	945.558	99.7905	474.382	1
CLEC2D	1	404.857	1	1	271.658	102.885	139.305	1
CLEC4A	89.8564	1	1	1	1	1	1	1
CLEC5A	76.8618	1	1	1	1	1	1	1
CLEC7A	271.329	1	1	1	1	1	183.35	1
CLIC2	1	1	1	93.541	1	1	1	1
CLIC3	1	1	1	1	500.228	1	1	1
CLIP1	69.8844	1	1	111.801	1	1	101.215	89.8396
CLMN	1	1	1	1	1	1	1	162.361
CLN5	1	1	67.4949	1	1	1	1	1
CLPP	1	108.013	82.7565	83.3711	1	1	1	84.6721
CLPTM1L	38.3926	1	77.5345	1	1	73.274	1	1
CLSTN1	1	1	1	82.2697	1	1	1	1
CLTC	134.289	1	92.6906	162.199	1	1	114.571	119.447
CLTRN	1	1	144.575	1	1	1	1	1
CLU	1	1	1603.51	303.941	1	1	426.588	1
CMBL	1	1	250.412	1	1	1	1	1
CMC1	50.2826	207.912	1	70.2925	483.88	1	1	85.5385
CMC2	50.747	127.799	1	1	1	1	78.7597	1
CMC4	1	1	76.8222	1	1	1	1	1
CMIP	74.9796	1	77.5056	95.8122	109.282	1	1	1
CMTM2	1	1	1	1	1	1	1253.78	1
CMTM3	134.842	124.568	1	1	102.608	1	94.3648	1
CMTM7	60.0284	104.562	1	1	1	1	1	1
CMTM8	1	1	1	113.733	1	1	1	1
CNDP2	77.7572	1	289.246	72.4383	1	1	1	1
CNIH1	64.1741	1	63.3549	100.327	1	1	76.6352	66.9564
CNIH4	55.4641	1	139.055	125.023	1	1	119.547	110.151
CNKSR3	1	1	103.427	1	1	1	1	1
CNN2	54.9895	138.614	1	1	1	1	180.867	1
CNN3	1	1	262.873	689.731	1	1	1	462.211
CNOT11	1	1	60.8817	1	1	1	1	1
CNOT4	44.9105	1	76.9998	72.6602	101.377	1	1	76.7268
CNOT6L	59.953	257.044	1	131.954	323.469	81.9282	1	1
CNPY3	165.652	1	1	1	1	107.351	166.698	1
CNTRL	55.434	1	1	1	1	79.3552	1	1
COA5	1	1	57.9982	1	1	1	1	1
COBLL1	1	1	1	1	1	143.944	1	143.351
COL15A1	1	1	1	330.763	1	1	1	1
COL18A1	1	1	100.271	217.331	1	1	1	752.781
COL1A1	1	1	1	1	1	1	1	672.745
COL1A2	1	1	1	1	1	1	1	1052.23
COL21A1	1	1	1	97.1379	1	1	1	1
COL23A1	1	1	85.2338	1	1	1	1	1
COL3A1	1	1	1	1	1	1	1	604.931
COL4A1	1	1	129.169	1461.61	1	1	1	800.045
COL4A2	1	1	97.9777	876.599	1	1	1	754.052
COL5A2	1	1	1	1	1	1	1	165.934
COL6A1	1	1	1	1	1	1	1	365.401
COL6A2	1	1	110.777	1	1	1	1	711.674
COL6A3	1	1	1	1	1	1	1	113.999
COL8A1	1	1	1	105.873	1	1	1	1
COMMD2	42.0684	1	1	117.35	1	1	1	1
COMMD3	56.6641	1	68.9088	84.5774	1	54.6311	1	91.0759
COMMD7	61.4576	156.081	87.3141	91.6772	161.552	1	1	99.7945
COMMD8	63.8923	102.231	1	1	1	1	1	1
COMMD9	50.6287	1	1	1	1	1	1	1
COPS4	1	1	1	1	1	1	1	59.7445
COPZ1	80.4565	99.2142	121.711	91.4187	1	63.3662	1	74.327
COQ10B	39.3128	1	1	1	1	1	1	72.3125
COQ4	1	1	61.8649	1	1	1	1	1
COQ7	1	1	1	1	1	1	215.749	1
CORO1A	298.867	965.983	1	1	851.205	347.105	634.592	1
CORO1B	78.8173	244.454	1	76.8284	1	1	1	88.369
CORO1C	59.9619	1	1	1	1	1	1	1
COTL1	786.085	622.879	113.305	171.029	1	218.952	714.479	1
COX11	1	1	1	1	1	1	1	67.3362
COX16	92.2117	116.574	78.4048	129.111	1	70.6622	1	80.9919
COX4I2	1	1	1	1	1	1	1	458.958
COX7A1	1	1	1	236.027	1	1	1	229.201
CP	1	1	1551.83	1	1	1	1	1
CPA3	1	1	1	1	1	1	1835.13	1
CPD	1	1	1	84.0382	1	1	1	1
CPE	1	1	610.427	212.056	1	1	1	1680.95
CPEB4	63.8532	1	1	1	1	51.8427	1	1
CPM	114.967	1	1	90.432	1	1	1	309.335
CPNE1	61.9544	114.208	1	75.3677	130.145	1	1	92.219
CPNE2	1	1	1	126.214	1	1	1	1
CPNE8	1	1	1	94.572	1	1	1	1
CPPED1	58.5224	1	1	1	1	1	187.455	1
CPQ	67.4146	1	59.6735	1	1	1	1	144.145
CPVL	841.366	1	80.6729	1	1	1	1	1
CREB5	1	1	82.2429	1	1	1	1	1
CREBL2	65.7514	1	1	1	1	1	1	1
CREBZF	1	1	1	1	1	1	1	81.1248
CREG1	210.606	1	139.4	1	1	1	1	67.5651
CRELD2	1	1	1	1	1	66.6533	1	1
CREM	301.844	389.479	1	213.041	466.969	1	217.417	137.949
CRIP2	1	1	202.717	898.21	1	1	1	459.281
CRIPT	1	1	1	1	1	1	1	78.2345
CRISPLD2	1	1	1	1	1	1	1	350.601
CRNDE	1	1	154.849	1	1	1	1	1
CRYAB	1	1	1538.09	1	1	1	1	215.574
CRYBG3	1	1	1	90.7688	1	1	1	1
CRYL1	55.5272	1	177.975	1	1	1	1	1
CRYZ	1	1	97.8341	1	1	1	1	1
CSF1R	188.368	1	1	1	1	1	1	1
CSF2RA	146.055	1	1	1	1	1	1	1
CSF3R	136.307	1	1	1	1	1	907.21	1
CSGALNACT2	79.7651	1	1	1	1	1	1	1
CSK	84.9276	173.342	1	1	177.334	88.6055	94.8032	1
CSNK1D	62.14	1	1	1	103.467	1	1	1
CSNK1E	1	1	1	118.336	1	1	1	155.497
CSNK1G2	43.7633	101.148	1	1	108.707	1	1	1
CSNK1G3	1	1	1	1	1	79.2634	1	1
CSPG4	1	1	1	1	1	1	1	206.116
CSRNP1	48.2483	1	1	1	1	1	1	1
CSRP1	1	1	1	129.338	1	1	1	311.374
CSRP2	1	1	1	1	1	1	1	605.03
CST7	1	1102.62	1	1	2661.25	1	393.162	1
CSTA	202.997	1	1	1	1	1	1	1
CTBS	84.0175	1	74.2065	1	1	1	184.921	1
CTCF	42.4977	108.153	1	1	107.377	1	1	1
CTDNEP1	92.3137	97.7296	85.195	1	1	1	1	63.6656
CTDSP1	51.3142	1	65.4684	86.5103	127.808	1	1	79.5401
CTDSP2	1	1	1	73.0917	1	1	1	1
CTHRC1	1	1	97.5263	1	1	1	1	1
CTNNBL1	49.0185	1	1	1	1	1	1	1
CTNND1	53.2193	1	1	123.312	1	1	1	1
CTSH	414.249	1	92.6239	109.339	1	161.942	1	1
CTSS	1948.48	181.924	1	90.6581	202.652	287.904	1491.28	1
CTSW	1	270.272	1	1	857.004	1	1	1
CTTNBP2NL	60.1561	1	1	179.736	1	1	1	1
CUL3	60.2908	1	1	67.9241	113.662	82.8557	111.065	1
CWF19L2	1	1	1	1	1	68.0984	1	1
CX3CL1	1	1	1	135.048	1	1	1	1
CX3CR1	62.2694	1	1	1	226.426	1	1	1
CXCL12	1	1	1	165.288	1	1	1	1
CXCL14	1	1	998.184	1	1	1	1	1
CXCL2	108.09	1	1	1	1	1	1	1
CXCL8	215.339	1	1	1	1	1	1435.71	1
CXCR2	1	1	1	1	1	1	470.363	1
CXCR3	1	182.182	1	1	1	1	1	1
CXCR4	636.141	1094.65	117.49	285.943	1049.22	760.661	328.458	1
CXCR6	1	182.792	1	1	1	1	1	1
CXorf21	58.7442	1	1	1	1	1	1	1
CXorf38	48.2703	1	1	1	1	1	1	1
CXXC5	54.6949	1	133.839	1	1	131.837	1	92.4827
CYB5A	49.6869	1	1317.91	355.597	1	1	123.241	103.999
CYB5B	1	1	1	71.2182	1	1	1	1
CYB5R4	62.1968	1	1	1	1	1	1	1
CYBB	505.665	1	1	1	1	158.901	1	1
CYBC1	54.739	1	1	1	1	68.7806	1	1
CYGB	1	1	1	1	1	1	1	371.631
CYHR1	1	1	66.141	1	1	1	1	1
CYLD	76.9317	205.01	1	1	165.073	79.7745	164.988	1
CYP27A1	63.4772	1	1	1	1	1	1	1
CYP2J2	1	1	88.9015	1	1	1	1	1
CYSTM1	61.6016	1	247.802	170.848	1	1	166.139	380.366
CYTH1	69.5539	111.768	1	67.9965	188.432	1	1	1
CYTH2	1	1	1	1	1	1	1	78.8345
CYTH4	74.5569	1	1	1	1	1	1	1
CYTIP	137.691	375.643	1	1	378.144	201.757	174.035	1
CYYR1	1	1	1	322.548	1	1	1	1
DAAM2	1	1	1	1	1	1	1	89.5601
DAB2	319.249	1	329.56	184.811	1	1	1	1
DANCR	1	93.8689	1	1	1	89.4003	1	1
DAP3	57.4002	1	1	1	1	1	1	1
DAPK1	50.1959	1	1	1	1	1	1	1
DAPP1	59.5725	1	1	1	1	69.2469	1	1
DBNDD2	96.5903	1	71.0722	1	1	1	1	380.967
DCAF7	46.3934	1	1	1	1	1	1	1
DCAF8	1	1	75.7498	1	1	1	1	1
DCBLD2	1	1	1	1	1	1	1	77.802
DCP2	92.8431	101.6	1	1	1	1	149.203	1
DCTD	1	1	1	1	1	1	1	73.7065
DDAH2	112.273	1	76.0881	134.874	1	1	96.8078	143.376
DDB2	1	1	69.1856	1	1	1	1	1
DDHD1	58.5598	1	1	1	1	1	1	1
DDIT3	1	1	69.1892	1	1	1	1	1
DDR2	1	1	1	1	1	1	1	83.8077
DDX27	55.3238	92.505	1	1	105.263	1	1	1
DDX39A	36.9314	1	1	1	1	1	84.4599	1
DEF6	1	129.886	1	1	104.176	1	1	1
DEFB1	1	1	107.624	1	1	1	1	1
DENND10	54.1135	1	1	1	1	1	1	1
DENND11	1	1	1	93.2327	1	1	1	1
DENND2D	1	150.877	1	1	163.216	1	1	1
DEPP1	1	1	536.81	243.107	1	1	1	1
DERL1	48.1922	1	74.4002	1	112.597	80.3807	1	1
DERL3	1	1	1	1	1	284.446	1	1
DGCR9	1	1	95.2764	1	1	1	1	1
DGKH	1	1	1	167.61	1	1	1	95.6793
DGKZ	44.8556	136.798	1	1	175.264	1	1	1
DHRS7B	1	1	1	74.758	1	1	1	1
DIAPH1	56.2369	139.876	1	1	185.257	1	97.6772	1
DIP2A	1	1	1	1	137.746	1	1	1
DIPK2B	1	1	1	273.333	1	1	1	1
DKK3	1	1	1	1	1	1	1	196.943
DLC1	1	1	1	156.861	1	1	1	293.994
DLL4	1	1	1	170.773	1	1	1	1
DMKN	1	1	68.4592	1	1	1	1	1
DMXL2	75.7704	1	1	1	1	1	1	1
DNAH11	1	1	200.565	1	1	1	1	1
DNAJB1	67.3765	352.332	67.6299	1	256.449	74.1279	1	1
DNAJB11	54.7741	1	1	102.942	1	40.7345	1	80.0879
DNAJB12	55.1484	1	1	1	1	1	1	1
DNAJB9	1	1	109.225	1	1	112.814	1	1
DNAJC10	44.0741	1	1	112.586	1	64.344	1	79.5818
DNAJC4	61.1504	1	1	1	1	56.7947	1	1
DNAJC9	1	1	1	1	1	1	96.1663	1
DNASE1L3	1	1	1	167.398	1	1	1	1
DNASE2	131.423	1	68.0958	1	1	1	1	1
DNMT1	65.9039	121.091	1	93.6998	124.867	1	80.9089	1
DNPEP	1	1	59.631	1	1	1	1	1
DNPH1	72.814	142.919	208.166	1	1	90.1253	1	82.8321
DOCK1	1	1	1	87.0717	1	1	1	1
DOCK10	77.7158	107.363	1	1	104.772	1	1	1
DOCK2	112.215	1	1	1	1	1	108.958	1
DOCK4	116.177	1	1	141.094	1	1	1	1
DOCK6	1	1	1	137.887	1	1	1	1
DOCK8	141.474	217.596	1	1	229.013	120.396	340.225	1
DOCK9	1	1	1	238.929	1	1	1	1
DOK2	86.238	156.885	1	1	256.226	1	1	1
DPCD	1	1	95.3855	1	1	1	1	1
DPM3	46.0624	1	73.9609	97.739	1	49.4348	1	89.1872
DPP4	1	1	83.5803	1	1	1	1	1
DPP8	1	1	1	78.8579	1	1	1	1
DPYD	81.7828	1	1	1	1	1	1	1
DPYSL3	1	1	1	76.7294	1	1	1	1
DR1	49.8683	89.9515	1	1	1	1	1	1
DRAM2	129.807	1	55.4804	1	1	89.5319	1	1
DSC2	65.3027	1	1	1	1	1	1	1
DSE	214.246	1	1	1	1	1	1	1
DSG2	1	1	68.8063	1	1	1	1	1
DUSP2	145.431	1101.22	1	1	1016.1	154.012	194.912	1
DUSP23	81.2682	1	268.523	179.988	1	1	1	1
DUSP3	47.3724	1	1	1	1	1	1	1
DUSP4	1	257.764	1	1	1	1	1	1
DUSP6	100.553	1	1	293	1	1	1	1
DUXAP8	1	1	1	1	1	1	1	117.073
DYNC2LI1	1	1	61.1363	1	1	1	1	1
DYNLT3	55.0054	1	1	75.3479	1	1	1	158.036
DYSF	1	1	1	106.66	1	1	1	1
EAF2	1	1	1	1	1	70.2625	1	1
EBF1	1	1	1	1	1	1	1	274.271
EBF2	1	1	1	1	1	1	1	74.398
EBLN3P	1	1	90.3324	1	1	73.8854	1	1
ECE1	1	1	1	187.638	1	1	1	163.819
ECHDC2	1	1	114.525	1	1	1	1	1
ECHDC3	1	1	52.1315	1	1	1	1	1
ECI2	1	1	93.3356	93.5485	1	1	1	1
ECM1	1	1	1	1	1	1	1	76.7493
ECM2	1	1	1	1	1	1	1	94.1958
ECRG4	1	1	1	1	1	1	1	323.427
ECSCR	1	1	1	606.437	1	1	1	1
EDIL3	1	1	1	1	1	1	1	257.614
EDN1	1	1	230.159	1	1	1	1	1
EDNRA	1	1	1	1	1	1	1	220.534
EDNRB	1	1	1	661.336	1	1	1	332.828
EEF1E1	1	1	77.9984	1	1	1	1	1
EFEMP2	1	1	106.092	1	1	1	1	117.247
EFHD1	1	1	1	1	1	1	1	187.936
EFHD2	282.092	160.166	1	100.21	752.078	1	493.189	1
EFNA1	1	1	122.518	298.076	1	1	1	1
EFNB2	1	1	1	421.479	1	1	1	1
EGFL7	1	1	1	888.906	1	1	1	1
EGFR	1	1	80.2029	1	1	1	1	1
EGLN1	1	1	91.8517	85.9174	1	1	1	1
EGLN3	1	1	587.556	1	1	1	1	1
EGR1	103.332	1	344.997	1	1	1	294.959	113.169
EHBP1L1	56.3438	1	1	1	1	1	1	1
EHD2	1	1	1	1	1	1	1	182.162
EHD4	40.5537	1	1	312.978	1	1	1	1
EHMT1	1	1	1	1	1	70.2771	1	1
EIF2AK2	80.9235	1	78.7006	123.237	1	1	215.061	102.874
EIF3B	43.1345	1	85.8442	1	1	1	1	1
EIF3J	65.7771	1	81.2072	104.821	1	55.022	1	77.1128
EIF4A3	64.8628	1	84.459	80.7656	1	1	87.7783	96.6223
EIF4EBP1	82.5967	1	102.204	1	1	1	1	1
EIF4EBP3	1	1	111.554	1	1	1	1	1
ELF3	1	1	104.586	1	1	1	1	1
ELK3	52.1627	1	1	351.51	1	1	1	1
ELK4	1	1	1	80.943	1	1	1	1
ELL2	70.5851	1	1	1	1	1	1	1
ELMO1	1	1	1	74.182	1	1	1	1
EMB	104.662	298.661	1	1	190.049	74.9682	191.53	1
EMC4	54.629	1	129.874	137.009	92.8249	1	1	134.592
EMCN	1	1	1	667.37	1	1	1	176.902
EMD	55.9943	93.1553	1	1	117.155	1	1	1
EMILIN2	108.795	1	1	1	1	1	1	1
EMP1	1	1	1	627.859	1	1	1	1
EMP2	1	1	1	326.248	1	1	1	102.32
EMX2	1	1	90.5513	1	1	1	1	1
ENAH	1	1	1	1	1	1	1	97.4264
ENDOD1	1	1	1	85.6502	1	1	1	1
ENG	61.0334	1	1	923.094	1	1	1	202.888
ENO2	1	1	90.2225	1	1	1	1	1
ENOSF1	1	1	96.9502	1	1	1	1	1
ENPEP	1	1	147.67	1	1	1	1	145.605
ENPP2	1	1	1	779.584	1	1	1	1
ENPP3	1	1	121.065	1	1	1	1	1
ENTPD1	67.5063	1	1	197.644	1	1	1	1
EP300	59.5549	1	1	1	1	1	1	1
EPAS1	1	1	172.592	1303.76	1	1	1	926.43
EPB41	42.8281	185.087	1	1	248.386	112.503	159.333	1
EPB41L1	1	1	1	1	1	1	1	128.721
EPB41L2	91.8308	1	1	114.972	1	1	1	238.577
EPB41L3	122.903	1	1	1	1	1	1	1
EPB41L4A	1	1	1	100.376	1	1	1	1
EPB41L4A.AS1	45.0707	1	223.659	68.4845	1	72.5814	1	96.2114
EPCAM	1	1	91.2502	1	1	1	1	1
EPHB4	1	1	1	86.1099	1	1	1	1
EPHX1	1	1	1	123.704	1	1	1	162.212
EPN1	48.0784	1	1	1	1	1	1	1
EPRS	59.3889	98.4952	122.443	88.1893	1	72.9951	1	77.6872
EPS15	62.4439	129.439	1	1	112.682	1	1	1
EPS8	1	1	90.232	1	1	1	1	675.745
EPS8L2	1	1	111.225	1	1	1	1	1
EPSTI1	127.589	121.315	59.625	1	1	81.7858	1	1
ERBIN	68.4876	94.6073	1	119.585	126.749	1	1	1
ERC1	1	1	1	75.3438	1	1	1	1
ERCC5	47.4942	1	1	1	100.121	1	1	1
ERG	1	1	1	184.855	1	1	1	1
ERGIC1	46.6266	1	103.208	1	1	1	1	1
ERGIC3	58.9009	1	86.8879	73.201	1	53.0613	1	104.944
ERICH1	72.939	104.934	82.3912	101.485	1	1	1	1
ERRFI1	1	1	147.463	1	1	1	1	1
ESAM	1	1	1	598.448	1	1	1	172.435
ESM1	1	1	1	1367.66	1	1	1	1
ETF1	86.3897	1	1	1	1	1	1	1
ETNK1	49.3824	1	1	88.5414	1	67.5457	1	1
ETS2	146.975	1	115.516	510.219	1	1	1	1
ETV3	46.3861	1	1	1	1	1	1	1
ETV6	86.4736	1	1	1	1	1	1	1
EVA1A	1	1	67.6315	1	1	1	1	1
EVA1B	48.7968	1	1	328.913	1	1	1	194.394
EVI2A	172.49	199.4	1	1	222.41	1	234.553	1
EVI2B	326.99	314.024	1	1	259.179	302.529	1032.71	1
EVL	72.9375	397.036	1	1	476.578	114.345	121.789	84.4482
EWSR1	60.8055	1	88.6595	110.753	1	1	95.0786	107.794
EXOC3L2	1	1	1	192.348	1	1	1	1
EXOC6	1	1	1	76.2853	1	1	1	1
EXOSC8	1	1	71.7609	1	1	1	93.9394	87.2768
EZR	156.792	420.868	323.338	1	292.152	434.815	167.57	152.3
F13A1	91.7384	1	1	1	1	1	1	1
F2R	1	1	1	235.68	131.405	1	1	155.973
F2RL3	1	1	1	273.425	1	1	1	1
F8	1	1	1	117.174	1	1	1	1
FABP3	1	1	58.852	1	1	1	1	1
FABP4	1	1	1	1	1	1	1	581.317
FABP6	1	1	55.1239	1	1	1	1	1
FABP7	1	1	440.662	1	1	1	1	1
FAHD1	1	1	83.4386	1	1	1	1	1
FAM102B	52.162	1	1	1	1	1	1	1
FAM107A	1	1	1	91.6173	1	1	1	1
FAM110D	1	1	1	140.547	1	1	1	1
FAM111A	44.0082	1	1	1	107.828	1	102.532	1
FAM13A	1	1	183.086	1	1	1	1	1
FAM13C	1	1	1	1	1	1	1	166.471
FAM153CP	1	1	232.922	1	1	1	1	1
FAM162B	1	1	1	1	1	1	1	140.652
FAM167B	1	1	1	503.691	1	1	1	1
FAM174C	70.6679	1	79.257	71.9937	1	61.7128	1	1
FAM192A	47.6598	1	1	1	1	1	1	1
FAM200B	56.4952	96.9708	106.347	1	1	1	153.206	81.7628
FAM207A	1	1	53.1463	1	1	1	1	1
FAM20C	1	1	141.858	1	1	1	1	74.2235
FAM214A	1	1	1	83.6387	1	62.213	1	1
FAM241A	1	1	1	88.2246	1	1	1	91.8471
FAM30A	1	1	1	1	1	147.239	1	1
FAM3C	1	1	96.7113	130.834	1	90.325	1	141.968
FAM43A	1	1	1	116.47	1	1	1	1
FAM49A	67.0553	1	1	1	1	1	1	1
FAM49B	262.252	195.277	1	1	363.648	94.0065	442.267	1
FAM89B	61.8834	146.253	91.7104	80.7483	1	61.5743	1	94.3761
FAM91A1	49.1221	1	1	1	1	1	1	1
FARP1	1	1	152.195	1	1	1	1	139.683
FASLG	1	1	1	1	110.594	1	1	1
FAT1	1	1	106.242	1	1	1	1	106.898
FBLIM1	1	1	1	1	1	1	1	109.562
FBLN2	1	1	1	129.046	1	1	1	1
FBN1	1	1	1	95.3601	1	1	1	1
FBP1	142.151	1	65.8336	1	1	1	1	1
FBXL5	92.2484	1	158.069	85.2031	1	1	291.185	84.5452
FBXO11	49.9274	1	1	1	1	1	1	1
FBXO17	1	1	107.245	1	1	1	1	1
FBXO32	1	1	1	1	1	1	1	102.759
FBXW7	1	1	1	1	1	59.5985	1	1
FCER1G	1699.33	1	1	1	433.983	1	938.547	1
FCER2	1	1	1	1	1	90.7299	1	1
FCGR1A	142.639	1	1	1	1	1	1	1
FCGR2A	412.626	1	1	1	1	1	412.228	1
FCGR2B	256.258	1	1	1	1	75.0679	1	1
FCGR3A	694.597	1	1	1	872.476	1	148.74	1
FCGR3B	1	1	1	1	1	1	486.329	1
FCHO2	126.818	1	1	127.175	1	1	1	1
FCHSD2	47.0892	1	1	1	1	69.9909	1	1
FCMR	1	1	1	1	110.81	176.137	1	1
FCN1	295.871	1	1	1	1	1	319.331	1
FCN3	1	1	1	647.934	1	1	1	1
FCRL5	1	1	1	1	1	71.9345	1	1
FCRL6	1	1	1	1	145.016	1	1	1
FCRLA	1	1	1	1	1	85.1234	1	1
FDX1	66.2455	1	62.8333	77.2108	1	57.4953	1	128.99
FERMT2	1	1	1	158.578	1	1	1	162.849
FERMT3	123.243	127.324	1	1	116.358	1	123.163	1
FFAR2	1	1	1	1	1	1	271.59	1
FGD4	53.8922	1	1	1	1	1	1	1
FGD5	1	1	1	116.61	1	1	1	1
FGFBP2	1	1	1	1	1575.53	1	1	1
FGFR1	1	1	1	131.206	1	1	1	1
FGL2	525.418	1	1	1	1	1	267.047	1
FGR	76.8073	1	1	1	1	1	1	1
FHL1	1	1	75.6794	1	1	1	1	177.618
FHL2	1	1	91.212	1	1	1	1	1
FILIP1	1	1	1	168.272	1	1	1	293.402
FILIP1L	1	1	1	92.4215	1	1	1	591.221
FIP1L1	42.9657	100.643	1	1	1	1	1	1
FKBP10	1	1	113.346	1	1	1	1	79.1901
FKBP11	1	1	1	1	164.582	316.957	1	1
FKBP15	65.3117	1	1	1	1	1	1	1
FKBP4	1	1	1	1	1	1	1	90.1476
FKBP5	77.7759	1	1	106.213	1	1	1	232.248
FKBP9	1	1	1	122.311	1	1	1	1
FLI1	1	1	1	92.7758	1	1	1	1
FLII	61.3817	1	1	1	1	1	1	1
FLNB	1	1	1	88.1729	1	1	1	1
FLOT1	87.0023	1	127.773	131.981	1	1	164.474	84.9567
FLT1	1	1	1	2479.87	1	1	1	1
FLT3LG	1	90.1108	1	1	1	1	1	1
FLYWCH2	1	1	1	82.2374	1	1	1	79.9527
FMC1	1	1	1	1	1	1	1	84.2795
FMNL1	96.6347	114.624	1	1	155.454	73.9268	155.447	1
FMNL2	67.6346	1	1	1	1	1	1	1
FN1	217.487	1	1	490.304	1	1	1	695.218
FNBP1	123.984	312.875	1	1	283.572	162.191	188.746	1
FNDC3A	76.5042	1	75.4033	98.5741	1	65.632	1	93.4724
FNIP1	69.0783	1	1	1	1	1	1	1
FNTA	64.5494	1	66.38	105.044	100.497	1	1	88.9257
FOLH1	1	1	1	113.79	1	1	1	1
FOLR1	1	1	126.7	1	1	1	1	1
FOLR2	210.248	1	1	1	1	1	1	1
FOSB	265.607	140.512	140.512	1	136.333	204.255	344.947	1
FOXC2	1	1	1	1	1	1	1	144.462
FOXJ3	1	1	80.1824	1	1	1	1	1
FOXN3	101.712	1	1	65.0513	1	1	1	1
FOXO1	1	1	1	73.12	1	1	1	1
FOXO3	46.4128	1	1	1	1	1	1	1
FOXS1	1	1	1	1	1	1	1	164.714
FPR1	209.136	1	1	1	1	1	513.426	1
FRA10AC1	1	1	66.4669	1	1	1	1	1
FRG1	79.4481	109.196	1	101.24	119.984	72.5907	1	101.164
FRMD3	1	1	1	1	1	1	1	171.331
FRMD4B	97.3049	1	1	126.312	1	1	1	1
FRYL	45.9183	1	1	126.698	1	1	1	1
FRZB	1	1	1	1	1	1	1	754.935
FSCN1	1	1	1	175.535	1	1	1	1
FSTL1	1	1	1	241.867	1	1	1	170.98
FSTL3	1	1	75.3275	1	1	1	1	1
FUBP1	49.5076	111.613	1	68.2937	110.427	1	1	1
FUCA1	139.12	1	59.4161	1	1	1	1	1
FUOM	101.812	1	79.2625	1	1	1	1	1
FXYD2	1	194.678	2341.86	1	1	1	212.474	1
FXYD6	1	1	1	135.682	1	1	1	371.257
FYB1	452.316	665.47	1	1	356.354	1	559.206	1
FYN	1	320.026	1	232.38	489.915	1	1	1
FYTTD1	63.923	1	1	99.801	107.636	1	1	116.951
FZD4	1	1	1	149.117	1	1	1	1
G0S2	155.191	1	184.666	1	1	1	1995.75	1
GAA	103.104	1	1	1	1	1	1	1
GABARAPL1	133.87	1	1	1	152.53	1	1	1
GABPB1.AS1	1	1	132.101	1	1	81.5227	1	85.173
GABRD	1	1	1	89.844	1	1	1	1
GABRE	1	1	1	92.4052	1	1	1	1
GAL3ST1	1	1	136.724	1	1	1	1	1
GALE	1	1	65.4296	1	1	1	1	1
GALNT1	92.0408	1	1	120.506	1	1	1	1
GALNT11	1	1	91.671	1	1	1	1	1
GALNT14	1	1	109.71	1	1	1	1	1
GALNT15	1	1	1	90.5073	1	1	1	1
GALNT18	1	1	1	101.797	1	1	1	1
GALNT2	1	1	109.146	1	1	1	1	1
GAMT	1	1	96.6222	1	1	1	1	89.1581
GAPT	77.1312	1	1	1	1	85.3069	1	1
GASK1B	1	1	1	250.265	1	1	1	1
GATA2	1	1	1	1	1	1	304.971	1
GATA3	1	99.8093	1	1	1	1	1	1
GATM	1	1	160.779	1	1	1	1	1
GBP1	92.1121	1	1	1	1	1	157.144	1
GBP2	121.851	157.73	89.0015	1	185.088	1	214.749	128.116
GBP4	82.9505	96.0088	1	302.154	108.65	1	1	90.9192
GBP5	65.4377	226.729	1	1	210.201	1	1	1
GCA	124.6	1	1	1	1	1	840.162	1
GCHFR	114.848	121.684	64.6096	1	1	1	1	1
GCSH	1	1	147.772	1	1	1	1	63.6137
GDE1	46.1773	1	1	1	1	1	1	1
GDF15	1	1	245.919	1	1	1	1	1
GEM	1	1	1	1	1	1	1	255.195
GET1	1	1	52.8098	1	1	1	1	1
GFOD1	1	1	1	95.3518	1	1	1	1
GFOD2	1	1	1	109.478	1	1	1	1
GGA1	65.97	1	1	1	1	1	1	1
GGA2	62.6915	1	1	1	1	94.047	1	1
GGT5	1	1	1	1	1	1	1	143.844
GIMAP1	69.0232	186.975	1	247.965	179.881	1	1	1
GIMAP2	45.2447	99.0758	1	1	1	1	1	1
GIMAP4	191.818	581.064	1	582.821	542.166	1	241.684	1
GIMAP5	1	203.898	1	278.276	160.896	1	1	1
GIMAP6	1	1	1	141.008	1	1	1	1
GIMAP7	96.9217	777.187	1	1098.07	787.76	1	151.242	1
GIMAP8	1	1	1	137.124	1	1	1	1
GIT2	46.6088	1	1	1	1	1	1	1
GJA1	1	1	1	434.967	1	1	1	1
GJA4	1	1	1	166.6	1	1	1	712.388
GJC1	1	1	1	1	1	1	1	244.179
GK	117.778	1	1	1	1	1	1	1
GLA	56.6957	1	1	1	1	1	1	1
GLB1	50.378	1	1	1	1	1	1	1
GLG1	59.2125	1	107.267	131.945	126.066	1	1	115.955
GLIPR1	300.659	188.024	1	1	211.971	94.2426	198.269	1
GLIPR2	107.329	135.167	1	1	193.646	1	198.021	1
GLMP	1	1	59.0817	1	1	1	1	1
GLOD4	52.2139	93.7851	75.8404	1	1	1	1	66.8078
GLRX5	59.3432	94.6248	1	121.836	1	1	79.8467	122.069
GLUL	663.374	1	124.418	92.1862	1	1	852.468	106.823
GM2A	95.4101	1	1	1	1	1	1	1
GMFG	363.729	686.261	1	367.324	591.811	217.586	1040.92	240.707
GNA13	137.736	1	1	1	1	1	1	1
GNA15	53.2981	1	1	1	1	1	1	1
GNAI1	1	1	1	86.1517	1	1	1	109.336
GNAQ	91.0547	1	1	166.265	1	1	1	1
GNB4	153.818	1	1	1	1	1	1	81.722
GNG10	183.424	1	112.977	354.098	1	1	369.205	163.183
GNG11	1	1	227.371	1646.9	1	1	1	240.844
GNG12	1	1	82.9258	1	1	1	1	121.956
GNG2	1	111.482	1	1	228.73	1	143.491	1
GNG7	42.4314	1	1	1	1	115.686	1	1
GNL1	1	1	1	71.4399	1	1	1	1
GNLY	1	1	1	1	4378.24	1	1	1
GNPDA1	89.9681	1	1	1	1	1	1	1
GNPTAB	67.8489	1	1	1	264.142	1	130.891	1
GNS	78.3337	1	1	1	1	1	1	1
GOLGA2	1	1	74.3819	1	1	1	1	1
GOLGA7	50.5109	98.3287	62.157	93.2767	1	1	1	57.649
GOLM1	1	1	102.736	66.8392	1	1	1	1
GOLPH3	1	1	1	69.8369	1	1	1	1
GON4L	1	1	82.5533	1	1	1	1	1
GORASP2	1	1	1	1	1	1	1	71.4063
GOSR2	1	1	1	87.9834	1	1	1	1
GPAT3	63.0301	1	1	1	1	1	1	1
GPATCH8	46.0624	97.9308	1	76.8643	130.563	1	1	84.3003
GPCPD1	113.497	1	1	75.0881	1	1	1	1
GPI	41.1066	1	139.16	1	1	1	1	1
GPNMB	699.538	1	1	1	1	1	1	1
GPR155	66.7243	1	1	1	1	1	1	1
GPR171	1	99.4922	1	1	1	1	1	1
GPR174	1	178.261	1	1	120.069	1	1	1
GPR183	534.848	275.075	1	1	1	284.94	1	1
GPR34	107.337	1	1	1	1	1	1	1
GPR4	1	1	1	116.848	1	1	1	112.096
GPR65	105.026	118.234	1	1	307.474	1	202.167	1
GPRC5C	1	1	69.3639	1	1	1	1	171.213
GPRIN3	124.571	112.642	1	1	1	1	1	127.399
GPSM3	205.777	346.837	1	1	274.102	232.575	380.707	1
GPX3	41.8456	1	631.965	1	1	1	1	181.599
GRAMD1A	1	1	1	86.6189	1	1	1	1
GRASP	50.7075	1	1	153.271	1	1	1	1
GRB10	1	1	1	362.542	1	1	1	1
GRINA	89.0414	1	67.2584	1	1	1	1	1
GRK2	72.7854	100.983	1	1	148.049	63.2228	95.1143	1
GRK3	56.7394	1	1	1	1	1	1	1
GRK5	1	1	1	1	1	1	1	79.3023
GRK6	1	97.2657	1	1	1	1	1	1
GSN	229.77	1	196.684	2453.93	1	1	168.205	1126.27
GSTA1	1	1	522.943	1	1	1	1	1
GSTA2	1	1	314.187	1	1	1	1	1
GSTM3	1	1	76.7964	1	1	1	1	147.909
GTF2B	62.6657	104.971	1	1	105.49	67.0638	105.734	71.3753
GUCY1A1	1	1	67.0077	1	1	1	1	456.835
GUCY1A2	1	1	1	1	1	1	1	175.016
GUCY1B1	1	1	1	1	1	1	1	277.594
GZMA	1	1757.68	1	1	2327.52	1	390.147	1
GZMB	1	1	1	1	1933.77	1	1	1
GZMH	1	354.044	1	1	1166.26	1	1	1
GZMK	1	2405.37	1	1	255.837	1	339.016	1
GZMM	1	290.482	1	1	617.863	1	1	1
H1F0	1	1	64.8707	1	1	1	1	125.839
HACD3	1	1	1	139.116	1	1	1	86.0768
HACD4	77.4614	1	1	1	1	1	1	1
HAT1	1	1	1	1	1	1	1	75.8929
HAUS4	47.3478	1	1	1	1	1	1	1
HAVCR2	133.418	1	1	1	115.586	1	1	1
HBB	1	1	1	1	1	2515.62	10509.4	1
HBEGF	141.167	1	1	1	1	1	1	1
HCFC1R1	1	1	210.441	66.4772	1	1	1	233.863
HCK	107.663	1	1	1	1	1	1	1
HCLS1	244.234	246.995	1	74.3473	253.518	150.113	324.359	1
HCST	379.928	823.359	1	1	1365.77	1	226.291	1
HDAC1	1	102.639	1	144.535	124.783	66.9565	1	1
HDAC7	1	1	1	117.876	1	1	1	1
HDC	1	1	1	1	1	1	155.942	1
HDDC2	1	1	87.5676	1	131.723	1	1	90.0419
HDGFL3	1	1	1	152.966	1	1	1	83.186
HECW2	1	1	1	152.423	1	1	1	1
HEG1	1	1	1	360.171	1	1	1	1
HELZ	56.5494	1	1	1	108.048	1	1	1
HERC1	1	1	1	93.0068	1	1	1	1
HERC2	1	1	1	83.1414	1	1	1	1
HES1	1	1	101.925	466.603	1	1	1	126.28
HES4	1	1	110.816	220.966	1	1	1	416.832
HEY1	1	1	1	102.621	1	1	1	1
HEYL	1	1	1	1	1	1	1	174.917
HGF	51.0809	1	1	1	1	1	1	1
HHEX	1	1	1	88.0899	1	1	1	1
HIBCH	1	1	64.7329	1	1	1	1	1
HIC1	1	1	1	1	1	1	1	110.767
HIF1A.AS3	1	1	120.176	1	1	1	1	1
HIGD1B	1	1	1	1	1	1	1	404.024
HIKESHI	1	1	1	78.8112	1	1	1	80.1522
HILPDA	1	1	1026.3	1	1	1	1	1
HIP1	1	1	1	89.9724	1	1	1	98.2017
HIST1H1C	1	106.567	395.363	1	109.249	104.671	162.739	1
HIST1H1D	1	218.105	1	1	283.883	143.601	165.932	1
HIST1H1E	1	1	1	1	120.734	62.1242	101.783	1
HIST1H2AC	1	1	119.331	1	1	1	279.922	1
HK1	51.1521	1	1	1	1	1	1	1
HLA.DMA	1342.23	183.179	169.553	178.314	1	359.842	206.094	1
HLA.DMB	604.674	1	1	1	1	243.284	1	1
HLA.DOA	114.05	1	1	1	1	1	1	1
HLA.DOB	1	1	1	1	1	105.614	1	1
HLA.DQA1	3653.45	312.664	227.009	170.003	1	737.078	412.267	1
HLA.DQA2	875.238	117.467	1	1	1	292.552	103.013	1
HLA.DQB1	1947.04	216.497	224.742	150.837	1	511.735	250.048	1
HLTF	1	1	1	1	1	1	80.2962	1
HLX	1	1	1	93.0103	1	1	1	1
HM13	116.355	1	116.812	95.2861	1	81.4077	1	92.3638
HMBOX1	1	1	1	83.7391	1	1	1	1
HMG20B	1	1	1	1	1	1	1	67.2176
HMGA1	92.7497	1	1	1	1	1	1	1
HMGB2	81.0784	239.055	103.904	87.1526	209.317	117.297	768.459	1
HMGCL	1	1	57.9644	1	1	1	1	1
HMGN4	1	1	1	1	1	1	1	72.5289
HMOX1	573.143	1	153.711	1	1	1	1	1
HMOX2	1	102.586	1	1	112.212	1	1	90.6486
HNRNPH2	67.052	1	1	78.593	1	1	110.971	101.688
HNRNPUL1	62.3452	109.042	1	1	119.604	1	1	1
HOMER3	75.6343	1	1	1	1	1	1	1
HOOK1	1	1	121.488	1	1	1	1	1
HOPX	1	1	1	1	513.135	1	1	111.703
HOXA10	1	1	1	1	1	1	1	85.5401
HOXB2	1	1	60.6039	1	1	1	1	108.277
HOXB7	1	1	1	82.7952	1	1	1	1
HOXC9	1	1	1	1	1	1	1	118.886
HOXD8	1	1	1	106.342	1	1	1	1
HOXD9	1	1	1	80.4716	1	1	1	1
HPCAL1	53.5409	1	171.404	167.224	1	1	1	1
HPF1	1	1	1	1	1	1	1	82.7815
HPGD	1	1	1	1	1	1	593.262	1
HPGDS	1	1	1	1	1	1	417.236	1
HPN	1	1	119.614	1	1	1	1	1
HPRT1	49.8814	1	1	1	1	1	1	83.9956
HPS1	49.558	1	1	1	1	1	1	1
HPS3	47.0571	1	1	1	1	1	1	1
HPS4	1	1	87.5923	1	1	1	1	1
HRAS	1	1	1	76.8824	1	1	1	1
HRC	1	1	1	1	1	1	1	74.5378
HRH2	59.7102	1	1	1	1	1	1	1
HSBP1L1	1	1	83.3267	1	1	1	1	1
HSD17B11	131.59	1	84.4748	85.8603	1	1	248.715	71.2827
HSD3B7	1	1	122.3	1	1	1	1	1
HSDL2	1	1	71.2537	1	1	1	1	1
HSF4	1	1	80.4476	1	1	1	1	1
HSH2D	1	1	1	1	107.897	73.9681	1	1
HSPA1B	56.2634	1	1	1	1	1	1	1
HSPA4	71.9025	1	1	68.6513	1	73.5476	1	1
HSPB11	55.928	128.06	82.9866	1	109.983	1	99.5416	1
HSPB2	1	1	59.0162	1	1	1	1	1
HSPG2	1	1	1	1010.3	1	1	1	1
HSPH1	49.7837	1	1	1	1	1	1	1
HTATSF1	40.2387	1	1	1	1	1	1	79.174
HTRA1	88.0384	1	243.987	603.639	1	1	1	140.088
HVCN1	44.2413	1	1	1	1	168.641	1	1
HYAL2	1	1	1	1058.27	1	1	1	1
HYI	1	1	106.324	1	1	1	1	85.6013
IAH1	72.1831	117.825	116.627	1	113.148	1	79.573	107.744
ICA1	1	1	1	90.41	1	1	1	1
ICAM1	50.8365	1	1	133.299	1	1	1	1
ICAM2	1	1	1	347.037	106.807	64.7032	1	1
ICAM3	55.3752	248.235	1	1	220.748	128.054	323.211	1
ICOS	1	120.474	1	1	1	1	1	1
ID1	1	1	1	708.62	1	1	1	599.963
ID2	290.891	185.649	147.597	414.961	520.344	1	179.701	1
ID3	1	1	1	960.82	1	120.252	1	2971.34
ID4	1	1	1	1	1	1	1	240.127
IDH2	85.5752	155.578	150.722	76.5521	147.255	1	135.363	1
IDI1	46.4627	91.4822	1	83.9316	130.906	1	143.124	1
IER3	356.548	1	205.624	1	1	1	157.787	1
IER5	64.7908	1	1	1	1	1	1	1
IER5L	67.0755	1	1	1	1	1	1	250.982
IFI27	1	1	477.935	2741.53	1	1	1	630.758
IFI30	2868.29	1	140.772	1	1	244.933	581.728	1
IFI44	1	1	1	83.7776	1	1	1	1
IFI6	103.03	1	109.541	243.881	1	1	170.694	181.841
IFIT1	1	1	66.7845	1	1	1	1	1
IFIT2	1	1	1	1	1	1	572.106	174.007
IFIT3	1	1	1	69.1466	1	1	526.487	185.474
IFITM1	1	1	1	1	116.157	1	1	95.9846
IFITM2	341.855	645.907	376.127	1583.54	1228.46	263.98	8963.77	1315.45
IFITM3	413.136	1	1180.35	3497.57	1	1	1090.47	3219
IFNAR1	130.394	1	110.611	152.888	1	102.931	230.803	122.871
IFNAR2	77.403	1	1	1	1	63.1405	1	1
IFNGR2	161.568	1	94.5783	1	1	85.572	168.72	1
IFRD1	66.0844	1	1	1	1	1	274.408	1
IFT22	1	1	62.6363	1	1	1	1	1
IFT43	1	1	1	1	1	1	1	71.977
IFT57	1	1	99.1499	65.1513	1	93.3549	1	90.7775
IFT88	1	1	78.2517	1	1	1	1	1
IGBP1	98.5478	112.35	137.568	72.3038	1	88.1568	1	92.4758
IGF2R	58.5668	1	1	81.8345	135.202	1	245.635	1
IGFBP2	1	1	1	109.074	1	1	1	161.849
IGFBP3	1	1	1298.47	1796.86	1	1	1	1
IGFBP4	1	1	298.079	783.875	1	1	1	611.845
IGFBP5	1	1	659.585	2730.61	1	1	1	798.853
IGFBP7	102.55	1	1448.35	12600.9	223.952	1	333.235	19288.8
IGFLR1	160.699	110.802	1	1	1	89.472	89.0554	1
IGHA1	1	1	1	1	1	6368.95	1	1
IGHD	1	1	1	1	1	341.137	1	1
IGHG1	1	1	1	1	1	18392.4	1	1
IGHG2	1	1	1	1	1	2635.83	1	1
IGHG3	1	1	1	1	1	7544.23	1	1
IGHG4	1	1	1	1	1	4457.37	1	1
IGHM	1	1	1	1	1	4813.17	1	1
IGKC	282.092	428.102	363.358	1	271.248	136045	925.837	593.744
IGLC1	1	1	1	1	1	18627.5	1	1
IGLC2	1	134.367	1	1	1	65219.9	1	1
IGLC3	1	1	1	1	1	19467.2	1	1
IGSF6	656.652	1	1	1	1	1	544.804	1
IKBIP	64.2463	1	117.981	139.162	1	1	140.906	95.8747
IKZF1	80.0463	245.431	1	1	251.323	107.515	142.437	1
IKZF3	1	197.343	1	1	229.001	141.949	1	1
IL10RA	143.425	198.39	1	1	178.976	1	1	1
IL10RB	82.2935	1	1	1	1	1	114.775	1
IL13RA1	129.322	1	1	83.0494	1	1	1	1
IL16	42.2816	152.365	1	1	131.458	79.6822	1	1
IL17RA	53.5008	1	1	1	1	1	1	1
IL18	229.469	1	1	1	1	1	103.605	1
IL1B	285.535	1	1	1	1	1	1	1
IL1R1	1	1	1	1	1	1	1	176.205
IL1R2	1	1	1	1	1	1	284.857	1
IL1RL1	1	1	1	1	1	1	200.538	1
IL1RN	130.245	1	1	1	1	1	1	1
IL2RB	1	1	1	1	214.972	1	1	1
IL2RG	57.7142	596.912	1	1	601.844	179.352	219.826	1
IL32	1	2409.12	647.296	265.068	1630.94	1	380.872	1
IL3RA	1	1	1	188.02	1	1	1	1
IL6R	57.7899	1	1	1	1	1	1	1
IL7R	1	917.62	1	1	1	1	1	1
ILF3.DT	1	1	75.4904	1	1	1	1	1
IMMT	71.9857	100.654	66.3881	1	1	1	1	64.906
IMP4	1	1	53.7209	1	1	1	1	1
IMPA2	43.085	1	257.347	1	1	1	1	1
IMPDH2	43.6778	1	62.1126	1	1	1	1	138.5
INAFM1	1	1	1	1	1	1	1	169.652
INHBB	1	1	1	274.94	1	1	1	1
INPP1	1	1	1	84.8215	1	1	1	1
INPP4B	1	110.718	1	1	1	1	1	262.465
INPP5D	54.6091	1	1	1	1	1	1	1
INSIG1	111.823	1	1	1	1	1	1	1
INSIG2	1	1	114.715	1	1	1	1	1
INSR	1	1	324.839	2036.96	1	1	1	1
INTS6	1	1	1	1	108.223	1	1	1
IP6K2	1	1	1	76.4408	1	1	1	104.267
IPO11	1	1	1	171.433	1	1	1	1
IQGAP2	184.574	164.473	1	1	282.719	1	192.193	1
IRAK3	59.8819	1	1	1	1	1	1	1
IRF3	1	96.0941	1	1	1	1	1	1
IRF7	47.546	1	1	1	1	1	1	1
IRF8	116.238	1	1	1	1	1	1	1
IRX3	1	1	123.767	1	1	1	1	1
ISG15	110.179	172.248	1	268.232	168.879	1	348.834	329.226
ISG20	1	240.106	1	111.384	287.814	238.9	365.642	1
ISOC2	1	1	105.763	1	1	1	1	1
ISYNA1	1	1	1	1	1	1	1	198.825
ITGA1	1	1	1	370.436	1	1	1	525.962
ITGA3	1	1	105.338	1	1	1	1	1
ITGA4	142.362	342.386	1	1	356.819	111.002	149.54	170.551
ITGA5	1	1	1	175.506	1	1	1	1
ITGA6	1	1	1	493.693	1	1	1	1
ITGA8	1	1	1	80.8657	1	1	1	1
ITGAL	1	1	1	1	143.11	1	1	1
ITGAM	53.2524	1	1	1	1	1	1	1
ITGAX	126.181	1	1	1	1	1	1	1
ITGB2	447.165	343.305	1	1	626.207	1	437.543	1
ITGB5	1	1	1	76.9138	1	1	1	1
ITGB8	1	1	138.227	1	1	1	1	1
ITM2A	1	691.472	1	558.855	192.835	1	215.7	1
ITM2C	1	436.684	1	1	192.392	258.661	157.619	805.513
ITPR2	96.3705	1	1	1	1	1	1	1
ITPRIP	1	1	1	127.836	1	1	1	1
ITSN2	93.2061	1	1	121.813	106.817	95.6228	103.026	1
IVNS1ABP	99.08	1	106.369	508.338	124.279	1	198.889	1
JAG1	1	1	1	168.986	1	1	1	336.644
JAG2	1	1	1	126.153	1	1	1	1
JAK2	47.654	1	1	1	1	1	1	1
JAM2	1	1	1	156.847	1	1	1	1
JAM3	1	1	1	103.142	1	1	1	1
JAML	129.35	1	1	1	1	1	241.512	1
JARID2	58.7816	1	1	1	1	1	1	1
JCAD	1	1	1	207.54	1	1	1	1
JCHAIN	1	1	1	1	1	4395.51	1	1
JOSD1	58.3325	1	1	1	119.446	1	1	1
JOSD2	1	1	1	1	1	1	1	71.1307
JPT1	311.656	201.77	79.0624	75.4324	125.968	1	387.545	1
JSRP1	1	1	1	1	1	63.9505	1	1
JUP	1	1	1	166.386	1	1	1	1
KANK2	1	1	1	1	1	1	1	230.233
KANK3	1	1	1	192.369	1	1	1	1
KANSL1	48.1949	105.429	1	75.0579	130.623	1	1	70.4893
KAT6A	56.9342	95.0132	1	102.854	115.573	1	1	1
KAT6B	1	1	1	1	153.317	1	1	83.3502
KATNBL1	46.9618	1	1	67.7343	1	1	119.229	1
KBTBD2	1	1	1	84.0844	1	1	1	1
KCNAB1	1	1	1	1	1	1	1	142.743
KCNE3	1	1	1	402.203	1	1	1	1
KCNE4	1	1	1	1	1	1	1	358.222
KCNJ15	1	1	67.2351	1	1	1	1	1
KCNJ2	1	1	1	121.384	1	1	1	1
KCNJ8	1	1	1	1	1	1	1	238.447
KCNK1	1	1	75.4401	1	1	1	1	1
KCNMA1	100.027	1	1	1	1	1	1	1
KCNN3	1	1	1	160.893	1	1	1	1
KCNQ1OT1	1	1	310.059	246.504	1	1	1	1
KCTD12	164.115	1	1	119.601	1	1	1	1
KCTD3	1	1	123.87	1	1	1	1	1
KDM2A	52.5872	1	1	1	1	1	1	1
KDM6B	81.6436	1	1	1	1	1	178.52	1
KDM7A	46.0513	1	1	1	1	1	1	1
KDR	1	1	1	527.38	1	1	1	1
KDSR	52.6198	1	113.518	1	1	1	1	1
KHK	1	1	161.752	1	1	1	1	1
KIAA0040	1	106.897	1	1	1	108.585	1	153.904
KIAA0355	1	1	1	176.441	1	1	1	1
KIAA0930	60.0601	1	1	1	1	1	1	1
KIAA1217	1	1	1	103.018	1	1	1	1
KIF20B	1	1	1	1	1	1	108.747	1
KIF21A	1	1	70.4586	1	1	1	1	1
KIF22	1	1	67.0335	1	1	1	1	1
KIF2A	60.6902	251.431	95.8578	1	256.636	77.1781	116.916	1
KIT	1	1	1	1	1	1	304.22	1
KITLG	1	1	1	1	1	1	1	83.2572
KLC1	1	1	1	92.3369	1	1	1	86.5655
KLF13	56.3832	139.118	1	81.3965	183.553	86.6484	1	84.7822
KLF2	254.245	229.835	136.876	323.444	954.718	664.087	529.728	1
KLF3	110.887	1	1	187.99	185.323	1	161.373	1
KLF4	182.195	1	75.4757	1	1	1	1	1
KLF7	1	1	1	79.22	1	1	1	1
KLF9	1	1	1	275.682	1	1	1	252.071
KLHDC2	1	1	78.141	1	1	1	1	89.6404
KLHDC8B	1	1	1	1	1	1	1	78.5094
KLHL23	1	1	1	1	1	1	1	201.68
KLHL5	48.9626	1	1	144.764	1	1	1	1
KLRB1	1	367.115	1	1	1138.5	1	1	1
KLRC1	1	1	1	1	162.012	1	1	1
KLRC2	1	1	1	1	151.117	1	1	1
KLRC3	1	1	1	1	249.178	1	1	1
KLRD1	1	1	1	1	1117.65	1	1	1
KLRF1	1	1	1	1	639.973	1	1	1
KLRG1	1	1	1	1	202.549	1	1	1
KLRK1	1	187.514	1	1	587.31	1	1	1
KMT2C	88.09	1	1	101.034	1	73.6199	120.459	84.0968
KNOP1	1	1	1	80.6938	1	1	1	100.014
KRAS	85.9919	123.602	1	127.61	112.941	64.8006	124.221	1
KRR1	1	99.4165	98.0287	88.4321	107.74	1	1	92.4079
KRT18	1	1	470.969	1	1	1	1	1
KRT19	1	1	110.638	1	1	1	1	1
KRT8	1	1	351.991	1	1	1	1	1
KYNU	85.0429	1	1	1	1	1	1	1
LACTB	149.896	1	1	1	1	1	1	1
LAGE3	59.5033	1	1	1	1	1	1	1
LAIR1	120.945	1	1	1	1	1	1	1
LAIR2	1	1	1	1	183.466	1	1	1
LAMA4	1	1	1	323.518	1	1	1	81.3886
LAMB1	1	1	1	174.928	1	1	1	1
LAMB2	1	1	1	109.07	1	1	1	128.005
LAMC1	1	1	1	163.633	1	1	1	105.76
LAMP2	166.547	1	127.184	128.86	1	1	162.218	94.3334
LAMTOR2	123.865	1	87.9743	126.069	1	1	88.8727	95.4876
LAPTM4B	1	1	76.3105	108.259	1	1	1	165.994
LAPTM5	874.041	602.877	1	1	387.613	482.577	629.966	1
LASP1	47.985	1	1	1	1	1	1	1
LAT	1	237.361	1	1	110.79	1	125.932	1
LAT2	93.2319	1	1	1	1	73.6472	111.272	1
LAYN	1	1	1	104.881	1	1	1	1
LBH	1	295.469	1	247.796	273.22	136.529	1	300.288
LBR	77.2535	163.035	1	75.9324	216.561	78.8048	492.692	1
LCK	1	443.808	1	1	335.319	1	1	1
LCP1	440.333	961.438	1	1	1052.87	220.152	1326.94	1
LCP2	92.0605	115.887	1	1	1	1	153.428	1
LDB2	1	1	1	601.639	1	1	1	1
LEO1	1	1	1	1	1	1	84.2097	1
LEPROTL1	99.5969	511.749	179.109	114.459	314.529	1	210.35	90.5982
LETMD1	1	1	57.2182	1	1	1	1	1
LGALS2	115.102	1	141.189	1	1	1	1	1
LGALS3BP	58.3827	1	151.501	1	1	1	1	534.055
LGALS9	114.426	1	1	1	1	1	1	1
LGALSL	1	1	1	1	1	1	1	104.712
LGMN	449.902	1	1	79.5885	1	1	1	89.7662
LHFPL2	61.7509	1	1	1	1	1	1	1
LHFPL6	1	1	1	154.396	1	1	1	1045.21
LIFR	1	1	1	157.43	1	1	1	1
LILRA2	58.6691	1	1	1	1	1	1	1
LILRB1	72.0155	1	1	1	1	1	1	1
LILRB2	72.0247	1	1	1	1	1	1	1
LILRB3	91.8095	1	1	1	1	1	218.467	1
LILRB4	113.11	1	1	1	1	1	1	1
LIMA1	1	1	96.6619	260.804	1	1	1	239.269
LIMCH1	1	1	1	267.167	1	1	1	1
LIMD2	123.879	461.454	1	1	496.846	326.07	297.614	1
LIME1	1	374.461	1	1	180.501	75.1754	1	1
LIMS2	1	1	1	143.515	1	1	1	1
LINC.PINT	72.6656	225.838	1	102.047	191.151	145.573	1	1
LINC00623	1	104.776	1	1	161.866	1	1	1
LINC00667	1	1	1	1	1	1	1	75.9773
LINC00861	1	1	1	1	171.69	1	1	1
LINC00926	1	1	1	1	1	138.476	1	1
LINC00958	1	1	64.0145	1	1	1	1	1
LINC00963	79.9149	1	1	1	1	1	1	1
LINC01094	58.9744	1	1	1	1	1	1	1
LINC01116	1	1	84.7357	1	1	1	1	1
LINC01139	1	1	68.7312	1	1	1	1	1
LINC01197	1	1	1	1	1	1	1	84.4765
LINC01320	1	1	689.594	1	1	1	1	1
LINC01678	57.8983	1	1	1	1	1	1	1
LINC01697	1	1	67.3198	1	1	1	1	1
LINC01871	1	113.3	1	1	172.924	1	1	1
LINC02362	1	1	1	1	1	39.7335	1	1
LINC02397	1	1	1	1	1	86.4499	1	1
LINC02532	1	1	314.873	1	1	1	1	1
LINC02802	1	1	71.535	1	1	1	1	1
LIPA	269.369	1	1	105.218	1	1	1	69.6079
LITAF	573.307	187.614	107.279	1	636.73	91.1124	975.766	123.54
LLPH	52.9643	1	1	1	1	1	1	1
LMBRD1	65.1871	1	84.4159	1	1	74.9077	1	1
LMCD1	1	1	1	157.397	1	1	1	1
LMNB1	1	1	1	1	1	1	150.121	1
LMO2	100.325	1	1	410.003	1	1	1	1
LMO4	61.4909	1	1	1	1	1	205.784	109.872
LNPEP	51.7147	102.118	1	1	176.998	1	1	1
LONP2	47.6024	1	89.3905	1	1	1	1	1
LOX	1	1	121.368	1	1	1	1	1
LPAR6	109.845	1	1	205.337	1	1	1	1
LPCAT2	128.164	1	1	1	1	1	183.591	1
LPGAT1	76.1378	1	127.589	1	116.588	1	173.202	1
LPIN2	85.3773	135.853	1	1	115.344	1	127.53	1
LPL	1	1	1	1	1	1	1	154.578
LPP	72.6667	1	128.921	232.963	1	1	1	357.989
LRG1	1	1	1	1	1	1	244.847	1
LRMDA	56.4408	1	1	1	1	1	1	1
LRP1	113.071	1	1	1	1	1	1	78.7685
LRP10	45.1841	1	67.783	106.04	1	1	243.377	72.2569
LRP2	1	1	164.861	1	1	1	1	1
LRP6	1	1	1	72.0457	1	1	1	1
LRRC17	1	1	1	1	1	1	1	98.8715
LRRC25	65.9429	1	1	1	1	1	1	1
LRRC32	1	1	1	205.04	1	1	1	130.216
LRRC75A	1	1	94.9366	1	1	1	1	1
LRRC8A	1	1	1	92.9274	1	1	1	1
LRRC8C	1	1	1	85.0993	1	1	1	1
LRRK2	59.1071	1	115.593	1	1	1	291.019	1
LSM10	86.2585	99.747	1	1	108.081	103.014	1	61.2242
LSM12	53.5356	1	1	1	1	1	1	1
LSM4	94.8413	1	73.8122	107.267	1	1	117.448	83.746
LSP1	226.163	306.24	1	1	340.817	168.52	465.114	1
LST1	595.514	1	1	1	1	1	1276.67	1
LTA4H	110.473	1	63.9478	1	1	1	1	1
LTB	1	1191.12	1	1	1	1018.11	312.646	1
LTBP3	1	1	84.9366	1	1	1	1	1
LTC4S	133.028	1	1	124.18	1	1	309.756	1
LUCAT1	1	1	606.728	1	1	1	248.777	1
LURAP1L	1	1	1	1	1	1	1	96.5898
LUZP1	1	1	1	204.507	1	1	1	1
LXN	1	1	1	151.088	1	1	1	1
LY86	227.609	1	1	1	1	86.9689	1	1
LY9	1	1	1	1	1	126.486	1	1
LY96	190.895	1	1	1	1	48.9383	219.89	1
LYAR	1	180.689	1	1	334.96	1	1	1
LYL1	58.7479	1	1	1	1	83.4382	1	1
LYN	228.004	1	1	1	120.657	168.414	443.371	1
LYPLAL1	52.5916	1	95.2877	1	1	1	1	1
LYSMD2	87.2603	95.3324	1	170.904	1	1	143.178	64.4871
LYST	96.0249	212.396	1	1	145.167	1	299.08	1
LYZ	4977.28	1	200.358	1	1	1	604.664	1
LZIC	45.7526	1	1	1	1	1	1	78.5575
LZTS1	1	1	1	1	1	1	1	108.452
MAF	98.6203	239.806	222.357	152.157	1	1	1	96.3844
MAFB	300.809	1	1	1	1	1	1	1
MAGED2	47.4762	1	124.878	227.132	1	1	1	436.177
MAGEF1	1	1	1	1	1	1	1	66.9812
MAGEH1	1	1	1	1	1	1	1	68.1762
MAGI1	1	1	1	118.103	1	1	1	1
MAGI2.AS3	1	1	1	1	1	1	1	88.8431
MAL	1	1	71.7878	1	1	1	1	1
MALL	1	1	1	110.57	1	1	1	1
MALT1	96.4391	1	79.3085	1	1	66.4045	1	1
MAN1A1	56.396	1	1	1	1	1	1	1
MAN2A1	49.2553	1	1	1	1	1	1	1
MAN2B1	158.607	1	1	1	1	1	1	1
MANBA	57.7643	1	1	1	1	1	1	1
MANF	39.467	1	1	122.617	1	71.553	1	95.7674
MAOB	1	1	77.982	1	1	1	1	1
MAP1B	1	1	1	137.829	1	1	1	609.639
MAP1LC3A	1	1	1	93.1243	1	1	1	108.742
MAP3K1	87.0158	1	1	1	1	77.1918	1	1
MAP3K11	1	1	1	79.263	1	1	1	1
MAP3K2	158.895	1	1	1	1	1	183.492	100.346
MAP3K20	1	1	1	1	1	1	1	178.413
MAP3K7CL	1	1	1	1	1	1	1	123.816
MAP3K8	102.356	1	1	1	120.887	1	1	1
MAP4K4	53.3089	1	1	224.764	1	102.499	165.978	107.225
MAP7D1	49.271	1	1	1	1	1	1	1
MAP9	1	1	1	1	1	1	1	100.018
MAPK1	57.8319	1	1	69.8867	192.575	1	146.939	1
MAPK10	1	1	1	1	1	1	1	83.0869
MAPK1IP1L	63.3094	98.9254	1	95.5519	1	71.5456	1	87.7614
MAPK3	1	1	1	113.635	1	1	1	1
MAPKAP1	49.1731	1	1	1	1	1	1	1
MAPKAPK3	46.4907	1	1	1	1	1	1	1
MAPKAPK5.AS1	1	1	1	81.6225	1	1	1	1
MAPRE1	76.146	1	1	95.0038	1	1	120.545	93.5351
MAPRE2	1	1	1	1	1	1	1	86.9888
2021-03-01	174.964	1	1	1	1	124.743	1	1
2021-03-06	42.5186	1	128.915	95.3058	1	64.3576	1	81.7326
MARCKS	837.482	1	193.812	499.544	1	190.364	430.701	348.776
MARCKSL1	1	1	1	641.465	1	120.174	1	357.659
MAST4	1	1	1	107.107	1	1	1	1
MATK	1	1	1	1	293.019	1	1	1
MAX	68.4505	1	1	69.8444	100.458	1	111.706	1
MAZ	48.052	1	66.5242	1	106.89	1	80.2877	1
MBNL2	1	1	1	120.423	1	1	1	88.9509
MBOAT7	45.9367	1	1	1	1	1	202.239	1
MBP	148.229	231.513	1	1	498.752	102.764	332.784	1
MBTPS1	1	1	1	83.0015	1	1	1	92.3481
MCAM	1	1	1	416.815	1	1	1	968.983
MCF2L	1	1	1	125.365	1	1	1	1
MCOLN1	52.2285	1	1	1	1	1	1	1
MCRIP2	40.1458	1	89.4338	1	1	1	1	1
MCTS1	63.7193	1	68.115	87.8359	1	63.7387	1	68.4197
MCUB	67.5894	130.021	1	1	1	1	1	1
MDFIC	45.4691	133.668	1	79.4162	1	1	1	71.2033
MDK	1	1	229.267	1	1	1	1	105.796
ME2	96.3869	1	1	1	1	1	1	1
MECOM	1	1	1	134.004	1	1	1	1
MECP2	45.3711	96.7018	1	1	116.186	1	1	1
MED4	60.7976	111.95	77.9738	122.346	128.319	1	1	109.3
MEF2A	174.589	1	112.633	219.013	1	88.0185	1	73.2807
MEF2C	289.919	1	1	520.209	1	383.701	1	498.34
MEGF9	1	1	1	1	1	1	223.208	1
MEIS2	1	1	1	119.644	1	1	1	139.639
MET	1	1	114.36	1	1	1	1	1
METRNL	323.974	135.286	1	106.464	539.684	1	145.323	1
METTL23	52.5128	119.991	62.077	1	109.04	1	1	1
MFF	54.6546	1	100.72	62.166	1	68.907	1	71.0889
MFGE8	1	1	1	1	1	1	1	505.474
MFSD1	220.047	1	1	65.2944	1	1	1	1
MFSD12	59.9378	1	1	1	1	1	1	1
MGAT1	193.158	1	1	128.451	1	52.2564	1	1
MGAT4A	146.477	125.721	1	126.093	201.812	1	1	1
MGP	1	1	327.168	3423.98	1	1	1	6829.54
MGST1	1	1	436.387	1	1	1	1	1
MIA2	46.6992	1	74.983	1	105.837	1	1	1
MID1	1	1	1	76.5796	1	1	1	1
MIDN	110.07	1	84.844	155.64	114.704	1	226.138	78.787
MIF4GD	65.7158	1	1	1	1	1	1	1
MIOX	1	1	93.1929	1	1	1	1	1
MIR210HG	1	1	95.2271	1	1	1	1	1
MIR4435.2HG	1	1	1	114.24	1	1	1	160.641
MIR99AHG	1	1	1	1	1	1	1	108.961
MIS18BP1	135.894	99.4552	1	137.664	1	121.868	137.662	1
MKI67	1	1	1	1	1	1	191.477	1
MKLN1	1	1	1	83.3067	1	1	1	99.0828
MKNK2	1	1	1	87.9424	1	1	1	1
MKRN1	60.5445	1	1	1	1	1	1	1
MLF2	71.2539	1	132.664	114.5	1	1	124.574	179.381
MLH3	1	1	1	1	1	1	1	82.6585
MLLT6	1	1	1	1	102.43	1	1	1
MLX	46.4642	1	1	1	1	1	1	1
MMADHC	66.8519	1	95.8859	110.595	1	1	97.983	108.604
MME	1	1	1	1	1	1	251.867	1
MMP2	1	1	1	104.135	1	1	1	1
MMRN2	1	1	1	305.836	1	1	1	1
MNDA	645.228	1	1	1	1	1	4491.13	1
MOB2	1	1	1	89.6864	1	1	1	1
MORC3	72.9745	104.548	1	1	136.417	95.6157	1	1
MORN2	1	1	65.1962	1	1	1	1	1
MPDZ	1	1	1	104.605	1	1	1	1
MPEG1	146.906	1	1	1	1	1	1	1
MPLKIP	53.6282	1	76.391	99.419	1	63.2737	1	84.6418
MPP1	137.977	1	1	1	1	1	110.996	1
MPRIP	1	1	1	108.411	1	1	1	178.84
MPV17	1	1	70.7817	1	1	1	1	1
MPZL2	1	1	1	289.226	1	1	1	1
MRC1	116.593	1	1	1	1	1	1	1
MRPL14	70.6911	1	98.5054	1	1	1	72.1595	71.6144
MRPL19	1	1	1	1	1	1	1	72.5536
MRPL23	49.752	1	81.8387	1	1	1	1	1
MRPL37	1	1	52.9569	1	1	1	1	1
MRPL38	1	1	57.2733	1	1	1	1	1
MRPL9	1	1	64.4575	1	1	1	1	1
MRPS14	1	1	60.7458	1	1	1	1	1
MRPS16	51.686	1	67.3096	67.1706	1	53.0752	1	77.269
MRPS2	1	1	57.3826	1	1	1	1	1
MRPS31	1	1	1	1	1	44.6998	1	1
MRPS33	45.6128	1	88.8166	1	1	1	1	1
MRPS35	42.5766	1	83.7256	1	1	1	1	1
MRPS7	58.1838	1	95.3586	97.6023	1	55.0311	1	106.608
MRTFB	1	1	1	94.3529	1	1	1	1
MRVI1	1	1	1	1	1	1	1	99.6237
MS4A1	1	1	1	1	1	714.702	1	1
MS4A2	1	1	1	1	1	1	522.292	1
MS4A4A	213.458	1	1	1	1	1	1	1
MS4A6A	869.761	1	1	1	1	1	1	1
MS4A7	840.291	1	1	1	1	1	1	1
MSL3	54.8107	1	1	1	1	1	1	1
MSR1	435.061	1	1	1	1	1	1	1
MSRA	40.9281	1	1	1	1	1	97.3668	1
MSRB2	83.2051	1	125.256	82.5752	1	1	127.14	91.0479
MSRB3	1	1	1	74.5468	1	1	1	142.433
MT.ATP8	50.7741	1	94.1083	1	1	1	1	1
MT1E	1	1	266.243	1	1	1	1	221.882
MT1F	1	1	105.546	1	1	1	1	1
MT1M	1	1	1	1	1	1	1	128.025
MT1X	1	186.549	272.547	179.775	1	1	1	140.907
MT3	1	1	84.0095	1	1	1	1	1
MTERF4	1	101.787	1	1	1	1	1	1
MTFP1	1	1	94.159	1	1	1	1	1
MTHFD2	52.2936	1	1	1	1	1	1	108.843
MTHFS	1	1	80.5165	1	1	1	135.517	1
MTLN	1	1	1	75.443	1	1	1	1
MTMR14	48.057	1	1	1	1	1	1	1
MTR	1	1	91.1903	1	1	1	1	1
MTSS1	1	1	1	111.092	1	92.2783	1	1
MTUS1	1	1	1	436.646	1	1	1	167.821
MTX1	1	1	78.9981	1	1	1	1	1
MUC1	1	1	86.0649	1	1	1	1	1
MUSTN1	1	1	1	1	1	1	1	140.48
MX1	113.332	1	1	1	1	1	372.381	1
MX2	62.2957	1	1	1	1	1	345.763	1
MXD1	78.1907	1	1	1	1	1	601.357	1
MXI1	42.527	1	194.458	1	1	1	1	74.2618
MXRA7	1	1	328.977	138.531	108.273	1	1	140.629
MXRA8	1	1	143.027	1	1	1	1	1
MYADM	79.431	1	74.8796	110.253	1	1	133.726	132.368
MYBL1	1	1	1	1	253.336	1	1	1
MYCT1	1	1	1	162.513	1	1	1	1
MYD88	57.9288	1	1	1	1	1	1	1
MYH11	1	1	1	1	1	1	1	359.098
MYL6B	1	1	135.508	1	1	1	1	73.5594
MYL9	1	1	140.439	157.47	1	1	1	2054.93
MYLIP	1	1	1	104.083	1	1	1	1
MYLK	1	1	1	104.717	1	1	1	378.556
MYO10	1	1	1	92.0601	1	1	1	1
MYO1B	1	1	1	109.219	1	1	1	445.221
MYO1C	1	1	1	134.91	1	1	1	78.729
MYO1F	120.496	1	1	1	215.582	1	284.949	1
MYO1G	49.9987	1	1	1	112.283	1	1	1
MYO5A	60.448	1	1	1	1	1	1	1
MYO6	1	1	81.2638	204.542	1	1	1	1
MYO9B	90.9867	1	1	1	1	1	1	1
MYOF	1	1	96.6018	1	1	1	1	1
MZB1	1	1	1	1	1	958.854	1	1
MZT2A	82.7055	270.736	188.929	1	153.098	128.723	123.605	74.6724
N4BP1	58.079	134.015	1	1	115.603	1	140.195	1
NAA10	57.7518	1	1	223.126	1	1	78.5247	114.301
NAA50	49.1169	1	1	1	1	1	1	1
NAAA	68.4707	1	1	1	1	1	1	1
NAB1	1	1	1	1	1	1	1	91.5357
NABP1	140.012	1	1	1	1	1	379.2	1
NAE1	1	1	1	1	1	1	1	61.9731
NAGA	60.3018	1	1	1	1	1	1	1
NAGK	156.794	1	1	1	1	1	1	1
NAIP	100.462	1	1	1	1	1	1	1
NAMPT	644.591	1	203.851	136.464	1	1	2604.26	126.706
NANS	101.787	1	1	85.9942	1	1	1	1
NAPG	1	1	1	72.244	1	1	1	1
NAT8	1	1	334.922	1	1	1	1	1
NAV1	1	1	1	80.2308	1	1	1	1
NAXE	1	1	55.8903	1	1	1	1	86.4731
NBEAL1	1	1	1	1	1	1	1	202.851
NBL1	1	1	1	1	1	1	1	89.3302
NBN	63.0281	1	74.3586	1	1	1	146.892	76.6658
NBR1	1	1	1	72.6038	1	1	1	1
NCBP2AS2	1	1	1	1	1	1	1	64.5556
NCF1	139.852	139.972	1	1	1	149.63	716.997	1
NCF2	200.807	1	1	1	1	1	335.65	1
NCF4	83.6755	1	1	1	1	1	187.776	1
NCK1	68.9447	129.439	73.1767	124.96	120.656	1	1	1
NCK2	1	119.058	1	1	1	1	1	130.629
NCKAP1	1	1	1	162.416	1	1	1	91.4636
NCOA3	55.8977	1	1	132.269	1	125.768	1	1
NCOA4	146.314	1	61.1723	86.5424	1	1	217.733	73.8208
NCOA7	45.489	1	85.8159	326.439	123.162	1	1	1
NCOR2	56.0032	1	1	1	1	1	1	1
NCR3	1	1	1	1	126.327	1	1	1
NCSTN	1	1	60.2322	1	1	1	1	1
NDFIP2	1	1	67.4804	1	1	1	1	1
NDN	1	1	1	1	1	1	1	144.697
NDRG1	1	1	696.661	279.051	1	1	1	1
NDRG2	1	1	1	94.0529	1	1	1	234.025
NDST1	1	1	1	83.7106	1	1	1	1
NDUFA4L2	1	1	3640.57	174.81	1	1	1	2670.35
NDUFB6	61.9926	1	136.498	161.719	1	1	130.097	142.325
NEDD9	1	1	1	177.276	1	1	1	1
NEFL	1	1	76.3689	1	1	1	1	1
NEMF	71.192	1	1	126.979	110.105	74.4963	1	117.115
NES	1	1	1	116.283	1	1	1	143.688
NEU1	44.4514	1	100.365	1	1	1	1	1
NEURL1B	1	1	1	1	1	1	1	108.693
NEXN	1	1	1	1	1	1	1	127.168
NF1	1	1	1	1	1	1	1	103.503
NFAT5	1	1	1	91.8968	1	1	1	1
NFE2L1	1	1	1	80.3657	1	1	1	1
NFIA	1	1	320.117	326.475	1	1	1	188.78
NFIB	1	1	220.78	445.101	1	1	1	120.577
NFKB1	99.2718	1	1	1	1	1	1	1
NFKBID	48.2782	1	1	1	1	1	1	1
NFKBIZ	78.599	1	97.2954	1	1	1	204.892	1
NFU1	1	1	65.6056	1	1	1	1	78.8112
NGF	1	1	1	1	1	1	1	185.99
NGFR	1	1	1	1	1	1	1	95.8884
NGLY1	49.3385	1	1	1	1	70.0032	1	1
NHLRC3	50.5147	1	1	1	1	1	1	1
NIBAN1	62.9229	117.097	1	1	1	1	203.193	1
NID1	1	1	1	139.121	1	1	1	112.915
NIN	72.0504	99.2854	1	79.7744	1	1	142.951	1
NINJ1	174.966	1	101.625	1	1	1	276.408	1
NIT2	1	1	123.085	1	1	1	1	1
NKG7	1	1098.99	1	1	5902.88	1	332.919	1
NMB	1	1	349.675	1	1	1	1	1
NMD3	1	1	1	1	1	1	1	74.6263
NME7	1	1	87.3451	1	1	1	1	1
NMI	57.8088	1	1	1	1	1	199.976	1
NMRK1	1	1	55.8588	1	1	1	1	1
NNMT	1	1	2433.51	312.904	1	1	1	284.746
NOL3	1	1	251.098	1	1	1	1	1
NOP58	39.8091	120.85	68.6689	1	1	67.5568	1	76.3463
NOSTRIN	1	1	1	376.364	1	1	1	86.8499
NOTCH1	1	1	1	115.71	1	1	1	1
NOTCH3	1	1	1	1	1	1	1	473.096
NOTCH4	1	1	1	332.183	1	1	1	1
NOVA1	1	1	109.998	1	1	1	1	1
NPDC1	1	1	110.995	674.76	1	1	1	1
NPEPPS	45.4247	1	127.009	1	1	1	1	1
NPL	93.4528	1	1	1	1	1	1	1
NPTX2	1	1	105.232	1	1	1	1	1
NQO1	1	1	1	188.313	1	1	1	1
NQO2	103.472	1	100.704	1	1	1	147.049	61.5844
NR1H4	1	1	68.2178	1	1	1	1	1
NR2F1	1	1	1	1	1	1	1	306.055
NR2F2	1	1	99.5875	121.987	1	1	1	985.333
NR2F2.AS1	1	1	1	1	1	1	1	168.084
NR4A2	255.867	182.185	1	1	259.228	157.041	107.254	1
NR4A3	74.0084	1	1	1	1	1	1	1
NRARP	1	1	1	145.014	1	1	1	496.032
NRBF2	88.4787	1	1	1	1	1	404.603	1
NREP	1	1	1	75.6817	1	1	1	1
NRGN	1	1	1	1	1	1	1	100.954
NRN1	1	1	1	94.7403	1	1	1	1
NRP2	115.019	1	1	304.451	1	1	1	1
NSD1	56.0605	103.743	1	95.6213	122.941	73.1204	1	89.2069
NSMCE3	38.3986	155.801	1	1	156.039	85.08	1	1
NT5C3A	1	1	62.4082	1	1	1	1	1
NT5C3B	1	1	1	1	1	1	1	85.1831
NT5DC2	1	1	1	1	1	1	1	153.071
NTPCR	1	1	133.721	71.4764	1	1	1	1
NUAK1	1	1	1	108.771	1	1	1	1
NUDT1	59.2868	1	1	1	1	1	93.2848	1
NUDT16	55.271	1	1	1	1	1	1	1
NUDT4	1	1	1	1	1	1	1	120.821
NUFIP2	94.7655	1	1	105.591	106.901	1	106.913	89.7397
NUMB	91.8579	1	1	104.052	1	1	189.614	1
NUP214	152.954	1	1	1	1	1	335.617	1
NUP50	1	1	1	1	1	1	116.43	1
NUP62	47.3104	1	1	1	1	1	1	1
NUPR1	224.251	1	439.476	1	1	1	1	107.218
NUSAP1	1	1	1	1	1	1	177.014	1
NUTM2A.AS1	1	1	1	75.5475	1	1	1	1
NXT1	51.5994	1	1	1	1	1	1	1
OAF	1	1	1	1	1	1	1	71.7529
OAS1	49.8994	1	1	1	1	1	1	1
OASL	1	136.045	1	1	1	1	1	1
OAT	1	1	1	1	1	1	1	83.2413
OAZ2	67.343	1	1	231.032	1	1	1	290.133
OCIAD2	1	280.041	407.991	105.558	160.733	109.648	1	1
ODC1	1	108.134	92.6932	1	1	160.305	1	1
ODF2L	1	117.901	105.256	191.29	1	1	1	105.577
ODF3B	66.6878	1	92.8505	1	1	1	1	1
OFD1	1	108.281	84.0145	1	124.195	1	1	1
OGFR	56.5998	1	1	1	1	1	1	1
OGFRL1	199.667	1	1	1	1	1	170.7	1
OIP5.AS1	51.2483	1	95.6069	70.1368	1	78.6543	1	1
OLFML2A	1	1	1	82.1321	1	1	1	206.276
OLFML2B	1	1	1	1	1	1	1	135.689
OLR1	285.277	1	1	1	1	1	1	1
OPTN	1	264.915	147.654	121.865	183.645	1	1	179.657
OR51E1	1	1	1	1	1	1	1	78.7257
ORAI1	43.5191	117.554	1	88.5616	106.249	1	1	1
ORAI2	41.7507	1	1	1	1	103.021	1	1
ORMDL2	46.6672	1	1	1	1	1	1	1
OSBPL11	69.944	1	1	1	1	1	1	1
OSBPL9	1	1	61.2943	1	1	1	1	95.2761
OSM	83.8718	1	1	1	1	1	1	1
OSMR	1	1	105.298	1	1	1	1	1
OTUB1	46.711	1	1	1	1	1	1	1
OTUD1	97.191	1	1	1	1	1	1	1
OTULIN	1	1	1	1	113.557	1	1	1
OXA1L	66.3773	1	72.6116	1	1	61.0812	1	1
OXNAD1	1	143.428	1	1	1	1	1	1
P2RY10	1	153.232	1	1	1	109.057	1	1
P2RY13	78.4477	1	1	1	1	1	1	1
P3H2	1	1	81.1147	1	1	1	1	1
P4HA1	76.5533	1	298.346	1	1	1	1	1
P4HA2	1	1	84.5421	1	1	1	1	1
PABPC4	193.36	1	91.2781	1	1	72.5592	77.8596	94.3083
PACSIN2	44.3574	1	1	1	1	1	1	121.798
PAG1	58.4758	118.963	1	1	1	1	1	84.8756
PAICS	1	1	71.7534	1	1	1	1	1
PAK1	84.4351	1	1	1	1	1	174.663	1
PALLD	1	1	1	1	1	1	1	366.84
PALM2.AKAP2	1	1	1	434.373	1	101.114	89.6637	224.844
PALMD	1	1	1	372.419	1	1	1	1
PANTR1	1	1	76.0636	1	1	1	1	1
PARD6B	1	1	67.0563	1	1	1	1	1
PARM1	1	1	1	1	1	1	1	85.3359
PARP4	50.2408	1	1	1	1	1	1	1
PARP8	1	111.801	1	1	140.03	1	1	1
PARVA	1	1	1	1	1	1	1	131.904
PARVG	95.0263	1	1	1	1	1	1	1
PATJ	1	1	101.925	1	1	1	1	1
PAWR	1	1	1	1	1	1	1	181.078
PAX8	1	1	72.6396	1	1	1	1	1
PAXX	75.7276	188.077	1	92.531	276.337	1	95.7699	1
PBLD	1	1	89.9572	1	1	1	1	1
PBX1	1	1	1	104.088	1	1	1	1
PBXIP1	1	253.614	79.569	1	1	1	1	74.4545
PCAT19	1	1	1	113.421	1	1	1	1
PCBD1	69.4052	1	144.307	1	1	1	1	1
PCDH12	1	1	1	143.603	1	1	1	1
PCDH17	1	1	1	399.353	1	1	1	1
PCED1B.AS1	79.3904	593.912	1	1	511.884	107.703	106.346	1
PCF11	58.1187	1	1	1	1	70.0673	1	1
PCGF2	1	1	1	85.5383	1	1	1	1
PCGF5	54.3475	1	1	67.8796	1	57.0567	1	1
PCLAF	1	1	1	1	1	1	119.723	1
PCMTD2	1	1	1	81.5477	1	1	1	1
PCNA	1	1	1	1	1	1	111.151	1
PCOLCE	1	1	1	1	1	1	1	217.609
PCOLCE2	1	1	85.5951	1	1	1	1	1
PCSK7	1	105.736	1	1	139.529	1	1	1
PCYOX1	1	1	68.5328	1	1	1	1	1
PDCD2	53.3373	95.8848	55.678	81.2853	1	1	1	64.3196
PDCL	1	1	1	128.713	1	1	1	1
PDCL3	55.1774	1	1	1	1	1	1	1
PDE1A	1	1	1	1	1	1	1	139.287
PDE4B	110.347	158.218	1	85.1232	1	172.959	202.854	1
PDE4D	1	1	1	1	166.711	1	1	1
PDE4DIP	68.5381	110.989	1	1	1	1	1	1
PDE5A	1	1	1	1	1	1	1	138.071
PDE7A	1	104.092	1	1	1	1	1	1
PDGFA	1	1	1	1	1	1	1	403.368
PDGFB	1	1	1	183.359	1	1	1	1
PDGFD	1	1	1	330.403	1	1	1	1
PDGFRB	1	1	1	1	1	1	1	1065.83
PDHA1	1	1	64.7974	1	1	1	1	1
PDIA4	38.0788	1	66.1656	94.1098	1	55.9846	1	69.896
PDLIM1	1	1	216.528	445.081	1	107.794	1	309.511
PDLIM2	1	116.848	60.7888	111.186	103.482	1	1	169.496
PDLIM3	1	1	1	1	1	1	1	93.7522
PDLIM5	1	1	1	120.84	1	1	1	117.492
PDLIM7	1	1	1	1	1	1	1	96.9027
PDS5B	1	1	1	93.3095	1	1	1	125.182
PDXK	124.325	1	66.7625	1	1	1	103.788	1
PDZD11	1	1	1	1	1	1	1	69.845
PDZK1	1	1	251.088	1	1	1	1	1
PDZK1IP1	1	1	531.283	1	1	1	1	1
PEA15	97.4659	1	1	192.908	1	1	1	1
PEAK1	1	1	1	1	1	1	1	124.011
PECAM1	123.728	1	1	1374.97	1	1	275.602	1
PEF1	1	1	1	74.2895	1	1	1	82.5399
PERP	1	1	207.556	1	1	1	1	1
PFKFB3	90.7381	1	1	1	1	1	1	1
PFKP	1	1	201.495	1	1	1	1	1
PGD	64.757	1	1	1	1	1	1	1
PGF	1	1	1	1	1	1	1	503.317
PGM1	1	1	84.518	1	1	1	1	1
PGM2L1	1	1	1	139.095	1	1	1	1
PGP	68.7544	1	1	1	1	1	76.0241	1
PGRMC1	42.2873	1	333.875	92.3095	1	1	1	145.906
PGRMC2	1	1	138.402	89.0933	1	1	1	1
PHACTR1	283.951	1	1	1	1	147.365	364.848	1
PHACTR2	52.6923	116.419	1	292.403	1	1	1	172.827
PHF11	61.6202	120.655	1	1	118.331	1	1	1
PHF20L1	82.7843	115.186	1	147.55	134.122	1	194.321	103.984
PHF5A	40.0768	1	1	1	1	1	1	72.7127
PHLDA1	1	1	178.641	1	1	1	1	493.63
PHLDA2	1	1	1	1	1	1	1	121.958
PHLDA3	1	1	126.38	1	1	1	1	1
PHYH	1	1	63.418	1	1	1	1	1
PHYKPL	1	1	93.0989	1	1	1	1	1
PICALM	159.587	1	77.1791	179.112	1	1	179.619	81.1136
PIEZO2	1	1	1	1	1	1	1	109.454
PIGP	43.5136	1	82.4839	1	1	1	1	1
PIH1D1	1	1	58.735	1	1	1	1	1
PIK3AP1	61.6836	1	1	1	1	1	1	1
PIK3C2A	1	1	1	184.265	1	1	1	1
PIK3IP1	46.5949	184.099	1	1	112.244	1	1	1
PIK3R3	1	1	1	313.828	1	1	1	1
PIM1	1	111.533	1	1	167.933	1	1	1
PIM2	1	1	1	1	1	131.434	1	1
PINK1	1	1	1	321.95	1	1	1	78.3757
PIP4K2A	57.29	191.526	1	1	298.599	1	89.0346	1
PIP4P2	1	1	1	1	1	1	1	72.4191
PITHD1	57.2083	1	1	1	1	1	1	1
PITPNC1	1	1	1	182.912	157.74	1	1	1
PKIB	59.1984	1	1	1	1	1	1	1
PKIG	1	1	71.3354	170.22	1	74.0822	1	141.557
PKN1	54.8569	1	66.2415	131.699	122.216	1	1	76.8948
PKN2	74.7048	1	124.023	131.549	1	83.7735	253.149	106.662
PKP4	1	1	1	96.0345	1	1	1	1
PLA2G7	141.021	1	1	1	1	1	1	1
PLAAT4	109.805	698.969	202.607	1	816.603	65.5333	134.358	121.617
PLAC8	1	1	1	1	431.247	123.365	1	1
PLAC9	1	1	1	115.726	1	1	1	1038.52
PLAT	1	1	1	208.311	1	1	1	106.389
PLAU	87.5381	1	1	1	1	1	1	1
PLAUR	443.978	1	1	1	1	1	500.898	1
PLBD1	149.418	1	1	1	1	1	1	1
PLCB1	1	1	98.0987	189.033	1	1	1	1
PLCG2	1	1	1	1	1	62.8895	1	1
PLCL1	1	1	1	1	1	1	1	124.133
PLD1	1	1	1	84.1221	1	1	1	1
PLD4	78.6197	1	1	1	1	1	1	1
PLEC	59.0951	1	1	126.616	1	1	1	1
PLEK	338.627	132.468	1	1	631.3	76.9207	621.166	1
PLEKHA1	1	1	301.925	155.13	103.814	1	1	1
PLEKHA2	50.5696	1	1	1	1	1	1	1
PLEKHA5	1	1	149.16	1	1	1	1	1
PLEKHB2	97.8504	1	1	1	1	1	1	1
PLEKHF1	1	1	1	1	129.021	1	1	1
PLEKHF2	40.9467	1	1	1	1	93.5663	1	1
PLEKHG1	1	1	1	127.477	1	1	1	1
PLEKHH3	1	1	1	1	1	1	1	134.994
PLEKHO2	61.819	1	1	1	1	1	1	1
PLK2	1	1	1	327.979	1	1	1	1
PLN	1	1	1	1	1	1	1	274.657
PLOD2	1	1	826.823	1	1	1	1	1
PLPP1	1	1	1	1962.08	1	1	1	122.939
PLPP3	1	1	117.463	1289.52	1	1	1	1
PLPP5	1	1	62.7446	1	1	115.052	1	1
PLS3	1	1	1	177.267	1	1	1	218.839
PLSCR1	250.169	1	154.611	225.415	1	1	222.139	83.93
PLTP	117.177	1	1	1	1	1	1	1
PLVAP	1	1	1	2324.18	1	1	1	1
PLXDC1	1	1	1	1	1	1	1	271.993
PLXDC2	322.944	1	1	1	1	1	1	1
PLXNA2	1	1	1	113.414	1	1	1	1
PLXNB2	1	1	85.9141	1	1	1	1	1
PLXNC1	74.5524	1	1	1	1	1	1	1
PLXND1	1	1	1	223.142	1	1	1	1
PMEPA1	1	1	199.303	250.603	1	1	1	814.172
PMF1	50.7025	128.999	101.007	1	1	1	78.8047	1
PML	1	1	1	82.4553	1	1	1	1
PMM1	1	1	89.4824	1	1	1	1	1
PMVK	41.4694	1	120.372	1	1	1	1	1
PNKD	56.8375	1	96.8392	126.981	1	66.3934	1	139.039
PNP	1	1	1	234.267	1	1	1	1
PNPLA8	73.2879	1	1	93.7269	1	73.6746	1	69.3099
PODXL	1	1	1	616.179	1	1	1	1
POGZ	1	1	1	72.3516	1	1	1	1
POLD2	1	1	66.5737	1	1	1	1	1
POLE3	50.1591	94.5051	1	1	110.786	1	1	1
POLE4	83.9396	1	92.0279	78.6355	1	1	80.5354	106.76
POLR2B	43.1308	93.7075	1	67.0986	116.354	1	1	1
POLR2C	1	1	71.6354	1	1	1	1	1
POLR2F	54.0598	93.1834	76.5057	116.442	1	1	1	158.877
[truncated: 954 more rows]

## Sheet: Signature matrix of BHD-RCC
Dataset S2: Signature matrix for deconvolution method, Related to Figure 2
Signature matrix of BHD-associated RCC
Gene	Cancer cell	Vascular	TAM	B cell	T cell	Cytotoxic T cell	Fibroblast
A2M	1	1184.45	732.266	1	1	1	1103.18
ABCA5	157.566	99.0335	1	1	1	115.065	155.228
ABCA8	1	1	1	1	1	1	285.806
ABCC4	126.656	1	108.672	1	1	121.887	109.128
ABCC5	140.646	1	1	1	1	1	151.701
ABCG2	1	241.222	1	1	1	1	1
ABHD17A	1	119.827	1	1	159.958	199.526	1
ABHD3	72.3998	1	1	1	1	1	1
ABI2	80.1572	124.454	1	1	1	1	183.53
ABLIM1	92.8618	1	1	1	1	108.867	1
ABRACL	1	1	1	429.5	175.63	119.607	1
AC005261.1	1	1	1	1	1	1	111.631
AC009041.2	177.744	1	1	1	1	106.71	122.935
AC020656.1	1	1	1	236.658	1	1	1
ACAA1	82.5181	1	1	220.106	1	1	1
ACAA2	138.604	113.653	1	1	148.366	183.687	1
ACACB	130.177	1	1	1	1	118.271	127.981
ACADM	111.957	108.554	1	1	1	101.988	111.176
ACADS	85.1301	1	1	1	1	1	1
ACBD5	83.7148	1	1	1	1	1	1
ACO1	107.909	100.747	1	1	1	149.626	135.062
ACOT11	103.181	1	1	1	1	1	1
ACSS3	88.5149	1	1	1	1	1	1
ACTA2	1	1	1	1	1	1	1259.89
ACTN1	1	1	1	1	1	1	178.634
ADAM28	1	1	161.594	1	1	1	1
ADAMTS5	1	1	1	1	1	1	250.54
ADAP2	1	1	196.091	1	1	1	1
ADD1	1	147.236	1	1	1	1	119.1
ADD3	73.4121	119.617	1	1	1	152.783	146.971
ADGRE2	1	1	1	246.354	1	1	1
ADGRL2	1	179.808	1	1	1	1	1
ADGRL4	1	391.439	1	1	1	1	1
ADH5	66.684	104.598	1	1	1	1	1
ADIRF	1	1	1	1	1	1	350.861
ADPGK	1	1	98.1383	1	1	1	1
AEBP1	1	1	1	1	1	1	206.756
AFF4	94.8469	113.715	1	1	1	1	146.695
AGFG1	71.6228	1	1	1	1	1	1
AGL	140.761	102.398	1	1	1	146.494	157.817
AGPAT3	72.2148	1	1	1	1	1	1
AGTRAP	1	1	1	220.07	1	1	1
AIDA	1	1	96.6095	1	1	1	1
AIF1	1	174.828	1260.43	3058.36	1	1	1
AIFM1	80.7602	1	1	1	1	1	1
AIMP1	65.1687	1	105.019	1	1	1	1
AK2	93.2922	1	1	1	1	1	1
AKAP1	112.382	1	1	1	1	105.025	113.736
AKAP11	66.3924	113.287	1	1	1	1	125.224
AKAP12	1	230.227	1	1	1	1	1
AKIRIN2	1	1	1	220.892	1	1	1
AKR1A1	1	1	140.718	1	1	1	1
AKR1B1	85.6744	123.14	276.466	1	1	1	1
AKR1C1	73.354	1	1	1	1	1	1
AKR7A2	79.1475	1	1	1	1	107.751	1
AKT1	85.8497	95.1976	1	1	1	118.059	106.61
AKT2	74.2734	1	1	1	1	1	1
AKT3	1	108.517	1	1	1	1	1
AL929091.1	119.627	1	1	1	1	1	1
ALDH1L1	88.921	1	1	1	1	1	1
ALDH2	1	104.801	282.16	168.815	1	1	1
ALKBH5	70.9161	1	1	1	1	1	1
ALKBH7	134.881	120.215	160.698	172.592	1	1	1
ALOX5AP	1	143.883	741.766	1	319.581	245.012	1
AMD1	60.6931	1	103.838	1	1	1	128.415
ANGPT1	81.4588	1	1	1	1	1	160.285
ANK3	81.7615	1	1	1	1	1	1
ANKHD1	1	99.2498	1	1	1	1	1
ANKRD10	1	1	1	1	1	1	124.004
ANKRD29	83.3795	1	1	1	1	1	1
ANKRD36B	1	1	177.475	1	1	1	1
ANKRD44	1	117.9	103.489	1	1	1	1
ANKRD9	146.277	1	1	1	1	134.473	101.729
ANO6	1	1	1	1	1	1	120.939
ANP32A	1	1	125.435	1	1	1	1
ANTKMT	83.0117	1	1	1	1	1	1
ANXA1	1	273.256	226.964	650.525	346.723	336.716	1
ANXA2	129.618	309.094	112.549	793.891	1	1	1
ANXA6	1	1	1	1	158.321	118.689	1
ANXA7	102.389	149.527	133.199	1	1	144.349	1
AOPEP	69.3915	1	1	1	1	1	107.285
AP1B1	1	1	103.43	1	1	1	1
AP2S1	69.6326	150.342	136.864	396.66	1	1	1
AP5M1	84.6954	1	1	1	1	1	110.07
APBB1IP	1	1	251.579	355.253	224.472	1	1
APEX1	81.9982	97.6643	190.594	1	1	1	1
APMAP	53.3814	1	1	1	1	206.706	1
APOBEC3A	1	1	1	256.249	1	1	1
APOBEC3G	1	1	1	1	289.241	1	1
APOC1	1	1	959.283	1	1	1	1
APOC2	1	1	251.773	1	1	1	1
APOLD1	1	383.577	1	1	1	1	1
ARAP1	115.609	1	1	1	1	1	115.687
AREG	1	1	1	275.581	1	1	1
ARF4	80.8619	98.4154	107.135	1	1	110.787	1
ARF6	1	1	1	1	151.028	136.266	1
ARFGAP3	77.3265	1	1	1	1	1	1
ARFGEF1	105.358	104.535	1	1	1	123.375	111.074
ARFGEF2	86.4286	1	1	1	1	1	1
ARHGAP12	84.5031	1	1	1	1	1	1
ARHGAP24	66.332	1	197.411	1	1	1	1
ARHGAP29	1	619.336	1	1	1	1	1
ARHGAP6	76.2651	1	1	1	1	1	1
ARHGEF12	104.763	204.589	1	1	1	1	187.284
ARHGEF17	1	1	1	1	1	1	148.261
ARHGEF28	125.988	1	1	1	1	101.517	121.19
ARHGEF7	1	103.195	1	1	1	1	137.79
ARID4B	1	121.959	100.207	1	1	145.102	1
ARID5B	1	1	1	1	1	1	191.028
ARIH1	70.0821	1	1	1	1	1	116.137
ARIH2	72.8744	1	1	1	1	1	1
ARL2	1	103.462	1	1	1	1	1
ARL4A	1	1	1	454.12	1	1	1
ARL4C	1	1	1	1	211.698	376.348	1
ARL4D	103.113	1	1	1	1	1	1
ARL8B	78.2425	1	1	1	1	121.739	1
ARPC1B	1	213.014	481.597	1026.02	462.263	273.077	1
ARPC4	1	1	133.968	314.375	163.153	143.942	1
ARPC5L	1	1	1	1	198.934	214.393	1
ARRB2	91.301	1	235.096	215.193	1	158.759	1
ARRDC3	1	235.347	1	1	1	1	1
ARSD	98.3115	1	1	1	1	1	1
ARSE	89.5187	1	1	1	1	1	1
ASAP1	1	230.307	1	1	1	1	149.717
ATAD1	100.768	1	1	1	1	105.191	90.2451
ATF7IP	1	1	1	1	1	95.1574	1
ATG3	1	1	1	248.268	1	1	1
ATL3	67.0471	117.251	1	1	1	1	116.491
ATM	1	1	213.996	158.968	190.399	250.173	121.716
ATP10D	1	1	1	1	1	1	128.9
ATP13A3	1	1	1	1	1	1	112.4
ATP1B3	65.07	141.682	189.282	225.769	1	1	1
ATP2A2	92.3195	123.121	1	1	1	102.05	197.307
ATP2B4	1	142.694	1	1	1	1	1
ATP6V0D1	78.346	1	94.7359	1	1	1	1
ATP6V1B2	1	1	139.642	1	1	1	1
ATP6V1C1	73.8238	1	1	1	1	1	1
ATP6V1G3	203.522	1	1	1	1	1	1
ATP6V1H	133.842	95.3585	1	1	1	119.535	91.3203
ATPAF1	94.8513	1	1	1	1	1	1
ATXN1	1	1	1	1	1	1	124.368
ATXN7L3B	66.2417	111.528	1	1	1	111.02	1
AUH	78.194	1	1	1	1	1	1
AVPR1A	68.9304	1	1	1	1	1	1
BANF1	91.4948	133.808	120.147	1	1	151.557	1
BASP1	1	1	136.761	1	1	1	1
BCAP29	63.7378	161.287	1	1	1	1	1
BCAR1	1	1	1	1	1	1	101.396
BCL2	1	1	1	1	189.405	1	1
BCL2A1	1	1	1	377.424	1	1	1
BCL2L1	76.6755	1	1	1	1	1	131.27
BDP1	86.3454	133.38	96.8901	1	1	104.556	1
BEX4	1	1	118.988	1	1	1	1
BEX5	1	146.865	1	1	1	1	1
BGN	1	1	1	1	1	1	557.917
BHLHE41	1	1	241.98	1	1	1	1
BIN2	1	1	1	135.745	1	170.347	1
BLNK	100.909	1	98.4155	1	1	1	1
BLOC1S6	1	1	100.751	1	1	1	1
BLVRB	128.715	1	181.345	265.891	1	1	1
BMP2K	1	1	199.726	1	1	1	1
BMPR2	77.9409	251.556	1	1	1	1	138.035
BNIP2	1	147.967	119.14	1	1	1	1
BNIP3	125.289	1	1	1	1	1	1
BNIP3L	1	102.272	188.396	1	1	1	1
BOLA3	164.27	95.8066	1	1	1	1	1
BPGM	92.513	1	1	1	1	1	1
BRAF	71.8219	1	1	1	1	1	1
BRD4	71.6831	108.352	1	1	1	102.274	119.831
BRD7	1	115.978	1	1	1	1	1
BROX	1	1	120.946	1	1	1	1
BSND	120.831	1	1	1	1	108.436	114.281
BTBD7	75.906	1	1	1	1	1	101.3
BTF3L4	78.9333	1	146.206	1	1	1	1
BTG2	1	1	302.025	200.287	187.568	1	1
BTN3A2	1	1	1	1	1	116.735	1
BTNL9	1	244.297	1	1	1	1	1
BUB3	1	93.3151	1	1	240.084	141.716	1
C11orf96	1	362.246	1	1	1	1	654.774
C12orf49	87.1089	1	1	1	1	1	1
C12orf57	62.5262	181.458	1	1	314.404	1	1
C16orf89	87.1222	1	1	1	1	1	1
C19orf38	1	1	1	268.554	1	1	1
C1orf122	83.5677	1	1	1	1	1	1
C1orf162	1	1	113.422	636.708	1	1	1
C1orf21	1	1	1	1	1	119.041	1
C1orf43	77.5832	1	108.271	1	1	1	1
C1QA	1	236.645	2291.69	305.168	1	1	1
C1QB	1	381.081	3083.36	256.172	1	1	252.986
C1QBP	126.811	128.222	142.601	167.316	1	1	1
C1QC	1	211.815	1874.15	1	1	1	1
C20orf27	1	1	1	235.238	1	1	1
C2orf88	90.509	1	1	1	1	1	1
C3	1	1	709.071	1	1	1	1
C3AR1	1	1	243.51	1	1	1	1
C5AR1	1	1	1	253.598	1	1	1
C5orf24	1	110.279	1	1	1	1	1
C7	1	1	1	1	1	1	685.057
C9orf78	1	1	1	1	213.138	1	1
CA4	1	532.11	1	1	1	1	1
CAB39	68.6775	1	112.662	1	1	1	1
CACNB4	1	1	107.438	1	1	1	1
CALCOCO2	1	181.465	1	1	1	1	1
CALCRL	1	315.47	1	1	1	1	1
CALD1	1	265.265	1	1	1	1	1507.97
CALHM6	1	1	226.12	913.4	1	1	1
CALU	100.479	158.613	1	1	1	125.683	201.116
CAMLG	59.0737	1	114.745	1	1	1	1
CAMSAP2	67.1653	102.174	1	1	1	1	1
CAMTA1	159.201	151.825	135.563	1	1	99.4646	1
CAPG	123.226	116.731	363.655	1	1	1	1
CAPN1	72.1296	1	1	1	1	1	1
CARD16	1	1	1	426.826	1	1	1
CARHSP1	1	144.022	1	1	1	1	1
CARMN	1	1	1	1	1	1	408.36
CASP1	1	1	135.202	279.152	1	1	1
CAV1	1	1	1	1	1	1	183.147
CAV2	136.369	142.901	1	1	1	1	136.872
CAVIN1	1	185.282	1	1	1	1	125.503
CAVIN2	1	1323.17	1	1	1	1	1
CCDC102B	1	1	1	1	1	1	295.632
CCDC28B	86.3073	1	1	1	1	1	1
CCDC82	1	106.162	1	1	1	1	1
CCDC85B	1	213.398	1	1	1	1	1
CCDC88A	1	1	161.736	287.677	1	1	1
CCL14	1	350.467	1	1	1	1	1
CCL2	1	1	1	1	1	1	236.258
CCL3	1	1	329.173	1	1	1	1
CCL4	1	1	754.895	1	852.2	448.298	1
CCL5	1	1	1	1	2146.49	1480.35	1
CCN1	1	1	1	1	1	1	429.943
CCN2	1	1	1	1	1	1	1210.61
CCNB1IP1	69.4964	1	1	1	1	1	1
CCNDBP1	84.2581	1	1	1	1	1	1
CCNY	69.9997	139.74	1	1	1	124.627	1
CCPG1	72.8226	189.756	108.755	141.157	1	1	1
CCT3	97.546	141.407	157.98	1	1	134.625	1
CCT4	102.425	125.879	147.478	1	207.976	144.517	1
CCT5	72.3266	114.287	107.071	223.241	1	1	1
CD14	1	1	813.307	1	1	1	1
CD163	1	1	168.801	243.683	1	1	1
CD2	1	1	1	1	954.175	243.655	1
CD247	1	1	1	1	234.073	826.68	1
CD2AP	82.548	109.127	1	1	1	1	1
CD302	1	1	395.474	530.336	1	1	133.262
CD34	1	200.079	1	1	1	1	1
CD36	1	1	1	1	1	1	443.794
CD37	1	1	390.129	625.893	336.594	216.669	1
CD3D	1	1	1	1	758.602	1	1
CD3E	1	1	1	1	308.277	1	1
CD3G	1	1	1	1	412.374	1	1
CD44	1	1	1	282.195	1	1	190.46
CD48	1	1	1	882.124	529.763	360.038	1
CD52	1	1	1	893.861	1096.75	245.824	1
CD53	1	1	171.492	260.572	291.421	242.735	1
CD55	103.147	1	1	305.908	1	129.727	116.464
CD68	1	1	365.174	395.796	1	1	1
CD69	1	1	1	1	312.048	1	1
CD7	1	1	1	1	287.608	448.687	1
CD84	1	1	176.864	1	1	1	1
CD86	1	1	176.719	1	1	1	1
CD8A	1	1	1	1	432.867	1	1
CD8B	1	1	1	1	196.852	1	1
CD93	1	407.73	1	1	1	1	1
CD99	1	140.629	129.74	1	364.393	311.608	1
CDC37	1	229.41	110.875	1	1	1	1
CDC40	1	1	1	197.491	1	1	1
CDC42BPA	75.4177	142.738	1	1	1	1	207.881
CDC42SE1	1	1	104.933	1	1	157.778	1
CDC42SE2	1	1	1	1	174.127	129.171	1
CDH1	68.6953	1	1	1	1	1	1
CDH5	1	209.082	1	1	1	1	1
CDK13	81.0322	101.34	1	1	1	1	128.509
CDK16	75.3061	1	1	1	1	1	1
CDKN1C	1	1	1	546.928	1	1	1
CEACAM1	1	158.535	1	1	1	1	1
CEBPB	1	224.446	347.054	993.769	1	1	152.402
CEBPD	74.039	397.655	910.048	1359.46	1	147.445	428.881
CEP170	1	1	159.313	1	1	1	1
CEP350	1	118.255	112.56	1	1	1	1
CERS2	89.2435	1	1	1	1	102.797	125.32
CFAP97	59.7667	1	106.538	1	1	1	1
CFD	1	1	1	710.252	1	1	1
CFH	1	1	1	1	1	1	134.033
CFL2	80.9247	1	1	1	1	1	1
CFP	1	1	1	305.369	1	1	1
CGNL1	110.91	1	1	1	1	105.427	1
CHD1	1	1	110.295	1	1	1	1
CHL1	103.117	1	1	1	1	116.258	131.892
CHMP2A	89.5433	119.564	1	213.985	1	1	1
CHMP2B	67.1229	1	105.286	1	1	1	1
CIAO1	64.7117	1	1	1	1	116.008	1
CIAO2A	86.8629	1	117.267	1	1	1	1
CIPC	74.7974	1	1	1	1	1	1
CISD1	192.416	136.536	1	1	128.132	1	134.095
CISD3	80.2715	1	1	1	1	1	1
CITED4	95.8631	1	1	1	1	1	1
CKLF	1	153.624	450.273	257.209	449.259	211.807	1
CKMT2	173.724	1	1	1	1	1	1
CLCN3	79.9251	1	1	1	1	1	1
CLCN5	101.529	1	1	1	1	1	1
CLCNKA	73.7941	1	1	1	1	1	1
CLCNKB	89.2268	1	1	1	1	1	1
CLDN7	143.06	1	1	1	1	1	1
CLEC12A	1	1	1	212.157	1	1	1
CLEC14A	1	218.446	1	1	1	1	1
CLEC4E	1	1	1	277.279	1	1	1
CLEC7A	1	1	245.587	443.715	1	1	1
CLEC9A	1	1	161.816	1	1	1	1
CLIC3	1	1	1	1	1	265.274	1
CLIC4	1	207.241	1	1	1	1	143.858
CLINT1	89.1	102.098	101.933	1	1	132.615	1
CLIP1	95.0754	115.527	1	1	1	1	1
CLK1	1	1	1	1	1	1	114.443
CLMN	1	1	1	1	1	1	137.658
CLN5	117.503	110.297	1	1	1	1	148.254
CLN8	80.8017	1	1	1	1	1	1
CLNS1A	57.6535	1	138.963	1	1	1	1
CLPTM1L	83.8089	1	1	1	1	1	111.043
CLSTN1	64.6274	109.178	1	1	1	1	1
CLTB	92.21	116.042	1	158.877	1	1	1
CLUH	102.791	1	1	1	1	87.3666	99.3031
CMBL	76.1845	1	1	1	1	1	1
CMC1	87.2039	1	1	1	1	250.941	1
CMC2	97.1524	1	1	1	1	1	1
CMPK1	75.9835	138.932	143.096	1	133.657	1	110.806
CMTM3	1	1	117.467	1	1	1	1
CMYA5	79.7919	1	1	1	1	1	1
CNDP2	92.9555	1	121.149	1	1	1	1
CNIH1	72.2643	1	1	1	1	1	1
CNN3	156.19	620.018	1	1	1	1	230.348
CNOT6L	1	1	1	1	1	125.043	1
CNPPD1	93.7198	1	1	1	1	1	1
CNPY3	1	1	209.013	258.623	1	1	1
CNTRL	1	1	1	158.668	1	1	1
COL12A1	1	1	1	1	1	1	274.266
COL18A1	1	1	1	1	1	1	208.53
COL1A1	1	1	1	1	1	1	327.356
COL1A2	1	1	1	1	1	1	548.748
COL3A1	1	1	1	1	1	1	449.406
COL4A1	1	419.831	1	1	1	1	695.933
COL4A2	1	284.567	1	1	1	1	574.969
COL4A3	115.072	1	1	1	1	1	1
COMMD3	65.6939	1	91.6617	1	1	1	1
COMTD1	183.203	119.444	1	1	1	143.773	134.718
COPB2	68.4568	103.82	1	1	1	1	1
COPS5	69.8118	1	1	1	1	1	1
COPZ1	80.378	1	108.957	1	1	1	1
COQ9	99.8307	1	1	1	1	1	1
CORO1A	1	1	253.438	659.389	516.305	317.751	1
COTL1	1	233.81	462.092	2249.39	432.681	1	1
COX17	147.34	158.061	114.97	232.598	1	1	1
CPE	1	1	1	1	1	1	383.893
CPEB2	127.46	101.95	1	1	1	123.931	110.052
CPM	1	1	203.645	1	1	1	234.298
CPNE2	78.2789	133.355	1	1	1	1	1
CPPED1	60.3471	1	1	170.1	1	1	1
CPQ	103.514	113.692	113.508	1	1	109.416	1
CPT1A	163.712	156.059	89.4417	1	1	218.45	167.538
CPT1B	74.5012	1	1	1	1	1	1
CREB3L2	63.7921	1	1	1	1	1	136.359
CREG1	1	1	227.678	1	1	1	1
CREM	1	1	157.153	1	1	1	1
CRIP1	1	1	1	807.409	513.296	244.931	1
CRIP2	1	227.865	1	1	1	1	1
CRK	1	120.115	1	1	1	1	1
CRYBG3	67.7444	1	1	1	1	1	1
CRYZ	75.7711	1	1	1	1	1	1
CSF1R	1	1	260.109	221.227	1	1	1
CSF2RA	1	1	124.211	1	1	1	1
CSF3R	1	1	107.565	1	1	1	1
CSGALNACT1	1	1	109.59	1	1	1	1
CSGALNACT2	1	1	1	194.659	1	1	1
CSK	1	1	1	186.967	1	143.828	1
CSNK2A1	115.316	120.1	1	1	1	112.236	150.85
CSRP1	1	1	1	1	1	1	164.653
CST7	1	1	1	1	317.804	777.592	1
CSTA	1	1	1	410.497	1	1	1
CTBP2	81.6743	112.288	1	1	1	133.858	1
CTDNEP1	77.7297	91.0579	139.273	1	1	158.317	1
CTDSP2	1	114.865	1	1	1	1	1
CTNNB1	1	199.002	1	1	1	1	1
CTSB	109.629	190.483	555.39	359.202	1	1	140.403
CTSS	1	1	675.147	3666.48	1	1	1
CTSW	1	1	1	1	209.565	545.427	1
CTSZ	97.7774	116.732	356.766	246.037	1	1	1
CTTN	140.97	136.03	1	1	1	1	170.151
CUL5	87.8539	108.77	1	1	1	1	1
CUX1	65.1271	101.325	1	1	1	1	1
CWC15	1	1	102.123	1	1	1	1
CX3CL1	1	143.78	1	1	1	1	1
CX3CR1	1	1	231.654	1	1	133.399	1
CXCL16	1	1	259.607	1	1	1	1
CXCR4	1	1	325.283	301.429	259.687	1	1
CXXC5	139.217	100.466	1	1	1	189.263	123.184
CYB5B	81.0341	1	1	1	1	1	1
CYB5R3	106.594	160.519	1	1	1	127.242	146.129
CYBA	1	270.414	1076.33	1879.64	604.983	717.641	1
CYBB	1	1	463.214	669.955	1	1	1
CYFIP1	1	96.0369	159.315	1	1	1	1
CYP51A1	88.209	1	1	1	1	1	1
CYP7B1	1	1	1	1	1	1	120.644
CYTIP	1	1	1	308.21	1	1	1
CYTOR	1	1	1	1	1	1	206.871
CYYR1	1	128.912	1	1	1	1	1
DAAM1	71.4834	1	107.721	1	1	1	255.328
DAB2	1	176.964	311.027	1	1	1	1
DAB2IP	68.4621	1	1	1	1	1	1
DAG1	68.1959	1	1	1	1	1	101.123
DCN	1	1	1	1	1	1	279.189
DCP2	1	1	101.988	1	1	1	1
DCPS	81.2642	1	1	1	1	1	1
DCXR	75.2891	1	1	1	1	1	1
DDIT3	81.0586	1	1	1	1	1	1
DDIT4	1	260.781	1	1	1	189.592	1
DDR1	133.279	99.1934	1	1	1	114.604	137.688
DDX18	1	114.333	146.24	1	1	133.684	1
DDX21	1	1	115.495	387.031	1	1	1
DDX46	1	130.031	140.39	1	298.719	150.949	1
DEK	54.7834	194.206	203.522	190.277	319.173	162.641	1
DENND10	54.2538	1	1	186.099	1	1	1
DGKH	1	176.482	1	1	1	1	136.874
DGUOK	1	1	102.016	1	1	141.362	1
DHRS3	109.798	140.405	89.9316	1	1	125.852	1
DHX9	68.7082	111.494	1	1	1	123.509	139.357
DIAPH1	98.0711	1	1	135.254	213.569	168.087	131.146
DIP2C	86.5992	1	1	1	1	1	97.6165
DLC1	1	258.604	1	1	1	1	262.426
DLD	152.583	115.943	95.6656	1	1	161.022	145.347
DLEU1	1	1	174.621	1	1	1	1
DMRT2	128.537	1	1	1	1	113.939	1
DNAJA1	98.6967	230.719	160.583	246.601	1	1	1
DNAJC1	1	126.545	1	1	1	1	1
DNAJC15	89.5656	130.591	118.008	212.814	1	1	1
DNAJC19	82.4872	1	1	1	1	1	1
DNAJC4	97.7238	1	1	1	1	1	1
DNAJC7	54.9113	1	112.978	1	1	1	1
DNASE1L3	1	572.463	1	1	1	1	1
DOCK2	1	1	130.117	153.607	1	1	1
DOCK4	1	165.956	257.853	1	1	1	1
DOCK6	1	112.286	1	1	1	1	1
DOCK8	1	1	142.434	218.898	1	134.289	1
DOCK9	1	165.248	1	1	1	1	1
DOK2	1	1	1	171.261	1	1	1
DPP4	114.503	1	1	1	1	1	99.9259
DPP7	74.3252	1	156.436	1	1	1	1
DPYSL2	1	273.205	220.192	1	1	1	1
DRAM2	1	1	125.311	1	1	1	1
DRAP1	1	1	134.556	209.281	1	1	1
DSE	1	1	222.927	1	1	1	1
DUSP1	1	307.93	299.377	1605.63	1	1	1
DUSP15	75.2527	1	1	1	1	1	1
DYNC1LI2	82.5461	183.948	1	1	1	1	145.615
DYNLL2	137.072	123.241	1	1	1	126.926	152.31
EBF1	1	1	1	1	1	1	166.827
EBLN3P	72.1817	1	1	1	1	1	1
EBP	81.2794	1	1	1	1	1	1
ECE1	1	178.496	1	1	1	1	1
ECHDC2	87.0542	1	1	1	1	1	1
ECI2	142.142	113.97	1	1	1	1	1
ECSCR	1	186.923	1	1	1	1	1
EDNRB	1	359.296	1	1	1	1	299.485
EFHD1	87.2474	1	1	1	1	1	1
EFHD2	1	1	130.15	500.002	1	377.47	1
EFNA1	1	111.725	1	1	1	1	1
EFNB2	1	376.071	1	1	1	1	1
EFR3A	70.0727	95.8562	1	1	1	1	153.917
EGF	85.0812	1	1	1	1	1	1
EGFL7	1	427.275	1	1	1	1	1
EGLN1	68.6644	1	1	1	1	1	1
EGR1	1	1	1	1	1	1	196.928
EHD4	1	242.506	1	1	1	1	1
EI24	111.494	140.542	1	1	1	1	166.455
EIF2AK2	1	142.606	104.598	1	1	1	1
EIF3D	57.4332	1	120.046	1	1	1	1
EIF3G	56.4158	1	190.551	260.853	194.849	197.769	1
EIF3I	65.895	1	102.034	214.962	1	1	1
EIF3M	68.0233	97.1659	144.775	270.658	1	1	1
EIF4G1	88.9865	112.873	1	1	1	1	136.15
EIF4G3	1	108.438	1	1	1	1	1
EIF5B	79.1717	139.174	113.337	1	144.111	1	135.977
ELAVL1	73.8062	1	1	1	1	1	1
ELF2	1	106.619	1	1	1	1	1
ELK3	1	185.859	1	1	1	1	1
ELK4	67.7179	109.095	1	1	1	1	1
ELOVL7	136.408	91.6282	1	1	1	141.71	126.54
ELP5	74.885	1	1	1	1	1	1
EMB	1	1	1	1	225.945	1	1
EMC10	76.0164	1	1	1	1	1	1
EMC3	108.047	109.186	111.104	1	151.014	105.601	1
EMCN	1	593.342	1	1	1	1	1
EMILIN1	1	1	1	1	1	1	283.085
EMP1	1	133.938	1	1	1	1	1
EMP2	1	144.627	1	1	1	1	1
EMP3	1	119.331	144.697	716.552	432.192	352.884	1
EMX1	73.3062	1	1	1	1	1	1
EMX2	96.7461	1	1	1	1	1	1
EMX2OS	73.2678	1	1	1	1	1	1
ENAH	1	1	1	1	1	1	130.016
ENDOD1	58.4039	1	1	1	1	1	124.709
ENDOG	79.2019	1	1	1	1	1	1
ENG	1	324.12	1	1	1	1	1
ENPP2	1	188.993	1	1	1	1	1
ENPP4	119.58	1	1	1	1	153.432	129.858
EPAS1	1	1393.35	1	1	1	1	504.376
EPB41L2	1	120.138	334.573	1	1	1	189.412
EPC1	1	1	109.455	1	1	1	124.2
EPCAM	144.565	111.232	1	1	1	193.637	159.927
EPS15	68.2664	1	1	1	1	1	109.555
ERBB2	97.5233	1	1	1	1	1	150.165
ERBIN	91.7024	125.687	1	1	1	123.302	124.901
ERCC1	1	1	131.75	1	1	1	1
ERGIC2	74.3631	1	1	1	1	108.046	1
ERH	97.8019	157.589	138.126	1	219.279	139.966	1
ERICH1	71.1258	1	1	195.628	1	1	1
ERLEC1	59.1866	103.31	1	1	1	1	1
ERLIN2	76.3019	1	1	1	1	1	1
ERMP1	93.5183	1	1	1	1	1	117.086
ERO1A	79.0972	1	1	1	1	1	119.536
ESAM	1	215.29	1	1	1	1	1
ESM1	1	789.91	1	1	1	1	1
ESRRG	73.0374	1	1	1	1	1	1
ETFA	94.7003	1	1	1	1	131.551	1
ETS1	1	432.71	1	1	305.989	207.984	1
ETS2	1	307.974	180.627	377.556	1	1	1
EVA1B	1	285.821	1	1	1	1	1
EVI2A	1	1	169.376	1	1	1	1
EVI2B	1	1	193.955	613.785	1	1	1
EVL	1	1	113.314	1	317.323	176.521	1
EWSR1	88.7526	141.71	1	1	1	129.562	143.209
EXOC3L2	1	138.235	1	1	1	1	1
EXOSC7	107.824	1	1	1	1	1	1
EXPH5	68.7435	1	1	1	1	1	1
F13A1	1	1	141.626	1	1	1	1
F2R	1	1	1	1	1	1	161.06
FAAP20	56.1664	1	1	141.784	1	1	1
FAM102A	111.631	107.418	1	1	1	115.504	127.188
FAM107A	1	152.793	1	1	1	1	1
FAM107B	97.5951	118.774	1	1	178.602	187.832	104.032
FAM135A	118.809	1	1	1	1	1	147.171
FAM161A	86.6304	1	1	1	1	1	1
FAM167B	1	368.227	1	1	1	1	1
FAM168B	71.4581	1	1	1	1	1	1
FAM177A1	82.7633	128.419	1	1	1	1	1
FAM24B	155.438	1	1	1	1	1	1
FAM50A	61.0608	1	1	183.981	1	1	1
FAR1	91.8483	111.258	1	1	1	1	131.67
FASTKD1	82.3827	1	1	1	1	1	1
FBLN5	1	1	1	1	1	1	311.12
FBP1	1	1	1	246.098	1	1	1
FBXL17	83.2278	1	1	1	1	1	1
FBXL5	70.8823	1	1	1	1	124.797	115.116
FBXW2	72.8105	1	1	1	1	1	1
FCER1G	1	184.481	1506.95	3236.32	1	479.79	1
FCGR1A	1	1	105.388	1	1	1	1
FCGR2A	1	1	374.069	1	1	1	1
FCGR3A	1	1	795.08	1382.06	1	387.167	1
FCGRT	73.8605	318.699	511.139	423.351	1	1	153.943
FCHO2	1	117.515	141.562	1	1	1	1
FCN1	1	1	1	1263.09	1	1	1
FCN3	1	696.915	1	1	1	1	1
FERMT3	1	1	127.673	143.921	1	1	1
FGFBP2	1	1	1	1	1	752.363	1
FGFR1OP2	1	1	97.0217	1	1	1	1
FGL2	1	160.863	414.892	532.692	1	155.748	114.869
FGR	1	1	1	306.253	1	1	1
FH	76.8853	1	1	1	1	1	1
FILIP1L	1	1	1	1	1	1	445.918
FKBP5	1	276.924	319.341	957.147	167.886	1	1
FKBP9	1	105.836	1	1	1	1	112.175
FLII	67.677	1	1	1	1	1	104.508
FLNA	1	1	1	261.342	1	1	306.862
FLNB	70.0077	1	1	1	1	1	1
FLOT1	1	1	112.501	1	1	1	1
FLT1	1	1375.75	1	1	1	1	1
FMC1	112.436	1	1	1	1	1	1
FN1	1	1	1	1	1	1	308.979
FNBP4	1	1	98.5447	1	1	1	115.979
FNIP1	78.9212	1	1	1	1	1	1
FOLR2	1	1	181.743	1	1	1	1
FOS	1	1	1397.11	2356.42	1	1	1
FPR1	1	1	126.307	508.243	1	1	1
FRMD4A	1	1	148.708	1	1	1	1
FRMD4B	1	1	147.76	1	1	1	1
FRYL	1	110.466	1	1	1	1	1
FRZB	1	1	1	1	1	1	197.054
FSTL1	1	1	1	1	1	1	343.72
FUCA1	92.5587	1	1	1	1	1	1
FUCA2	83.1005	1	98.9228	1	1	1	1
FUNDC2	72.1706	1	1	1	1	1	1
FXYD5	1	1	292.329	514.314	410.701	1	1
FXYD6	1	145.273	1	1	1	1	1
FYB1	1	1	457.682	444.504	368.273	164.733	1
FYN	1	162.786	1	1	155.457	187.467	1
FZD4	1	204.674	1	1	1	1	1
G3BP2	73.9967	104.519	1	185.567	1	128.553	1
GAA	78.5092	1	100.897	1	1	1	1
GADD45B	59.3773	1	156.551	1	1	1	1
GADD45G	70.1763	1	1	1	1	1	1
GADD45GIP1	80.9246	120.673	1	217.73	1	1	1
GALNT11	84.4246	1	1	1	1	1	104.149
GASK1B	1	128.4	1	1	1	1	1
GATA3	86.6008	1	1	1	1	1	1
GATAD1	1	1	106.841	1	1	1	100.066
GBA2	87.2126	1	1	1	1	1	1
GBP4	1	160.664	1	1	1	1	1
GCA	1	1	1	171.102	1	1	1
GCGR	139.462	1	1	1	1	1	140.765
GCSH	111.886	1	1	1	1	1	1
GDE1	86.4717	1	1	1	1	1	1
GDI2	56.349	108.703	183.788	416.64	1	1	1
GFPT1	71.095	1	1	1	1	1	1
GGA2	106.217	1	1	1	1	1	102.602
GGT5	1	1	1	1	1	1	232.331
GIMAP1	1	1	100.884	192.347	1	1	1
GIMAP5	1	152.808	1	1	1	1	1
GIMAP7	1	420.72	1	253.385	284.511	320.548	1
GJA1	1	281.564	1	1	1	1	1
GLIPR1	1	1	241.702	274.455	1	1	1
GLO1	80.4665	128.002	1	1	1	1	1
GLOD4	69.8548	1	1	1	1	1	1
GLRX5	137.843	118.992	1	1	179.206	111.872	1
GLTP	76.5142	1	1	1	1	1	1
GLUL	54.3825	1	258.543	326.513	1	1	1
GMFG	1	295.431	249.893	737.492	391.422	300.402	1
GMPR	119.624	1	1	1	1	1	1
GNA11	161.628	187.556	1	1	1	131.606	236.242
GNB4	1	1	143.977	1	1	1	1
GNG11	116.783	756.466	1	1	1	1	1
GNG12	130.116	122.467	1	1	1	1	189.517
GNLY	1	1	1	1	1	3084.71	1
GNPDA1	64.0802	1	111.423	1	1	1	1
GNPTAB	94.5405	100.341	100.199	1	153.748	250.671	1
GOLGA2	87.7627	1	1	1	1	1	1
GOLPH3	80.1489	110.844	1	1	1	1	127.161
GOSR1	71.3239	1	1	1	1	1	1
GPAA1	111.205	112.339	1	1	1	117.445	1
GPAT3	78.936	1	1	1	1	1	1
GPBP1	101.924	151.746	134.756	1	283.382	128.788	142.744
GPR155	1	1	104.452	1	1	1	1
GPR183	1	1	127.82	1	1	1	1
GPR34	1	1	395.15	1	1	1	1
GPR65	1	1	145.277	1	1	154.881	1
GPRC5B	122.767	123.984	1	1	1	120.697	129.3
GPSM2	125.365	1	1	1	1	1	1
GPSM3	1	1	156.595	446.847	169.517	1	1
GRASP	1	163.186	1	1	1	1	1
GRB10	1	225.031	1	1	1	1	1
GRB14	168.664	1	1	1	1	119.657	127.99
GRB2	1	101.659	222.429	245.239	1	1	1
GRHPR	71.6966	1	1	1	1	1	1
GRINA	60.7044	1	1	206.91	1	1	1
GRK2	1	1	1	117.432	1	1	1
GRSF1	95.1805	1	97.7198	1	1	1	1
GSDMD	1	114.382	1	1	1	1	1
GSE1	88.9339	1	1	1	1	1	1
GSR	95.2804	1	1	1	1	108.889	125.265
GTF2A2	70.0158	1	1	179.598	1	1	1
GTF2H5	78.8571	1	1	1	1	1	1
GTF3A	67.7961	1	188.099	240.857	203.175	170.787	1
GTF3C6	67.1202	1	1	284.816	1	1	1
GUCY1A2	1	1	1	1	1	1	447.488
GULP1	127.55	1	1	1	1	1	1
GYPC	1	182.212	205.754	1	238.939	1	1
GZMA	1	1	1	1	941.491	906.252	1
GZMB	1	1	1	1	1	698.204	1
GZMH	1	1	1	1	310.421	436.63	1
GZMK	1	1	1	1	601.355	1	1
GZMM	1	1	1	1	166.433	170.668	1
H19	1	172.137	1	1	1	1	1
H1FX	1	181.538	136.623	1	178.367	1	1
H2AFJ	110.317	102.569	1	212.158	1	1	150.698
H2AFV	68.8024	157.649	124.843	151.318	272.63	1	1
HAGHL	127.746	1	1	1	1	1	1
HAMP	1	1	239.783	1	1	1	1
HAVCR2	1	1	149.559	1	1	1	1
HCK	1	1	1	206.696	1	1	1
HCLS1	1	1	335.534	417.658	1	122.314	1
HCST	1	1	134.615	268.202	796.162	432.018	1
HDDC2	76.3997	1	1	1	1	1	1
HDGFL3	64.3456	119.59	1	1	1	1	1
HDLBP	92.7461	126.874	1	1	1	150.261	156.75
HEBP2	87.3249	1	1	1	1	1	1
HECW2	1	119.39	1	1	1	1	1
HEG1	1	193.272	1	1	1	1	1
HERC4	1	1	1	1	1	1	119.897
HES1	1	247.936	1	1	1	1	1
HGF	1	1	1	1	1	1	261.572
HIBADH	96.1429	1	1	1	1	1	1
HIBCH	76.0124	1	1	1	1	1	1
HIGD1A	139.716	1	1	1	1	1	1
HIP1R	73.3531	1	1	1	1	1	1
HIPK1	63.373	1	1	1	1	146.786	103.161
HIPK3	1	107.298	1	1	1	1	1
HLA.DMA	1	244.683	877.053	347.533	1	1	1
HLA.DMB	1	1	426.897	1	1	1	1
HLA.DOA	1	1	119.862	1	1	1	1
HLA.DQA1	1	157.052	956.594	392.113	1	1	1
HLA.DQA2	1	110.542	569.681	1	1	1	1
HLA.DQB1	1	223.262	1747.34	470.166	1	1	1
HLA.DRB1	104.155	687.873	2722.26	1635.1	245.771	1	1
HLA.DRB5	1	348.895	1354.42	415.439	1	1	1
HLTF	69.6947	1	1	1	1	1	1
HM13	60.0955	1	116.298	157.484	1	1	1
HMGB2	1	217.426	150.132	254.292	366.141	1	1
HMGN1	121.893	178.891	268.774	1	390.16	231.1	137.043
HMOX1	1	1	153.984	141.077	1	1	1
HNRNPAB	1	117.693	124.5	1	1	1	1
HOMER3	81.9208	1	121.625	1	1	1	1
HOOK1	99.7992	1	1	1	1	1	1
HOOK3	1	128.65	1	1	1	1	1
HOPX	1	1	1	1	283.015	247.391	1
HOXB3	119.47	1	1	1	1	1	1
HPN	85.0758	1	1	1	1	1	1
HSBP1	130.799	175.851	171.308	412.496	1	1	129.684
HSD17B11	1	1	1	237.775	1	1	1
HSDL2	80.5935	1	1	1	1	1	1
HSPA2	73.0899	1	1	1	1	1	1
HSPG2	1	717.154	1	1	1	1	133.862
HSPH1	85.2377	1	1	1	1	1	1
HTRA1	1	173.353	291.569	1	1	1	1
HUWE1	74.0679	88.559	1	1	1	113.158	1
HYAL2	1	560.452	1	1	1	1	1
IAH1	134.651	1	1	1	1	137.332	1
IARS2	76.1723	1	1	1	1	1	1
IBTK	92.6876	1	1	1	1	119.784	111.544
ICAM2	1	127.785	1	1	1	1	1
ICAM3	1	1	1	247.206	1	1	1
ID1	1	817.899	1	1	1	1	1
ID2	1	260.36	291.377	288.909	1	313.261	1
ID3	1	487.695	1	1	1	1	1
IDH3A	110.157	1	1	1	1	1	1
IER2	1	186.59	417.825	244.298	1	131.082	1
IER3	1	1	290.849	1	1	1	1
IFI27	288.321	1809.84	1	290.109	347.695	1	1
IFI27L2	1	1	1	1	167.434	1	1
IFI44L	1	152.636	140.691	1	1	1	1
IFNGR1	1	219.181	337.14	307.727	1	1	1
IFNGR2	1	1	171.791	217.493	1	1	1
IGF1	1	1	130.2	1	1	1	1
IGF1R	76.8182	1	1	1	1	1	1
IGFBP2	1	1	1	1	1	1	297.73
IGFBP4	1	583.581	1	1	1	1	238.653
IGFBP5	1	8346.64	1	1	1	1	1175.16
IGSF21	1	1	131.586	1	1	1	1
IGSF3	79.3127	1	1	1	1	1	1
IGSF6	1	1	387.536	467.858	1	1	1
IK	1	130.656	129.202	1	158.234	151.215	1
IKZF1	1	1	1	1	242.121	158.696	1
IL13RA1	1	1	167.896	1	1	1	1
IL18	103.173	1	332.393	1	1	1	1
IL1B	1	1	363.078	245.537	1	1	1
IL2RG	1	1	1	1	287.26	234.208	1
IL32	1	1	1	1	1586.58	456.194	1
IL7R	1	1	1	1	593.475	1	1
ILF2	1	112.207	105.157	1	1	1	1
ILF3	80.8788	102.89	1	1	1	124.243	126.75
ILK	1	1	1	1	1	1	158.423
ILVBL	80.3438	1	1	1	1	1	1
IMPAD1	90.1148	1	1	1	1	138.861	110.812
INHBB	1	139.78	1	1	1	1	1
INO80D	1	1	1	1	1	1	126.948
INPP4B	76.643	1	1	1	1	1	293.787
INPP5J	79.6244	1	1	1	1	1	1
INSR	98.7233	929.808	1	1	1	1	116.894
INTS6	1	1	1	1	1	1	117.856
IQGAP2	74.579	109.639	130.451	1	182.535	216.292	1
IQSEC1	70.1369	1	1	1	1	1	110.742
IRAK3	1	1	1	322.69	1	1	1
IRF1	1	1	1	330.728	216.122	283.086	1
IRF2	1	1	101.415	162.533	1	1	1
ISCA1	78.0762	1	1	1	1	1	1
ISG15	1	206.832	1	267.42	1	1	1
ISG20	1	1	1	1	235.908	234.638	1
IST1	70.6969	93.8473	1	1	1	1	115.504
ITGA1	1	220.581	1	1	1	1	757.365
ITGA2	118.708	1	1	1	1	1	147.654
ITGA4	1	1	106.948	382.252	1	144.596	1
ITGB2	1	1	210.232	312.874	1	213.768	1
ITM2A	1	145.169	1	1	1	1	1
ITM2C	1	1	136.621	1	1	1	154.918
ITPRID2	61.0084	119.274	1	1	1	1	114.02
JAG1	1	150.879	1	1	1	1	226.84
JAML	1	1	1	327.319	1	1	1
JAZF1	1	1	98.6906	1	1	1	1
JCAD	1	209.716	1	1	1	1	1
JPT1	1	1	185.596	311.472	1	1	1
JUN	1	133.629	249.934	1	1	1	157.903
JUNB	1	189.786	375.042	609.909	162.384	1	1
JUP	113.608	209.249	1	1	1	117.035	125.846
KANK1	78.9537	1	1	1	1	1	1
KANK2	1	1	1	1	1	1	143.228
KAT6A	1	108.147	1	1	1	1	1
KAT6B	85.5761	1	1	1	1	165.106	117.155
KCNAB2	1	1	1	234.212	1	1	1
KCNE3	1	214.225	1	1	1	1	1
KCNJ16	87.6567	1	1	1	1	1	1
KCNQ1OT1	160.756	170.07	1	1	1	1	186.605
KCTD12	1	1	399.543	244.495	1	1	1
KDR	1	504.713	1	1	1	1	1
KIAA2026	72.8208	109.493	1	1	1	1	1
KIF13B	159.358	108.3	1	1	152.657	168.809	120.298
KIF1B	79.563	1	1	1	1	1	108.502
KIT	118.583	91.6736	1	1	1	136.633	104.933
KLF10	1	144.39	1	1	1	1	1
KLF2	1	350.082	1	764.693	1	624.075	1
KLF3	1	132.242	105.463	192.859	1	1	1
KLF7	114.786	167.1	1	1	1	100.723	123.172
KLF9	1	268.651	1	1	1	1	170.106
KLHDC2	85.3519	1	1	1	1	1	1
KLHL5	1	159.186	1	1	1	1	1
KLRB1	1	1	1	1	299.814	475.374	1
KLRD1	1	1	1	1	1	635.793	1
KLRF1	1	1	1	1	1	400.521	1
KLRK1	1	1	1	1	205.358	248.759	1
KMT2E	73.056	151.54	132.066	1	1	171.373	102.7
KRT10	75.193	123.358	129.505	1	208.929	1	1
KRT18	114.598	1	1	1	1	1	1
KRT8	143.207	1	1	1	1	1	1
LAIR1	1	1	134.142	1	1	1	1
LAMB2	1	117.78	1	1	1	1	1
LAMC1	1	1	1	1	1	1	115.61
LAMC3	1	1	1	1	1	1	148.808
LAMTOR2	70.8211	1	112.358	155.069	1	1	1
LAP3	60.8702	117.113	170.929	1	1	1	1
LAPTM4B	111.437	123.663	1	1	1	113.568	115.323
LAPTM5	1	1	516.137	823.125	245.749	141.113	1
LARP4	134.393	127.126	1	1	1	99.3606	135.309
LBH	1	1	1	1	1	163.98	148.164
LCK	1	1	1	1	214.408	1	1
LCOR	74.0054	1	1	1	1	92.7493	124.257
LCP1	1	1	1	849.702	666	414.732	1
LCP2	1	1	113.105	1	1	1	1
LDB2	1	490.783	1	1	1	1	1
LEPROTL1	65.8621	97.1012	119.923	1	352.75	126.263	1
LGALS2	1	1	1	182.137	1	1	1
LGALS9	1	1	108.085	210.907	1	1	1
LGR4	131.805	1	1	1	1	1	101.097
LHFPL6	1	1	1	1	1	1	216.762
LIFR	84.6291	806.073	1	1	1	112.425	180.501
LILRA5	1	1	1	182.04	1	1	1
LILRB2	1	1	1	390.856	1	1	1
LILRB4	1	1	205.568	1	1	1	1
LIMA1	114.816	218.207	1	1	1	1	283.609
LIMCH1	95.9742	306.946	1	1	1	1	1
LIMD2	1	1	1	246.228	164.472	181.912	1
LIMS2	1	119.268	1	1	1	1	1
LIN7A	105.16	1	1	1	1	1	1
LINC.PINT	89.8173	1	1	1	1	1	129.305
LINC01187	297.198	128.646	1	1	1	144.537	205.567
LINC02432	1	1	1	176.573	1	1	1
LINC02712	1	1	212.401	1	1	1	1
LIPA	57.4924	1	147.159	1	1	1	1
LLGL2	70.0287	1	1	1	1	1	1
LMNA	89.6204	206.248	1	1	1	1	200.884
LMO2	1	249.421	1	179.652	1	1	1
LPAR6	1	116.141	354.425	1	1	1	1
LPGAT1	90.1215	116.17	1	1	1	139.548	108.36
LPIN1	86.9583	1	1	1	1	1	1
LRBA	101.554	1	1	1	1	106.434	1
LRPPRC	147.38	153.501	129.468	1	1	203.495	154.505
LRRC25	1	1	1	185.037	1	1	1
LRRC32	1	254.614	1	1	1	1	1
LRRK2	1	1	1	180.892	1	1	1
LSM4	92.2065	105.604	101.904	149.36	1	1	1
LSM5	63.326	1	113.127	1	1	1	1
LSM6	1	1	1	256.248	1	1	1
LSM7	67.877	94.4287	130.634	230.599	242.568	148.863	1
LSM8	65.8092	108.825	121.937	260.232	1	1	1
LSP1	1	1	1	188.407	174.52	1	1
LST1	1	1	348.984	2764.57	1	1	1
LTA4H	1	1	1	229.398	1	1	1
LTB	1	1	1	1	344.278	1	1
LTBP4	1	1	1	1	1	1	179.055
LTC4S	1	1	351.844	1	1	1	1
LTN1	72.0912	1	1	1	1	1	1
LUC7L2	78.7812	108.315	1	1	1	103.66	154.191
LUM	1	1	1	1	1	1	427.894
LUZP1	1	137.968	1	1	1	1	1
LY6E	1	1	1	267.498	1	1	1
LY86	1	1	262.239	1	1	1	1
LY96	1	1	150.918	1	1	1	1
LYN	1	1	177.351	456.473	1	1	1
LYPLA2	77.8379	1	1	1	1	1	1
LYPLAL1	87.3708	1	1	1	1	1	1
LYST	1	1	1	259.219	1	1	1
LYZ	1	1	190.207	2928.17	1	1	1
MAEA	69.9877	1	1	1	1	1	1
MAF	1	252.906	422.641	1	1	1	1
MAF1	80.4243	101.417	125.257	1	1	154.945	1
MAFB	72.8029	1	312.634	571.971	1	1	1
MAGI1	81.3524	1	1	1	1	1	1
MAGI2.AS3	72.8277	1	1	1	1	1	154.619
MAGT1	64.9676	112.409	1	1	1	1	1
MAN2B1	1	1	122.246	1	1	1	1
MAP1B	59.7325	1	1	1	1	1	222.942
MAP2K2	94.4178	1	1	1	1	121.604	1
MAP3K20	1	1	1	1	1	1	128.322
MAP4	69.4401	178.488	1	1	1	1	151.216
MAP4K3.DT	80.8695	1	1	1	1	1	1
MAP4K4	1	141.413	1	1	1	1	1
MAPK1	91.1184	113.074	96.4808	1	1	199.53	150.532
MAPKAPK2	72.9081	1	1	1	1	1	91.7394
MAPRE1	58.764	1	102.073	1	1	1	1
MAPRE2	106.989	115.281	1	1	1	136.105	104.778
2021-03-01	1	1	166.871	252.92	1	1	1
2021-03-07	1	1	1	1	1	1	119.476
MARCKS	94.1127	438.748	1231.89	275.704	1	1	295.211
MARCKSL1	1	233.967	1	1	1	1	1
MAT2A	65.7989	1	141.241	1	1	1	138.169
MAX	1	1	96.7894	1	1	1	1
MBD2	1	1	1	465.626	1	1	1
MBD5	1	1	1	1	1	1	121.547
MBTPS1	97.3788	109.372	1	1	1	135.179	144.958
MCAM	1	1	1	1	1	1	180.93
MCFD2	108.424	113.646	1	1	1	1	139.849
MCL1	1	184.517	283.573	554.663	208.078	1	170.937
MCOLN3	103.513	1	1	1	1	1	1
MCRIP2	121.318	1	1	1	1	1	102.346
MDM2	1	1	1	1	1	1	125.559
ME2	1	1	119.27	1	1	1	1
MEAF6	61.0408	1	101.912	1	1	1	1
MECOM	106.784	1	1	1	1	1	1
MED13	86.1455	109.421	1	1	1	124.214	137.647
MED28	67.6091	1	112.79	1	1	1	1
MEF2A	72.6979	233.55	453.554	1	1	1	147.328
MEF2C	1	428.9	613.633	1	1	1	367.176
MEG3	1	1	1	1	1	1	174.049
MEIS2	1	192.16	1	1	1	1	1
MERTK	76.8132	1	145.005	1	1	1	1
METAP2	1	104.414	104.076	1	1	1	1
METRN	80.65	1	1	1	1	1	1
MFGE8	1	1	1	1	1	1	246.247
MFN2	94.0492	1	1	1	1	1	106.721
MFSD1	72.1193	111.16	281.274	244.527	1	1	1
MFSD10	102.759	102.608	1	1	147.991	147.61	137.566
MGAT4A	1	117.361	199.56	1	1	1	1
MGP	76.5892	796.498	1	1	1	1	1770.22
MIA2	72.1468	1	1	1	1	1	1
MICU2	75.4586	1	1	1	1	1	1
MIDN	1	170.076	1	176.773	1	1	1
MIEN1	108.261	1	1	1	1	125.328	1
MIER1	1	114.683	1	1	1	1	1
MINDY2	151.576	160.181	1	1	1	110.577	153.227
MIR222HG	127.414	1	1	1	1	1	1
MIR22HG	114.468	1	1	1	1	1	116.302
MIR4435.2HG	1	1	1	1	1	1	102.177
MIR99AHG	1	1	1	1	1	1	132.363
MIS18BP1	1	135.772	176.151	342.896	1	1	1
MITF	109.434	1	1	1	1	1	102.162
MKLN1	94.1406	132.304	1	1	1	1	197.154
MKNK2	83.9612	132.014	1	1	1	115.384	1
MLLT6	1	1	1	1	1	131.187	104.872
MMUT	74.4832	1	1	1	1	1	1
MNDA	1	1	441.976	678.636	1	1	1
MOCS2	72.0577	1	1	1	1	1	1
MORF4L2	72.7209	103.34	1	1	1	1	1
MPEG1	1	1	1	422.917	1	1	1
MPG	85.8098	1	1	1	1	114.227	1
MPHOSPH8	87.5016	158.571	124.903	1	194.084	1	110.273
MPRIP	95.8524	130.478	1	1	1	1	193.917
MR1	72.2828	1	1	1	1	1	1
MRC1	1	142.786	1	1	1	1	1
MRPL12	77.2771	1	1	1	1	1	1
MRPL15	79.8548	1	1	1	1	1	1
MRPL18	68.4229	1	1	1	1	1	1
MRPL21	74.8382	1	1	1	1	1	1
MRPL3	63.4315	1	107.463	1	1	1	1
MRPL33	105.367	97.2477	1	237.55	1	1	1
MRPL34	190.808	122.863	124.285	1	169.524	201.217	1
MRPL35	73.6039	1	1	1	1	1	1
MRPL37	67.8063	1	1	1	1	1	1
MRPL4	85.6825	1	1	1	1	1	1
MRPL43	83.6584	1	1	1	1	1	1
MRPL54	85.9677	1	1	203.732	1	1	1
MRPS15	91.5152	1	1	1	1	1	1
MRPS16	113.086	1	1	1	1	1	1
MRPS26	94.6497	1	1	1	1	1	1
MRPS34	68.5847	1	1	1	1	1	1
MRPS35	82.2279	1	1	1	1	1	1
MRPS36	107.82	1	1	1	1	1	1
MRPS6	173.179	1	1	1	1	155.134	1
MS4A4A	1	1	330.634	206.203	1	1	1
MS4A6A	1	1	843.607	383.217	1	1	1
MS4A7	1	1	914.247	786.145	1	1	1
MSR1	1	1	367.318	1	1	1	1
MSRB2	72.3595	1	108.219	1	1	1	1
MT.ND6	77.1145	1	1	1	111.112	1	1
MT1E	1	193.548	1	1	1	1	1
MTFR1L	75.9347	1	1	1	1	1	1
MTIF3	87.4876	1	101.677	1	1	1	1
MTLN	97.6124	1	1	1	1	1	1
MTMR10	76.1962	1	1	1	1	1	1
MTRNR2L12	96.2055	1	1	1	219.505	1	1
MTX2	135.642	1	1	1	1	1	164.63
MUC20	118.51	1	1	1	1	1	1
MXD4	1	283.957	111.177	1	1	1	120.553
MYD88	1	1	1	182.272	1	1	1
MYH10	68.2633	1	1	1	1	1	105.363
MYL9	1	1	1	1	1	1	540.479
MYLIP	1	103.945	1	1	1	1	1
MYLK	1	117.956	1	1	1	1	197.215
MYO1B	1	1	1	1	1	1	185.04
MYO1C	83.6255	180.674	1	1	1	1	139.34
MYO5A	68.9831	1	1	1	1	1	1
MYO9A	70.2014	1	1	1	1	1	1
MZT2A	1	1	1	1	201.477	1	1
MZT2B	115.859	164.212	170.951	194.09	317.341	175.447	1
NAA20	76.621	1	106.804	1	1	1	1
NAA38	93.3681	167.952	1	164.431	1	1	1
NAAA	1	1	1	306.182	1	1	1
NABP1	1	1	119.437	1	1	1	1
NAGK	1	1	119.308	1	1	1	1
NAGLU	101.738	1	1	1	1	143.827	139.46
NAIP	1	1	196.416	1	1	1	1
NAMPT	1	1	196.005	713.681	1	1	1
NAP1L4	103.573	111.685	1	1	211.734	159.176	117.459
NASP	1	159.131	115.638	1	1	155.456	1
NAXE	116.091	1	1	1	1	126.201	1
NBDY	1	106.999	106.784	1	1	1	1
NBEAL1	98.1876	96.4653	1	1	1	1	291.408
NCBP3	1	100.908	1	1	1	1	1
NCF2	1	1	1	378.819	1	1	1
NCKAP1	159.096	228.361	1	1	1	142.366	237.692
NCKAP1L	1	1	134.575	165.99	1	1	1
NCOA3	1	147.695	1	1	1	1	115.222
NCOR2	66.8953	1	1	1	1	1	106.363
NDUFA3	174.155	133.77	125.455	1	174.414	140.387	1
NDUFA4L2	1	1	1	1	1	1	226.254
NDUFA7	129.689	113.436	1	1	1	1	1
NDUFAF4	83.4714	1	1	1	1	1	1
NDUFAF8	112.681	1	99.121	1	160.531	1	1
NDUFB6	111.198	114.713	1	1	1	1	1
NDUFV3	95.9593	1	1	1	1	1	1
NEDD9	1	145.428	1	1	1	1	1
NETO2	1	149.473	1	1	1	1	1
NEU1	132.915	114.973	110.388	1	1	186.566	136.29
NEURL1B	1	1	1	1	1	1	113.608
NEXN	1	1	1	1	1	1	188.424
NFASC	1	1	1	1	1	1	148.901
NFAT5	101.797	127.665	1	1	1	1	159.091
NFIA	80.436	373.179	175.373	1	1	1	338.428
NFIB	93.7551	350.082	1	1	1	1	163.454
NGRN	76.523	1	1	1	1	1	1
NHLRC3	75.0135	1	1	1	1	1	100.328
NID1	1	147.443	1	1	1	1	140.319
NIFK	1	1	99.6864	1	1	1	1
NINJ1	1	1	154.659	1	1	1	1
NKG7	1	1	1	1	671.085	2864.09	1
NMT1	72.9555	1	1	1	1	1	1
NNT.AS1	107.492	1	1	1	1	140.781	111.132
NOL7	67.3696	103.482	119.573	179.301	1	1	1
NOSTRIN	1	298.702	1	1	1	1	1
NOTCH1	1	136.995	1	1	1	1	1
NOTCH3	1	1	1	1	1	1	245.643
NOTCH4	1	243.894	1	1	1	1	1
NPDC1	1	234.848	1	1	1	1	1
NR0B2	98.4971	1	1	1	1	1	1
NR2F1	1	1	1	1	1	1	400.731
NR2F2	95.6245	119.23	1	1	1	1	443.165
NR2F2.AS1	1	1	1	1	1	1	146.454
NR2F6	68.5771	1	1	1	1	1	1
NR3C1	1	134.054	129.389	1	1	130.728	131.376
NRP1	1	208.105	1	1	1	1	345.438
NSD1	72.3044	105.346	98.8654	1	1	154.172	1
NSL1	1	1	98.8168	1	1	1	1
NT5DC1	85.7204	1	1	1	1	1	1
NUDT16	1	1	142.302	502.303	1	1	1
NUDT22	83.6442	1	1	1	1	1	1
NUP214	1	1	1	248.637	1	1	1
NUPR1	169.82	1	1	1	1	1	124.786
NUPR2	81.3387	1	1	1	1	1	1
NUTM2A.AS1	68.9917	1	1	1	1	1	1
OAT	73.8117	1	1	1	1	1	1
OCIAD2	90.4009	1	1	1	187.394	140.558	1
OCLN	70.1389	1	1	1	1	1	1
ODF2L	1	123.23	1	1	1	1	1
OFD1	76.6635	1	1	1	1	129.487	1
OGFRL1	1	1	368.622	1	1	1	1
OGT	86.0449	1	1	1	1	126.045	96.1243
OLFML3	1	1	147.402	1	1	1	1
OPA1	69.2344	1	1	1	1	1	1
OPTN	82.1557	108.267	1	1	1	1	1
OS9	79.209	101.89	128.124	1	1	134.361	1
OSBPL9	99.6499	1	1	1	1	1	136.032
OSTC	70.9949	1	127.966	126.452	1	129.705	1
OSTF1	1	1	126.589	1	1	151.154	1
OSTM1	78.5166	1	95.8899	1	1	1	1
OTULINL	68.3816	1	343.974	1	1	1	1
OXCT1	93.0808	1	1	1	1	1	1
OXNAD1	1	1	1	1	167.529	1	1
OXR1	111.799	110.949	1	1	1	1	131.916
P2RY13	1	1	342.909	379.924	1	1	1
PABPC4	67.2482	1	193.692	184.879	1	1	134.881
PABPN1	79.5309	1	1	1	1	115.996	1
PAFAH1B2	61.6813	108.608	1	1	1	1	1
PAG1	1	1	1	528.035	1	1	156.37
PAIP2	1	1	128.747	1	1	1	1
PALLD	81.9815	1	1	1	1	1	410.74
PALM2.AKAP2	101.473	327.626	1	1	1	1	282.905
PALMD	1	117.675	1	1	1	1	1
PAM	90.1723	128.132	1	1	1	1	1
PANK3	78.4228	93.682	1	1	1	1	133.219
PAPPA2	105.977	1	1	1	1	1	1
PAQR5	70.71	1	1	1	1	1	1
PARP1	58.846	1	121.895	1	1	1	1
PARP14	1	182.086	135.606	168.769	1	1	1
PART1	84.8707	1	1	1	1	1	1
PARVB	79.6307	1	1	1	1	1	1
PATJ	71.8271	1	1	1	1	1	1
PAWR	1	1	1	1	1	1	218.003
PAX8	133.485	1	1	1	1	1	1
PBRM1	69.9946	125.522	1	1	1	1	156.1
PBX1	1	213.074	1	1	1	1	1
PCDH17	1	135.588	1	1	1	1	1
PCDH18	1	1	1	1	1	1	137.296
PCED1B.AS1	1	1	106.566	1	273.671	150.645	1
PCMT1	84.19	1	1	1	1	1	1
PCMTD1	133.085	160.231	153.756	1	1	200.598	134.296
PCNP	92.805	132.107	106.682	1	1	131.909	1
PCSK7	80.0131	1	1	1	131.751	137.091	138.193
PCYOX1	127.759	124.248	1	1	1	107.065	152.679
PDCD10	69.4183	1	98.1476	1	1	1	1
PDCD4	156.754	153.59	153.749	1	328.253	182.157	113.365
PDCD5	75.511	1	1	151.049	1	1	1
PDE1A	87.1927	1	1	1	1	1	1
PDE4DIP	118.293	1	1	1	1	1	137.539
PDE5A	1	1	1	1	1	1	167.512
PDGFB	1	125.528	1	1	1	1	1
PDGFD	1	179.521	1	1	1	1	1
PDGFRB	1	1	1	1	1	1	706.832
PDIA5	1	126.461	1	1	1	1	1
PDK4	1	139.721	1	1	1	1	1
PDLIM1	1	242.547	1	1	1	1	194.724
PDLIM5	65.8492	107.786	1	1	1	1	239.993
PDPK1	70.8657	1	1	1	1	1	1
PDZD8	109.341	96.05	1	1	1	1	153.739
PEA15	1	115.49	1	1	1	1	1
PECAM1	1	648.042	1	316.588	1	1	1
PEPD	1	1	106.543	1	1	1	1
PERP	146.424	1	1	1	142.298	142.968	1
PET100	82.0399	110.933	1	201.615	1	122.329	1
PFKFB2	171.634	116.983	1	1	1	111.344	150.301
PFKL	100.871	131.14	1	1	1	128.728	1
PFKM	76.6951	1	1	1	1	1	1
PFN2	162.237	92.9081	1	1	1	106.109	123.375
PGAM1	75.708	1	1	1	1	1	1
PGLS	95.7544	132.873	196.631	517.585	1	1	1
PGRMC1	132.766	103.75	1	1	1	1	131.089
PHACTR2	75.8767	169.294	1	1	1	1	113.845
PHB2	97.8779	92.2785	104.639	1	1	131.812	1
PHC3	1	1	1	1	1	1	115.78
PHF20L1	67.5372	134.699	1	1	1	1	1
PHIP	1	104.165	1	122.077	1	1	145.804
PHLDA1	91.8251	1	1	1	1	1	232.637
PHLDB2	85.0748	1	1	1	1	1	143.631
PHYH	170.02	109.065	1	1	1	130.702	1
PIAS1	1	144.908	1	1	1	1	1
PIGP	68.5688	1	1	1	1	1	1
PIGR	82.6474	1	1	1	1	1	1
PIK3C2A	73.1828	196.259	1	1	1	1	1
PIK3R1	1	1	238.539	1	182.975	146.82	130.981
PIK3R3	1	289.978	1	1	1	1	1
PILRA	1	1	1	226.849	1	1	1
PIM1	84.6201	1	1	1	162.129	158.076	1
PINK1	68.0531	211.943	1	1	1	1	1
PIP4K2A	1	1	1	1	220.42	186.285	1
PITHD1	71.6445	1	1	1	1	1	1
PKD2	1	1	1	1	1	1	113.278
PKN1	1	125.381	1	1	1	1	1
PKP4	69.5118	105.634	1	1	1	1	1
PLA2G12A	110.691	1	1	1	1	1	1
PLAAT4	191.649	1	120.35	1	329.364	299.225	1
PLAC8	1	1	1	1	1	198.173	1
PLAT	1	247.866	1	1	1	1	1
PLAUR	1	1	149.556	150.123	1	1	1
PLCL1	98.7437	1	1	1	1	1	104.273
PLD3	1	1	113.232	1	1	1	1
PLD4	1	1	158.052	1	1	1	1
PLEK	1	1	200.905	212.947	1	347.431	1
PLEKHA3	71.3811	105.382	1	1	1	1	1
PLEKHO1	1	1	230.003	1	1	1	1
PLIN2	1	1	1	309.571	1	1	1
PLK2	1	139.224	1	1	1	1	1
PLLP	74.1848	1	1	1	1	1	1
PLOD2	86.2059	1	1	1	1	1	107.558
PLPP1	1	774.189	1	1	1	1	1
PLPP3	131.502	1073.92	1	1	1	157.935	119.283
PLSCR1	1	155.959	196.194	1	1	1	117.033
PLVAP	1	769.245	1	1	1	1	1
PLXDC2	1	132.129	436.564	1	1	1	157.346
PLXNC1	1	1	1	140.877	1	1	1
PMP22	1	181.971	1	1	1	1	1
PMPCB	95.6915	1	1	1	1	107.162	1
PNKD	139.952	133.575	1	1	1	1	1
PNRC2	66.3969	131.577	103.522	130.014	1	1	1
PODXL	1	461.009	1	1	1	1	1
POGZ	79.4132	100.561	1	1	1	1	176.825
POLD4	57.8946	1	173.496	214.709	1	1	1
POLDIP2	83.2264	1	1	1	1	1	98.5131
POLE4	1	1	1	194.941	1	1	1
POLR2B	1	1	1	1	1	134.376	1
POLR2J	68.6038	1	1	1	1	1	1
POLR2J3	77.4253	1	1	1	1	1	114.955
POLR2K	87.4209	112.117	1	1	141.032	1	1
POMGNT1	68.6916	1	1	1	1	1	1
POR	80.6332	1	1	1	1	1	83.4205
POU2F2	1	1	1	247.785	1	1	1
POU3F3	92.0548	1	1	1	1	1	1
PPA1	81.2835	1	1	1	1	1	1
PPA2	70.7439	1	1	1	1	1	1
PPARA	99.2098	1	1	1	1	1	1
PPCS	55.7681	1	1	199.171	1	1	1
PPDPF	210.532	123.073	1	1	209.767	153.094	146.138
PPIC	212.846	155.037	1	1	1	124.29	174.225
PPM1A	91.94	1	1	1	1	1	128.263
PPM1G	71.3482	112.07	122.031	1	1	126.91	1
PPM1K	1	1	1	1	1	1	122.761
PPM1L	78.5983	1	1	1	1	1	1
PPP1R10	1	109.03	152.985	1	1	1	138.088
PPP1R12A	1	148.419	106.25	1	169.778	1	166.205
PPP1R12B	134.06	100.544	1	1	1	106.211	328.368
PPP1R18	1	1	113.426	1	1	1	1
PPP1R2	1	1	1	1	202.424	1	1
PPP2CB	60.9017	1	1	1	1	1	129.256
PPP2R5C	63.4455	1	1	1	223.171	212.337	1
PPP2R5E	66.7884	1	1	1	1	116.011	104.018
PPP6R3	72.5432	1	1	1	1	1	1
PPT1	1	1	140.291	1	1	1	1
PPTC7	73.187	1	1	1	1	1	1
PRELID1	87.3685	149.979	156.517	770.371	236.264	177.418	1
PREX1	1	137.524	146.236	1	1	1	1
PRF1	1	1	1	1	1	384.729	1
PRKAA2	165.887	1	1	1	1	91.7119	147.184
PRKACB	1	1	113.28	1	1	145.364	1
PRKAR2A	1	97.4998	1	1	1	1	1
PRKCI	71.3485	1	1	1	1	1	1
PRKG1	1	1	1	1	1	1	216.941
PRLR	148.052	1	1	1	1	114.647	129.675
PRPF38B	1	111.085	176.489	1	181.08	120.138	121.492
PRRC2B	85.0634	143.931	1	1	1	1	177.255
PRSS23	63.2514	438.991	1	1	1	138.895	312.067
PRXL2A	1	186.864	1	1	1	1	1
PSD3	78.0089	1	1	1	1	1	1
PSIP1	1	148.169	1	1	1	1	1
PSMB10	1	1	1	256.323	1	1	1
PSMB9	1	231.729	156.075	345.908	376.765	275.143	1
PSMC4	59.8538	1	115.663	1	1	1	1
PSMC5	79.0424	121.136	113.639	1	1	122.198	1
PSMD1	70.7314	100.205	1	1	1	1	1
PSMD2	73.8779	105.306	1	1	1	1	1
PSMD7	1	1	1	225.287	1	1	1
PSMD9	69.7328	1	1	1	1	1	1
PSMG2	61.0719	89.3472	132.193	1	1	1	1
PSMG4	85.1694	1	1	1	1	1	1
PTAR1	90.3609	121.933	1	1	1	1	128.489
PTBP1	1	105.746	1	1	1	1	1
PTCD3	88.3613	1	1	1	1	1	128.432
PTEN	1	1	129.716	382.017	1	1	222.443
PTGDR	1	1	1	1	1	130.903	1
PTGDS	1	1	1	1	1	614.349	1
PTGES2	86.8837	1	1	1	1	1	1
PTGR1	82.5319	1	1	1	1	1	1
PTK2	1	1	1	1	1	1	130.937
PTMS	1	227.56	182.279	1	1	1	215.542
PTPN12	1	147.912	1	1	1	1	1
PTPN18	1	1	1	196.751	1	1	1
PTPN3	167.998	103.122	1	1	1	1	139.7
PTPN4	1	1	1	1	1	104.235	1
PTPN6	1	1	1	263.109	1	1	1
PTPN7	1	1	1	1	175.375	1	1
PTPRA	73.7973	111.461	1	1	1	186.029	137.668
PTPRB	1	472.786	1	1	1	1	1
PTPRC	1	1	659.752	1601.67	1189.32	851.18	1
PTPRE	1	1	158.996	303.607	1	1	1
PTPRF	94.1659	1	1	1	1	1	108.666
PTPRG	138.15	303.612	1	1	1	1	253.681
PTS	68.9955	1	1	1	1	1	1
PUM2	70.0351	94.5152	1	1	1	1	111.014
PXN	1	166.945	1	1	1	1	1
PYCARD	1	1	232.001	780.678	1	1	1
PYHIN1	1	1	1	1	1	154.317	1
R3HDM2	1	1	1	1	1	1	134.385
RAB11B	74.0311	1	1	1	1	1	1
RAB11FIP1	157.25	1	97.9971	1	194.805	163.171	135.254
RAB13	94.7688	290.388	1	1	1	1	1
RAB1A	69.0367	100.716	1	1	1	1	1
RAB21	88.9903	145.549	1	1	1	1	128.234
RAB27A	1	1	1	1	1	114.296	1
RAB31	1	1	191.524	221.185	1	1	1
RAB32	55.8607	1	169.863	1	1	1	1
RAB3IP	162.281	1	1	1	1	117.616	1
RAB40B	166.189	88.9995	1	1	1	131.234	141.916
RAB5IF	59.311	1	1	248.615	1	1	1
RAB6A	1	107.85	1	1	1	1	1
RAB7A	104.227	141.216	150.671	138.52	1	1	1
RAB8B	1	1	1	1	175.7	1	1
RABL6	66.3252	1	1	1	1	1	102.237
RAC2	1	1	1	349.844	457.93	321.946	1
RALBP1	86.0744	136.367	120.886	1	180.732	160.591	1
RALY	59.6803	1	1	1	1	121.831	1
RAMP2	1	516.776	1	1	1	1	1
RAMP3	1	454.889	1	1	1	1	1
RANBP1	57.3273	137.328	109.197	1	160.89	1	1
RAP1GAP	88.1682	1	1	1	1	1	1
RAP2B	1	1	115.682	1	1	1	1
RAPGEF2	1	125.276	1	1	1	1	1
RAPGEF5	1	212.686	1	1	1	1	1
RAPH1	1	1	1	1	1	1	158.255
RASAL2	1	183.394	1	1	1	1	142.484
RASGRP3	1	116.655	1	1	1	1	1
RASSF4	1	1	211.308	1	1	1	1
RASSF6	135.195	1	1	1	1	92.3775	120.373
RB1	1	144.843	275.795	1	1	1	117.202
RB1CC1	84.0575	129.034	1	1	1	1	148.387
RBBP4	61.3095	105.624	91.5212	1	1	124.083	1
RBBP7	60.7973	1	1	1	1	116.261	1
RBIS	62.1364	1	124.74	230.034	1	1	1
RBM12B	1	1	1	1	1	1	129.988
RBM26	76.0585	1	1	1	1	1	108.789
RBM4	73.6514	120.508	95.0899	1	128.407	153.106	1
RBM5	91.2743	149.881	1	1	1	1	179.46
RBMS2	1	118.485	1	1	1	1	1
RBMS3	1	126.962	1	1	1	1	144.425
RBP5	1	156.809	1	1	1	1	1
RBP7	1	312.679	1	233.181	1	1	1
RBPJ	64.1207	1	170.21	237.198	145.793	1	1
RBPMS	64.7034	1	1	1	1	1	110.131
RCAN2	108.217	1	1	1	1	1	152.498
RCOR3	79.3711	1	1	1	1	1	1
RCSD1	1	1	158.346	189.011	1	1	1
RDH10	75.8332	1	1	1	1	1	1
RDH11	97.6684	110.211	1	1	1	1	1
REL	1	1	170.961	1	1	1	1
RESF1	1	1	1	1	319.605	153.555	1
RETREG1	146.604	104.171	1	1	1	151.257	100.749
REV1	70.2335	1	1	1	1	1	1
REX1BD	64.6708	1	114.076	1	1	1	1
RFC1	1	123.413	1	1	1	1	1
RFLNB	1	234.902	1	1	1	1	1
RGCC	1	1410.61	1	1	1	1	1
RGS1	1	1	365.241	1	1	1	1
RGS10	1	1	859.139	227.804	231.565	1	1
RGS16	67.5135	1	1	1	1	1	150.409
RGS18	1	1	1	219.662	1	1	1
RGS19	1	1	164.152	226.275	1	1	1
RGS2	1	1	1	323.239	1	1	1
RGS5	1	337.982	1	1	1	1	1543.7
RHBG	89.676	1	1	1	1	1	1
RHOB	1	191.759	1	312.71	1	1	188.21
RHOBTB3	141.058	1	105.508	1	1	113.895	143.111
RHOC	60.8956	244.009	1	233.28	1	1	1
RHOG	1	1	201.124	243.721	1	1	1
RICTOR	74.5425	1	1	1	1	113.063	123.591
RIF1	1	109.349	1	1	1	1	1
RILPL2	1	124.895	1	186.048	1	1	1
RIN2	1	111.421	1	1	1	1	1
RIOK3	74.6462	1	1	1	1	1	1
RIPOR2	1	1	1	415.065	1	1	1
RMDN1	68.8613	1	1	1	1	1	1
RNASE1	1	884.096	1	1	1	1	1
RNASE6	1	1	416.615	1	1	1	1
RNASEH2C	1	121.899	1	1	1	1	1
RNASET2	1	132.172	650.292	602.67	1	1	1
RNF10	70.9826	1	1	1	1	1	1
RNF11	107.492	136.048	1	1	1	116.519	113.149
RNF115	83.7886	162.153	1	1	1	1	1
RNF13	96.9392	159.015	249.19	310.138	1	1	135.869
RNF14	70.1888	1	1	1	1	1	1
RNF144B	1	1	1	206.262	1	1	1
RNF149	75.2204	1	203.634	409.433	1	1	1
RNF152	1	1	1	1	1	1	139.711
RNF181	59.056	1	1	206.716	1	1	1
RNF19A	1	116.037	1	1	1	1	1
RNPC3	127.636	1	1	1	1	99.5676	106.092
RNPS1	62.7536	96.1338	1	1	1	117.929	1
RO60	70.5583	131.586	1	1	1	143.517	131.284
ROBO4	1	136.53	1	1	1	1	1
ROCK2	1	162.343	1	1	1	1	145.496
ROMO1	75.8213	1	1	1	1	1	1
RPS19BP1	78.8897	125.36	114.171	123.654	1	1	1
RRAS	1	129.826	1	161.252	1	1	1
RSL1D1	1	1	110.641	254.564	1	1	1
RSL24D1	55.7331	1	143.525	297.216	1	1	1
RTF2	1	1	122.24	1	1	1	1
RTL8A	71.8059	1	1	1	1	1	1
RTL8C	153.003	112.107	1	1	1	136.792	136.919
RUFY3	115.913	1	1	1	1	1	208.667
RYK	77.0956	99.0568	1	1	1	1	146.172
S100A13	126.986	154.477	1	1	1	1	1
S100A4	1	171.625	467.625	7059.53	2072.97	1332.7	1
S100A8	1	1	1	1806.35	1	1	1
S100A9	1	1	1	3333.95	1	1	1
SACM1L	143.389	112.192	102.826	1	1	177.219	125.958
SAMD3	1	1	1	1	1	128.289	1
SAMD5	87.9785	1	1	1	1	1	1
SAMD9	1	1	1	1	162.074	145.704	1
SAMHD1	1	1	196.617	413.977	1	1	1
SAP30	1	1	200.286	179.115	1	1	1
SAR1B	77.8018	1	1	1	1	1	1
SARNP	1	1	1	152.037	1	1	1
SASH1	1	168.419	1	1	1	1	1
SAT2	55.4736	1	1	141.012	1	1	1
SATB1	76.0543	1	1	1	1	1	1
SBDS	55.9063	117.889	1	1	1	1	1
SBF2	74.6586	108.165	1	1	1	1	126.89
SC5D	80.9941	1	1	1	1	114.968	1
SCAMP2	1	1	173.742	1	1	1	1
SCAND1	62.1471	112.586	105	236.773	1	1	1
SCARF1	1	112.498	1	1	1	1	1
SCCPDH	82.2792	1	1	1	1	1	1
SCIMP	1	1	1	191.84	1	1	1
SCNN1A	121.279	1	1	1	1	107.24	1
SCOC	96.5886	1	1	1	1	1	1
SDCCAG8	1	1	121.524	1	1	1	1
SDF4	92.3998	105.068	98.9054	1	1	156.614	117.77
SDHB	153.067	106.216	110.045	208.159	1	1	1
SEC11C	122.429	1	1	1	1	1	1
SEC61A1	71.6728	1	1	1	1	1	118.221
SEC63	1	1	1	1	1	1	113.529
SECISBP2	96.9063	118.781	1	1	1	118.538	130.132
SELENOF	65.9468	106.862	131.188	160.734	1	1	1
SELENOK	100.793	167.571	160.365	1	1	140.992	1
SELENOM	104.438	143.395	1	1	1	1	1
SELPLG	1	1	140.73	1	1	1	1
SEPHS2	101.429	90.3429	1	1	1	114.044	1
SEPTIN6	1	1	1	1	211.588	155.029	1
SERPINA1	1	1	112.922	765.122	1	1	1
SERPINA5	93.1976	1	1	1	1	1	1
SERPINB1	95.7733	146.461	241.266	324.398	1	231.112	1
SERPINF1	1	1	151.212	1	1	1	1
SERPINH1	1	137.984	1	1	1	1	188.709
SERPINI1	71.1387	1	1	1	1	1	1
SESN3	1	1	146.212	1	1	1	101.966
SESTD1	90.8322	1	1	1	1	1	1
SETD2	70.3863	111.936	1	1	1	1	1
SF3B2	60.9283	113.247	118.844	1	177.292	139.134	1
SF3B6	118.026	166.318	174.657	1	239.596	161.372	1
SFT2D1	101.309	96.7462	149.33	1	1	145.042	1
SGK1	1	213.287	374.904	1	1	1	1
SGK2	78.5374	1	1	1	1	1	1
SGMS1	68.702	1	1	1	1	1	1
SH3BGRL3	87.6916	263.058	407.656	3025.2	1518.99	805.08	1
SH3BP5	1	770.433	1	1	1	144.06	1
SH3GLB2	74.6704	1	1	1	1	1	1
SH3KBP1	1	1	144.361	1	1	1	1
SH3TC1	66.6531	1	1	1	1	1	95.1028
SHANK3	1	154.663	1	1	1	1	1
SHPRH	77.5471	1	1	1	1	106.123	117.193
SHTN1	74.0281	1	128.119	1	1	1	1
SIM1	88.6485	1	1	1	1	1	1
SIVA1	54.8952	119.908	1	1	1	1	1
SKAP2	67.2267	114.61	191.711	168.247	1	1	1
SKIL	1	209.526	287.858	1	1	1	1
SLA	1	1	114.641	203.357	1	1	1
SLC11A1	1	1	1	312.962	1	1	1
SLC16A10	86.8927	1	1	1	1	1	1
SLC19A2	104.139	1	1	1	1	1	98.3816
SLC1A3	1	1	240.901	1	1	1	1
SLC25A11	115.73	104.802	98.5697	1	1	119.702	1
SLC29A1	86.8417	1	111.987	1	1	1	1
SLC2A3	1	1	1	179.85	1	1	1
SLC2A4RG	91.652	1	1	1	146.763	120.578	111.643
SLC35F5	143.34	126.733	1	1	1	126.796	200.936
SLC38A2	86.629	146.659	1	1	1	178.543	286.139
SLC39A1	80.3945	1	1	1	1	1	1
SLC39A10	1	1	114.714	1	1	1	1
SLC39A13	98.2773	1	1	1	1	100.068	1
SLC44A2	1	113.481	1	1	1	1	1
SLC44A3	69.6659	1	1	1	1	1	1
SLC4A7	1	1	271.747	1	1	1	1
SLC6A8	94.2557	1	1	1	1	1	104.461
SLC7A2	1	1	1	1	1	1	131.618
SLC7A7	1	1	103.699	280.641	1	1	1
SLC7A8	74.602	1	1	1	1	1	1
SLC8A1	1	1	218.664	1	1	1	1
SLC9A3R1	121.766	1	1	1	199.582	183.411	1
SLC9A3R2	1	618.241	1	1	1	1	1
SLCO2A1	1	380.734	1	1	1	1	1
SLCO2B1	1	1	242.938	1	1	1	1
SLFN5	1	138.143	1	1	230.581	147.888	1
SLIRP	148.597	129.988	117.512	164.72	1	1	1
SLIT3	1	1	1	1	1	1	263.407
SLK	101.296	215.803	1	1	1	156.616	117.906
SLTM	72.5164	147.033	131.687	1	229.857	1	1
SMAD5	86.938	142.488	1	1	1	134.213	175.074
SMAP2	1	1	413.388	867.087	224.401	1	1
SMARCA2	1	118.963	96.3383	1	1	1	1
SMC3	1	120.366	1	1	1	1	1
SMCHD1	1	134.925	1	182.598	244.111	201.953	1
SMDT1	124.224	101.307	165.779	331.418	199.494	1	1
SMG1	1	110.191	1	1	1	1	115.205
SMIM25	1	1	1	693.716	1	1	1
SMIM4	74.3204	1	1	1	1	1	1
SMIM5	130.351	1	1	1	1	1	1
SMIM7	94.2457	111.37	103.011	1	1	143.379	112.141
SMS	97.8599	1	169.826	1	1	1	1
SMTN	1	125.65	1	1	1	1	143.354
SMYD2	97.953	1	1	1	1	1	1
SNAP23	1	1	105.374	1	1	1	1
SNHG16	77.3669	1	1	1	1	1	1
SNHG5	65.3434	96.8001	221.719	228.524	1	1	1
SNHG7	76.0847	105.206	1	1	1	1	1
SNHG8	1	1	142.059	222.84	1	1	1
SNRK	1	157.31	1	1	1	1	93.5316
SNRNP200	1	107.081	1	1	1	1	1
SNRNP25	71.4716	1	1	1	1	1	1
SNRPB	52.7346	119.605	130.519	205.107	266.125	160.44	1
SNRPB2	70.5777	108.522	137.901	1	140.376	149.137	1
SNRPE	101.153	115.931	144.661	300.912	1	156.552	1
SNX10	102.099	1	108.484	241.815	1	121.325	1
SNX2	107.749	119.502	188.644	282.681	1	1	1
SNX3	118.297	220.071	228.121	255.744	1	1	1
SNX5	61.6364	1	132.787	198.996	1	1	1
SOCS1	1	1	1	1	239.177	1	1
SOCS2	1	128.425	1	1	1	1	1
SORBS2	1	152.677	1	1	1	1	1
SORT1	81.3472	1	1	1	1	1	117.189
SOS1	1	123.577	1	1	1	1	1
SOS2	75.5813	103.747	1	1	1	1	128.299
SOX18	1	502.975	1	1	1	1	1
SOX4	113.177	142.419	1	1	1	1	231.392
SOX6	111.049	1	1	1	1	1	1
SP110	1	1	1	206.342	1	1	1
SPAG7	75.8878	1	1	1	1	1	1
SPARC	1	1479.15	1	1	1	1	733.796
SPATA13	108.639	1	1	1	102.808	159.176	103.297
SPATS2L	1	1	127.886	1	1	1	1
SPECC1	1	1	1	1	1	1	148.196
SPEN	1	97.3912	1	1	1	1	1
SPG7	73.8409	106.291	1	1	1	1	1
SPI1	1	1	129.589	390.216	1	1	1
SPIRE1	93.1514	1	1	1	1	1	1
SPN	1	1	1	225.727	1	1	1
SPON2	1	1	1	1	1	196.712	1
SPPL3	83.9233	1	1	1	1	1	133.792
SPRY1	1	254.411	1	1	1	1	130.559
SPTLC2	71.0486	127.024	1	1	1	1	1
SPTSSA	89.252	1	1	1	1	1	1
SREK1	101.965	139.802	1	1	1	1	146.734
SRGAP1	73.3022	1	255.338	1	1	1	1
SRGAP2	1	1	124.763	1	1	1	1
SRP19	60.0136	1	111.892	1	1	1	1
SRSF1	84.1954	1	1	1	1	1	96.0914
SSH2	1	1	1	157.501	1	1	1
ST14	104.447	1	1	1	1	155.51	115.78
ST3GAL6	103.976	1	108.202	1	1	1	1
STAC2	127.468	1	1	1	1	122.872	88.9641
STARD10	75.3256	1	1	1	1	1	1
STAT1	1	1	122.785	203.292	1	1	1
STAU1	59.644	108.951	1	1	1	1	1
STEAP4	1	1	1	1	1	1	334.025
STK17A	1	1	1	1	293.413	176.287	1
STK17B	1	1	1	402.436	365.282	1	1
STK25	95.9027	1	1	1	1	1	118.825
STK39	69.4576	1	1	1	1	1	1
STK4	1	1	162.673	184.338	350.475	271.663	1
STMN1	58.5946	241.588	1	1	311.156	1	1
STMP1	77.7284	1	101.554	203.672	1	144.36	1
STOM	1	212.185	112.293	1	1	1	1
STOML2	105.24	100.975	94.4086	1	1	120.044	1
STRAP	125.153	111.743	107.757	1	156.393	148.181	1
STUB1	95.3308	108.714	1	1	203.137	147.813	1
STX12	1	1	100.744	1	1	1	112.823
STX3	70.932	1	1	1	1	1	1
STX7	89.976	1	182.882	1	1	1	1
STXBP2	1	1	1	532.288	1	1	1
SUCLA2	82.1966	1	1	1	1	1	1
SUGT1	1	108.612	1	1	1	1	1
SUN1	84.3274	106.145	1	1	1	1	135.66
SUPT16H	1	95.4048	1	1	1	1	1
SUPT4H1	1	1	108.29	198.96	1	1	1
SUSD6	1	1	1	1	1	1	111.737
SUZ12	74.2531	120.689	1	1	1	1	1
SVBP	1	1	150.165	1	1	1	1
SVEP1	1	1	1	1	1	1	209.768
SVIP	84.9352	1	1	1	1	1	1
SWAP70	1	179.778	186.963	1	1	1	1
SYAP1	72.0906	1	1	1	1	1	1
SYNE1	1	276.659	1	1	1	189.607	117.108
SYNGR1	94.8208	1	1	1	1	123.318	1
SYNGR2	1	1	101.872	1	1	1	1
SYNJ2BP	120.554	122.412	1	1	1	1	1
SYNPO2	1	1	1	1	1	1	343.725
SYNRG	1	1	1	1	1	130.656	1
SYTL2	1	1	1	1	1	1	146.184
SYTL3	1	1	1	1	1	143.365	1
TAF10	80.1294	1	154.866	275.244	207.591	1	1
TAF1D	79.8204	102.447	137.206	1	176.681	1	1
TAF7	1	1	101.555	1	1	1	1
TAGLN	1	1	1	1	1	1	994.37
TANC1	1	108.039	1	1	1	1	135.736
TANGO2	82.5219	1	1	1	1	1	1
TAOK3	1	1	136.835	194.285	1	1	1
TAP1	62.5307	91.6032	1	1	1	137.56	1
TAPBP	72.2194	144.13	99.1465	1	1	181.91	138.259
TBC1D15	1	144.348	1	1	1	1	1
TBCB	89.4159	148.819	125.237	1	1	146.625	1
TBX21	1	1	1	1	1	129.347	1
TBX3	100.114	1	1	1	1	1	134.437
TBXAS1	1	1	226.173	192.374	1	1	1
TCF4	1	761.615	147.659	1	1	1	364.453
TCP1	71.8986	1	1	1	1	1	1
TEAD1	80.9293	112.837	1	1	1	1	177.289
TERF2IP	61.8665	129.123	98.5176	1	200.883	143.547	1
TES	1	1	1	1	1	147.282	1
TESC	90.6478	1	1	186.175	1	1	1
TEX41	178.959	1	1	1	1	109.044	1
TFAM	78.9616	1	1	1	1	1	1
TFEC	1	1	109.013	1	1	1	1
TFPI	1	1	1	1	1	1	157.187
TFRC	72.7098	1	1	1	1	1	1
TGFBR1	1	1	143.353	1	1	1	1
TGFBR3	1	126.232	1	1	1	1	1
THAP4	74.1568	1	1	1	1	1	1
THBS2	1	1	1	1	1	1	193.691
THOC2	66.5546	105.441	1	1	1	1	1
THRAP3	59.1436	120.234	120.777	1	176.748	153.705	1
THUMPD1	75.2719	116.011	1	1	1	1	1
THY1	1	174.873	1	1	1	1	281.446
TIMM13	126.783	1	1	208.206	1	1	1
TIMM17A	74.1437	1	1	1	1	1	1
TIMMDC1	83.8485	1	1	1	1	1	1
TIMP1	1	203.887	1	1081.58	1	1	389.234
TIMP3	70.9427	2165.18	1	1	1	220.636	1272.49
TJP1	1	149.966	1	1	1	1	123.333
TKT	61.1396	1	160.38	751.51	1	1	1
TLK1	96.6345	1	1	1	1	1	1
TLR2	1	1	199.919	199.701	1	1	1
TLR4	1	111.629	111.684	1	1	1	1
TM4SF1	1	266.814	1	1	1	1	1
TM4SF18	1	337.682	1	1	1	1	1
TM6SF1	76.8	1	219.544	1	1	1	1
TMED9	90.5912	117.762	127.027	1	1	154.029	1
TMEM109	1	118.511	1	1	1	1	1
TMEM116	72.6886	1	1	1	1	1	1
TMEM127	74.936	1	1	1	1	107.381	1
TMEM141	159.937	1	1	1	1	1	1
TMEM14B	154.523	131.412	147.708	1	158.381	1	1
TMEM171	120.745	1	1	1	1	1	1
TMEM176B	1	1	192.475	1	1	1	1
TMEM204	1	384.232	1	1	1	1	1
TMEM205	96.2043	113.18	1	1	1	109.263	1
TMEM208	80.9348	1	1	1	1	1	1
TMEM230	127.777	134.831	142.79	1	1	151.713	1
TMEM233	87.5108	125.83	1	1	1	1	1
TMEM245	94.0873	117.748	1	1	1	1	133.307
TMEM256	71.3066	1	117.452	1	1	1	1
TMEM263	72.5461	1	1	1	1	1	1
TMEM35B	1	113.392	118.649	1	1	1	1
TMEM38A	75.1125	1	1	1	1	1	1
TMEM47	1	190.666	1	1	1	1	158.963
TMEM50B	70.5478	107.41	1	1	1	1	1
TMEM61	103.974	1	1	1	1	1	1
TMEM87A	71.6477	105.072	1	1	1	1	1
TMEM88	1	274.207	1	1	1	1	1
TMEM8A	108.066	1	1	1	1	1	97.6007
TMOD3	58.2067	202.552	1	1	170.364	130.413	1
TMPO	1	1	1	408.638	225.238	1	1
TMPRSS2	127.702	97.1056	1	1	1	125.189	119.193
TMTC1	1	1	1	1	1	1	186.501
TMX2	82.9476	1	1	1	1	1	118.718
TMX3	68.4541	1	1	1	1	1	1
TNFAIP2	1	1	113.379	1	1	1	1
TNFAIP8	1	1	1	1	136.225	1	1
TNFRSF12A	75.4135	1	1	1	1	1	1
TNFRSF1A	1	148.163	134.371	1	1	1	1
TNFRSF1B	1	1	116.006	441.496	1	1	1
TNFSF10	1	224.032	1	309.942	1	1	1
TNFSF12	1	1	169.846	1	1	1	1
TNFSF13	1	1	120.996	1	1	1	1
TNFSF13B	1	1	147.177	379.096	1	1	1
TNS1	106.328	144.226	1	1	1	1	265.937
TNS2	1	129.413	1	1	1	1	1
TOB1	80.9481	1	1	1	1	1	137.702
TOMM5	69.9375	1	1	1	1	1	1
TOP2B	62.2199	1	1	1	1	131.151	1
TP53I11	69.3029	236.024	1	1	1	1	1
TP53INP2	68.709	1	1	1	1	1	1
TPD52L1	148.824	1	1	1	1	1	1
TPM1	93.6728	137.185	1	1	1	1	687.853
TPM2	1	1	1	1	1	1	307.331
TPM4	1	171.69	141.591	157.845	1	1	181.176
TPST2	104.614	94.0795	1	1	1	162.051	1
TRAC	1	1	1	1	521.077	1	1
TRAF3IP3	1	1	1	1	177.924	171.794	1
TRAK1	81.8289	1	1	1	1	1	1
TRAK2	106.497	106.679	1	1	1	1	147.027
TRAPPC4	72.2983	1	1	1	1	1	1
TRAPPC5	114.008	140.215	158.52	391.525	1	1	95.37
TRBC1	1	1	1	1	291.972	255.756	1
TRBC2	1	1	1	1	635.241	149.247	1
TRDC	1	1	1	1	1	232.862	1
TREM2	1	1	248.633	1	1	1	1
TRG.AS1	1	1	1	1	1	145.123	1
TRIB2	1	1	1	1	1	1	129.242
TRIM22	1	1	146.433	200.025	1	1	1
TRIM33	1	1	1	1	1	1	104.712
TRIM38	1	1	120.102	1	1	1	1
TRIM44	65.598	116.752	1	1	1	1	1
TRIM50	129.265	1	1	1	120.665	105.117	1
TRIM56	1	166.517	1	1	1	1	1
TRIM73	82.0277	1	1	1	1	1	1
TRIM8	82.5689	131.314	1	1	1	1	139.586
TRPM7	92.422	1	1	1	1	1	119.029
TSC1	96.028	1	1	1	1	1	1
TSC22D1	82.1906	385.279	1	1	1	1	157.854
TSC22D3	1	197.337	162.764	613.688	380.219	239.603	1
TSG101	74.5632	1	1	1	1	1	1
TSPAN1	72.5929	1	1	1	1	1	1
TSPAN14	1	194.359	1	222.393	1	1	1
TSPAN33	87.2906	1	1	1	1	1	1
TSPAN7	103.238	222.311	1	1	1	137.414	1
TSTD1	90.078	1	1	1	1	1	1
TTC19	76.2386	1	1	1	1	1	1
TTC37	89.9444	1	1	1	1	1	109.5
TTC39A	82.8825	1	1	1	1	1	1
TTC39B	68.2349	1	1	1	1	1	1
TUBA1A	1	172.572	102.889	236.946	1	1	192.524
TUBA1C	98.6579	112.138	1	1	1	1	1
TUBA4A	1	1	1	1	207.421	1	1
TUBB2A	86.6026	1	1	1	1	1	1
TUG1	100.888	166.24	1	1	1	116.062	214.886
TUT4	1	109.946	121.315	1	1	128.364	125.563
TUT7	1	1	1	179.555	1	1	1
TWF1	77.6523	1	1	1	1	1	1
TWF2	1	1	118.268	1	1	1	1
TXLNA	71.0376	1	1	1	1	1	131.013
TYMP	57.0374	1	205.714	740.485	1	1	1
TYROBP	1	275.352	2456.23	3411.17	1	763.93	1
UACA	1	378.762	1	1	1	1	273.652
UBA1	71.2494	1	1	1	1	1	1
UBA6	74.8367	1	1	1	1	1	1
UBE2E3	69.3932	1	1	1	1	1	1
UBE2H	95.8591	138.232	1	1	1	122.842	140.303
UBE2J1	1	109.909	1	1	1	1	1
UBE2L3	84.1726	105.686	127.282	1	210.153	107.799	1
UBE2L6	96.8501	1	1	1	1	1	1
UBE2M	89.2486	1	1	1	1	1	1
UBE2Q1	1	1	1	1	1	1	80.903
UBE2R2	62.0874	1	106.676	209.512	1	1	1
UBE2V1	78.1136	146.557	137.427	147.254	1	196.515	1
UBQLN1	68.8449	1	1	1	1	1	1
UBTF	60.0498	107.356	1	1	1	1	1
UBXN1	1	109.687	217.704	357.486	232.823	1	1
UCP2	1	1	113.839	166.014	1	159.169	1
UFC1	57.7922	1	138.595	1	1	1	1
UFL1	65.5817	1	95.8042	1	1	1	1
UFM1	66.7174	116.315	1	1	1	1	1
UGT8	108.945	1	1	1	1	1	1
UPF3A	79.9904	116.294	1	1	1	1	1
USF2	1	1	158.392	1	1	1	1
USO1	74.6176	1	1	1	1	1	1
USP15	1	1	109.271	243.632	1	1	1
USP16	66.335	1	1	1	1	89.6151	1
USP33	88.4754	101.189	1	1	1	1	146.313
USP53	1	1	205.459	1	1	1	134.208
UTP20	181.904	109.21	1	1	1	112.804	118.609
UTRN	1	375.789	1	341.286	1	205.257	222.444
UXS1	125.371	108.24	1	1	1	122.335	152.529
VAMP2	132.091	156.595	1	1	1	170.898	132.05
VAMP5	1	604.191	1	697.284	1	1	1
VASP	1	1	98.8011	203.882	1	1	1
VAT1	68.7044	136.862	1	1	1	1	1
VCAN	1	1	1	588.505	1	1	1
VCL	1	1	1	1	1	1	261.503
VCP	84.7435	150.664	1	1	1	125.752	1
VDAC3	114.838	98.4119	1	1	1	110.88	1
VGLL4	87.6802	153.179	1	1	1	1	142.375
VLDLR	77.1826	1	1	1	1	1	98.1741
VMA21	1	1	99.5884	1	1	1	1
VMP1	69.7116	1	169.317	348.587	1	1	327.187
VOPP1	1	121.435	93.4831	1	1	1	1
VPS13A	69.2165	1	1	1	1	1	1
VPS13D	104.374	1	1	1	1	1	125.044
VSIG4	1	1	141.744	1	1	1	1
VSIR	1	1	169.327	544.622	1	1	1
VTI1B	95.8225	1	1	1	1	1	1
VWA1	1	306.093	1	1	1	1	1
VWF	1	638.833	1	1	1	1	1
WAC	68.759	135.608	112.171	288.731	1	125.911	1
WAC.AS1	1	1	1	163.509	1	1	1
WARS	1	152.083	1	1	1	1	1
WAS	1	1	1	217.522	1	1	1
WASL	108.563	122.455	1	1	1	1	1
WDR72	111.541	1	1	1	1	1	1
WFDC2	118.85	1	1	1	1	1	1
WIPF1	1	1	1	1	1	139.138	1
WLS	77.248	1	112.25	1	1	1	1
WWP1	72.1166	1	1	1	1	1	1
WWTR1	1	411.357	1	1	1	1	1
XAF1	1	162.877	1	1	1	1	1
XBP1	52.7407	1	1	1	1	127.269	1
XCL2	1	1	1	1	238.362	190.117	1
XRN1	1	1	1	1	1	135.239	132.66
YAF2	74.0339	1	1	1	1	1	1
YAP1	81.629	1	1	1	1	1	132.566
YES1	1	112.407	1	1	1	1	1
YIF1A	85.548	1	1	1	1	1	1
YIPF3	68.6857	1	1	1	1	1	1
YIPF6	75.6587	1	1	1	1	1	1
YME1L1	65.0193	106.864	1	1	1	1	1
YPEL3	1	1	145.758	1	1	151.627	1
YTHDF3	75.0784	1	1	1	1	1	1
YWHAG	63.879	106.748	1	1	1	1	1
YWHAQ	99.0241	160.336	1	1	157.626	125.123	1
ZBTB16	1	211.309	1	284.855	1	1	1
ZBTB44	93.8103	106.62	1	1	1	157.3	107.721
ZC3H13	1	101.632	1	154.798	1	129.642	1
ZC3H15	74.0716	119.245	141.733	189.003	1	1	1
ZDHHC21	93.1122	1	1	1	1	1	133.435
ZDHHC23	77.3658	1	1	1	1	1	1
ZEB1	1	156.34	1	1	1	1	1
ZEB2	1	1	244.635	696.367	1	216.323	360.891
ZFAND6	85.8578	1	110.85	1	1	1	1
ZFP36	1	1	183.384	229.005	1	1	1
ZKSCAN1	109.71	123.708	1	1	1	114.877	151.837
ZMPSTE24	77.9095	1	1	1	1	1	1
ZMYM2	84.6584	105.063	1	1	1	1	136.222
ZMYND8	1	101.398	1	1	1	1	1
ZNF208	94.5029	1	1	1	1	1	1
ZNF24	1	102.72	1	1	1	1	1
ZNF431	154.098	1	1	1	1	135.162	138.528
ZNF451	1	1	1	1	1	1	111.269
ZNF493	76.1424	1	1	1	1	1	1
ZNF503	120.294	155.207	1	1	1	95.8608	121.26
ZNF518A	78.6014	1	1	1	1	1	1
ZNF644	60.7801	1	1	1	1	1	122.54
ZNF655	86.4846	1	1	1	1	1	120.603
ZNF704	1	110.317	1	1	1	1	1
ZNF706	72.619	112.879	212.096	578.717	181.075	1	1
ZNF710.AS1	77.9793	1	1	1	1	1	1
ZNF770	75.2634	1	1	1	1	1	1
ZNF827	70.4988	1	1	1	1	1	1
ZNF91	86.9913	1	1	1	1	1	1
ZNHIT1	81.3186	126.664	1	129.541	1	1	1
ZSWIM6	74.7516	1	96.6256	1	1	1	1

## Sheet: Cell proportion of ccRCC
Dataset S2: Signature matrix for deconvolution method, Related to Figure 2
Cell proportion result of ccRCC from TCGA
Sample name	TAM	T cell	Cancer cell	Vascular	Cytotoxic T cell	B cell	Other immune cell	Myofibroblast	P-value	Correlation	RMSE
TCGA-B0-5080-01A	0	0	0.0292281	0.222463	0	0.578576	0.0842201	0.0855121	0	0.794483	1.05762
TCGA-BP-4162-01A	0	0.0649309	0.129634	0.46423	0	0.0104289	0.164847	0.165929	0	-0.0841184	0.987616
TCGA-B8-5551-01A	0	0.104731	0	0	0.0896354	0.693179	0.112455	0	0	0.768214	1.37276
TCGA-B8-5552-01B	0	0.0949181	0	0.291047	3.46852e-15	0	0.614035	0	0	-0.062292	0.986578
TCGA-B0-5104-01A	0	0.00118172	0.938668	0	0	0	0.0601504	0	0	0.151317	0.983453
TCGA-B2-5635-01A	0.0126605	0.00158098	0.983819	0	0	0.00193946	0	0	0	0.133613	0.983425
TCGA-CZ-5988-01A	0.392443	0	0.588713	0	0	0.0188439	0	0	0	-0.0176561	0.986471
TCGA-CJ-4887-01A	0.107069	0.232057	0.656421	0	0	0.00445209	0	0	0	0.0570529	0.984587
TCGA-B0-5077-01A	0.152873	0.149807	0.680199	0	0	0.0171215	0	0	0	-0.0168682	0.986263
TCGA-B4-5836-01A	0	0	0.216604	0.298495	0	0.109404	0.0585084	0.316988	0	0.000566738	1.02399
TCGA-CZ-4863-01A	0.142519	0.00080919	0.856672	0	0	0	0	0	0	0.181967	0.983261
TCGA-DV-5568-01A	0.0966509	0.000861596	0.902487	0	0	0	0	0	0	0.167179	0.983323
TCGA-CZ-4857-01A	0.107255	0.00185955	0.890885	0	0	0	0	0	0	0.165016	0.983388
TCGA-CJ-5681-01A	0.101384	0.000505811	0.898111	0	0	0	0	0	0	0.196853	0.982917
TCGA-BP-5196-01A	0	0	0.286622	0.383854	0	0.0978146	0.231709	0	0	-0.0134521	1.0192
TCGA-B0-4842-01A	0	0.0797554	0.253577	0.0700659	0	0.400446	0.196155	0	0	0.189058	1.33839
TCGA-B8-4622-01A	0.193235	0.148503	0.319464	0	0	0.0224307	0	0.316367	0	-0.0480424	0.988744
TCGA-B0-4816-01A	0.29957	0.0712028	0	0.581577	0	0.00357589	0.0440751	0	0	-0.080937	0.986672
TCGA-B8-A8YJ-01A	0	0.0373816	0.0391492	0.26682	1.90197e-16	0.442431	0.101012	0.113207	0	0.443485	1.19449
TCGA-CZ-5462-01A	0	0.179759	0.521385	0	0	0.298855	0	0	0	0.0416743	1.2547
TCGA-DV-5574-01A	0	0	0.118434	0.275524	0	0.330733	0.120034	0.155274	0	0.316093	1.11304
TCGA-A3-A8OU-01A	0	0	0.303479	0.38929	0	0.101229	0.193332	0.0126715	0	-0.00842878	1.02037
TCGA-AS-3778-01A	0.00332659	0.0013365	0.995337	0	0	0	0	0	0	0.162283	0.983121
TCGA-BP-4352-01A	0.115206	0.137532	0.746077	0	0	0.00118524	0	0	0	0.153151	0.983846
TCGA-B2-5635-01B	0	0.34745	0.596348	0	0	0	0	0.0562023	0	0.160941	0.98427
TCGA-BP-4790-01A	0	0	0.103234	0.386493	0	0.0970548	0.160972	0.252247	0	0.0219357	1.00962
TCGA-B4-5838-01A	0	0	1	0	0	0	0	0	0	0.16492	0.983066
TCGA-B0-5812-01A	0	0	0.0360569	0.51734	0	0.0479693	0.195854	0.202779	0	-0.0405862	0.996032
TCGA-MW-A4EC-01A	0	0.00066582	0.999334	0	0	0	0	0	0	0.169107	0.983002
TCGA-CJ-4869-01A	0	0.0958714	0.349776	0.0572834	0	0.10636	0.093523	0.297186	0	-0.0170546	1.02674
TCGA-B0-5099-01A	0	0.000787827	0.719865	0	0	0	0.279347	0	0	0.154191	0.984017
TCGA-B0-5694-01A	0.195995	0.135525	0.31951	0	0	0.00485935	0	0.34411	0	-0.0235095	0.985723
TCGA-CJ-4897-01A	0	0	0.229551	0.358866	0	0.0960799	0.2423	0.0732036	0	-0.0115117	1.01746
TCGA-CJ-4643-01A	0.188682	0.128078	0.341196	0	4.16022e-15	0	4.16022e-15	0.342044	0	0.0783533	0.985184
TCGA-A3-3383-01A	0.254119	0.195382	0.538658	0	2.76463e-15	0.011841	2.76463e-15	0	0	0.0291318	0.984418
TCGA-BP-4974-01A	0.0290808	0.000771934	0.267778	0	0	0	0.264138	0.438231	0	-0.00304003	0.985756
TCGA-BP-4169-01A	0	0	0.105464	0.434385	0	0.1114	0.164449	0.184302	0	0.0197749	1.02008
TCGA-BP-4345-01A	0	0.0307137	0.132993	0.455212	1.62245e-15	0.0156098	0.172334	0.193138	0	-0.0705723	0.988241
TCGA-CJ-4875-01A	0	0.00177047	0.99823	0	0	0	0	0	0	0.148562	0.983328
TCGA-CJ-4886-01A	0.00558592	0.000643634	0.304711	0	0	0	0	0.68906	0	-0.0235828	0.985873
TCGA-B0-5697-01A	0.201129	0.134729	0.664141	0	0	0	0	0	0	0.213832	0.983565
TCGA-BP-4995-01A	0	0	0.380949	0.282165	0	0.0817656	0.25512	0	0	-0.022771	1.01056
TCGA-BP-4967-01A	0	0	0.490624	0.150757	0	0.0904179	0	0.268201	0	-0.0358677	1.01918
TCGA-BP-4177-01A	0.116067	0.216831	0.660181	0	0	0.0069203	0	0	0	0.0341013	0.984656
TCGA-B0-4815-01A	0	0.000387291	0.149287	0.11558	6.42826e-15	0.639157	0.0955898	0	0	0.566082	1.49094
TCGA-B2-3924-01A	0	0.0639137	0.117511	0.0801703	0	0.651856	0.0865487	0	0	0.850601	1.15194
TCGA-A3-3351-01A	0	0.00194082	0	0	1.5174e-15	0	1.5174e-15	0.998059	0	-0.0907924	0.987194
TCGA-B0-4843-01A	0.0402153	0.000870533	0.225923	0	0	0	0.275589	0.457402	0	-0.0253725	0.985942
TCGA-BP-4965-01A	0.0436366	0.00087418	0.213056	0	3.5218e-16	0	0.279146	0.463287	0	-0.026387	0.985956
TCGA-B2-5635-01A.1	0	0	0.660863	0.203233	0	0	0.135904	0	0	0.175388	0.983557
TCGA-BP-4165-01A	0	0.00175493	0.998245	0	0	0	0	0	0	0.147864	0.983339
TCGA-AK-3434-01A	0.127737	0.000970111	0.391431	0	0	0	0	0.479862	0	0.0440465	0.985245
TCGA-A3-3385-01A	0	0	1	0	0	0	8.42305e-16	0	0	0.152964	0.983254
TCGA-CW-5580-01A	0	0.00111671	0.252748	0	0	0	0.746135	0	0	0.0547544	0.985617
TCGA-B0-4814-01A	0	0	0.507363	0.146351	0	0.214113	0	0.132174	0	0.0507147	1.11618
TCGA-B2-5633-01B	0.0733263	0.000144423	0.626801	0.255963	2.09551e-16	0	2.09551e-16	0.0437659	0	0.1125	0.984303
TCGA-CJ-4901-01A	0	0.151381	0.161843	0.20759	0.136166	0.333564	0.00945631	0	0	0.161981	1.2343
TCGA-CZ-5985-01A	0	0	0.471016	0.188897	0	0.300558	0.0395286	0	0	0.0461568	1.25423
TCGA-MM-A84U-01A	0	0	0.487231	0.112878	0	0.0311802	0.158235	0.210475	0	-0.0442069	0.990547
TCGA-BP-5006-01A	0.118858	0.000708691	0.63431	0	0	0	0.246123	0	0	0.167426	0.984131
TCGA-B8-5553-01A	0	0	0.00351177	0.472682	0	0.116556	0.178948	0.228302	0	-0.0103603	1.03307
TCGA-B0-4819-01A	0	0.165986	0.185108	0.0686386	0.0728256	0.309283	0.0947527	0.103406	0	0.120875	1.22096
TCGA-B8-4154-01A	0.110266	0.00139968	0.830616	0	0	0	0.0577185	0	0	0.171534	0.983488
TCGA-BP-4971-01A	0.0245621	0.00078355	0.527201	0	0	0	0	0.447454	0	0.060652	0.984994
TCGA-BP-5007-01A	0	0.00269647	0.997304	0	2.10922e-15	0	2.10922e-15	0	0	0.149289	0.98332
TCGA-B8-4620-01A	0.143195	0.000792406	0.856013	0	0	0	0	0	0	0.172992	0.983384
TCGA-A3-3335-01A	0	0.000996726	0.999003	0	0	0	0	0	0	0.160768	0.983134
TCGA-BP-4770-01A	0.175198	0.000434415	0.635268	0	4.76507e-16	0	0.189099	0	0	0.202037	0.983791
TCGA-B0-5100-01A	0.0677191	0.00134436	0.930937	0	0	0	0	0	0	0.161303	0.983323
TCGA-CW-5589-01A	0	0	0.214144	0.498422	0	0.098741	0.188693	0	0	0.000121639	1.01636
TCGA-AK-3427-01A	0	0.00120691	0.998793	0	0	0	0	0	0	0.166931	0.983038
TCGA-G6-A5PC-01A	0	0.00123555	0.998764	0	0	0	0	0	0	0.162293	0.983111
TCGA-B0-5711-01A	0	0	0.0993832	0.40934	0	0.0405285	0.154968	0.29578	0	-0.0349866	0.992561
TCGA-A3-3319-01A	0.128951	0.235773	0.624154	0	0	0.0111224	0	0	0	-0.00737554	0.985561
TCGA-A3-3306-01A	0.0611141	0.144071	0.794815	0	0	0	0	0	0	0.169616	0.983621
TCGA-BP-4174-01A	0	0.000915084	0.999085	0	0	0	0	0	0	0.166733	0.98304
TCGA-B0-4945-01A	0	0	0.196151	0.523084	0	0.0113656	0.198029	0.0713702	0	-0.0732459	0.9875
TCGA-B0-5110-01A	0	0.000423336	0	0.303009	0	0	0.66071	0.0358576	0	-0.0626693	0.986603
TCGA-B0-4714-01A	0	0.000767787	0.706962	0.250876	0	0	0	0.0413946	0	0.0908585	0.984428
TCGA-CZ-5986-01A	0	0.000838684	0.720374	0	0	0	0.278788	0	0	0.153315	0.984025
TCGA-BP-5008-01A	0.0875492	0.000797418	0.911653	0	0	0	0	0	0	0.176278	0.983165
TCGA-CJ-4639-01A	0.0291621	0.000841389	0.969997	0	0	0	0	0	0	0.159613	0.983236
TCGA-B8-4146-01B	0	0.0127722	0.987228	0	1.01611e-14	0	1.01611e-14	0	0	0.14883	0.983354
TCGA-A3-3308-01A	0.119546	0.0919277	0	0.277457	0	0.012185	0.498884	0	0	-0.0623195	0.987592
TCGA-B0-5700-01A	0.00705821	0.000745942	0.992196	0	0	0	0	0	0	0.175866	0.982918
TCGA-BP-5201-01A	0	0	0.379942	0.104982	0	0.0134756	0.293905	0.207696	0	-0.0484371	0.987004
TCGA-B8-5550-01A	0.0517235	0.000731845	0.485049	0	0	0	0	0.462495	0	0.0630475	0.985
TCGA-BP-4344-01A	0	0	0.165169	0.28485	0	0	0.257548	0.292433	0	-0.0636349	0.986228
TCGA-BP-4167-01A	0	0	0.34962	0	0	0.141903	0.271108	0.237369	0	-0.0268015	1.06278
TCGA-B0-4688-01A	0.0569	0	0	0.126848	0	0.147565	0.355122	0.313565	0	-0.00938519	1.06256
TCGA-BP-4799-01A	0	0.0405283	0.16743	0.191146	0	0.010981	0.195804	0.394111	0	-0.0807749	0.98756
TCGA-B2-4102-01A	0	0	0.293549	0.423637	0	0.0617132	0.207501	0.0136002	0	-0.0281856	1.0004
TCGA-AK-3447-01A	0	0.00150183	0.998498	0	0	0	0	0	0	0.151972	0.983274
TCGA-BP-4766-01A	0.0542278	0.000847493	0.944925	0	0	0	0	0	0	0.158805	0.98332
TCGA-B0-5106-01A	0	0	0.352915	0.473929	0	0.0509047	0.107704	0.0145465	0	-0.0407067	0.997245
TCGA-BP-4342-01A	0.186902	0.125199	0.686126	0	4.57504e-15	0.00177385	4.57504e-15	0	0	0.148298	0.983956
TCGA-BP-4981-01A	0	0	0.507157	0.325358	0	0.0149231	0.135883	0.0166795	0	-0.0433928	0.986994
TCGA-B0-5095-01A	0.0232817	0.00075118	0.289584	0	0	0	0.258129	0.428253	0	0.0128759	0.985628
TCGA-B0-4844-01A	0	0.113993	0.804169	0	0	0.0818382	1.91314e-14	0	0	-0.0315856	1.0126
TCGA-CJ-4885-01A	0	0.000986816	0.999013	0	0	0	0	0	0	0.156578	0.9832
TCGA-B0-4811-01A	0.110255	0.153679	0.714527	0	0	0.0215391	0	0	0	-0.0231353	0.987134
TCGA-B0-5692-01A	0	0	1	0	0	0	0	0	0	0.152045	0.983269
TCGA-B8-A54H-01A	0	0.00270889	0.997291	0	0	0	0	0	0	0.153917	0.983247
TCGA-CZ-4862-01A	0	0	0.325285	0.349893	0	0.0505367	0.257414	0.0168716	0	-0.0423918	0.997393
TCGA-BP-5202-01A	0	8.28877e-15	0.999593	0	8.28877e-15	0.000406833	8.28877e-15	0	0	0.151238	0.983266
TCGA-CJ-4637-01A	0	0.00612717	0.223381	0.100171	0	0.461515	0.208806	0	0	0.121414	1.51938
TCGA-CJ-6030-01A	0	0	0.55454	0.243509	9.64001e-16	0.170993	9.64001e-16	0.030958	0	-0.0112886	1.08975
TCGA-BP-5194-01A	0	0	0.146675	0.391735	0	0.0339974	0.157104	0.270488	0	-0.047195	0.991637
TCGA-AK-3456-01A	0.0505424	0.153773	0.792896	0	0	0.00278834	0	0	0	0.119747	0.983852
TCGA-BP-4771-01A	0	0	0.321765	0.606596	0	0.0398448	2.23552e-14	0.0317944	0	-0.0581771	0.994732
TCGA-BP-4801-01A	0.113589	0.000660187	0.638079	0	0	0	0.247671	0	0	0.170542	0.984089
TCGA-BP-4968-01A	0.0189237	0	0.981076	0	0	0	0	0	0	0.159787	0.983201
TCGA-AK-3450-01A	0	0	0.52651	0.17405	0	0.075877	0	0.223563	0	-0.0342084	1.00912
TCGA-CZ-4856-01A	0	0	0.14654	0.349202	0	0.107842	0.154679	0.241736	0	0.0172748	1.01817
TCGA-A3-A6NN-01A	0.292884	0.00122665	0	0.705889	0	0	0	0	0	-0.048468	0.986412
TCGA-CJ-5680-01A	0	0.00135737	0.998643	0	0	0	0	0	0	0.164566	0.983076
TCGA-B0-4823-01A	0	0	0.147384	0.371257	0	0.0795607	0.15557	0.246228	0	-0.00782439	1.006
TCGA-BP-4164-01A	0.227934	0.000978966	0.771087	0	0	0	0	0	0	0.193015	0.983403
TCGA-A3-3313-01A	0	0.0213003	0.739543	0	0	0.00638175	0.232775	0	0	0.0326324	0.984731
TCGA-CJ-6028-01A	0	0	0.0655116	0.308713	0	0.266572	0.195412	0.163792	0	0.0962579	1.16672
TCGA-BP-4983-01A	0	0.134462	0.0812736	0	0.125096	0.622747	0.0364218	0	0	0.718264	1.26685
TCGA-B0-5706-01A	0	0.0384157	0.0962546	0.0611319	0.011214	0.681873	0.0190627	0.0920477	0	0.935933	1.09447
TCGA-CJ-5671-01A	0	0	0.107913	0.4338	0	0.166422	0.161131	0.130735	0	0.0647369	1.05291
TCGA-BP-4163-01A	0	0	0.410753	0.28941	0	0.0210144	0.261671	0.0171506	0	-0.0483793	0.988389
TCGA-B0-5092-01A	0	0	0.483531	0.281679	0	0.0273271	0.0906177	0.116845	0	-0.0468425	0.989666
TCGA-B0-5121-01A	0	9.26183e-16	0.903281	0	9.26183e-16	9.26183e-16	9.26183e-16	0.0967192	0	0.140766	0.98367
TCGA-BP-5184-01A	0.191478	0.147139	0.338866	0	0	0.00900286	0	0.313514	0	-0.03365	0.9861
TCGA-B0-5702-01A	0	0	1	0	0	0	0	0	0	0.281687	0.981224
TCGA-B2-5633-01A	0	0	0	0.242327	0	0.522886	0.0917402	0.143046	0	0.625706	1.15769
TCGA-B2-4101-01A	0	0	0.0996652	0.381409	0	0.189351	0.155408	0.174168	0	0.0971779	1.06291
TCGA-BP-4781-01A	0.019722	0.0008853	0.979393	0	0	0	0	0	0	0.167451	0.983088
TCGA-BP-4329-01A	0	0	0.167056	0.410692	0	0.00802712	0.181916	0.232309	0	-0.0875524	0.987138
TCGA-B4-5834-01A	0.0701452	0.00083694	0.264531	0	5.05127e-16	0	5.05127e-16	0.664486	0	-0.0169338	0.985814
TCGA-A3-3331-01A	0	0	0.20827	0.557569	0	0.00924175	0.211084	0.013835	0	-0.0715275	0.987136
TCGA-CJ-4638-01A	0	0	0.8915	0	0	0.1085	2.13873e-15	0	0	-0.033143	1.03278
TCGA-CJ-5682-01A	0	0	0.354021	0.313848	0	0.0805138	3.95326e-15	0.251617	0	-0.0300673	1.01115
TCGA-CZ-5453-01A	0	0.000842569	0.999157	0	0	0	0	0	0	0.162118	0.983113
TCGA-AK-3465-01A	0	0.000960742	0.999039	0	0	0	0	0	0	0.154007	0.983241
TCGA-AK-3445-01A	0	0.140934	0.257784	0.396808	0	0.00852296	0.19595	0	0	-0.0642213	0.986865
TCGA-BP-5178-01A	0	0	0.386354	0.169018	0	0.0791181	0.305312	0.0601981	0	-0.0482804	1.01423
TCGA-B0-5119-01A	0	0.000496486	0.302144	0.357532	0	0	0.318925	0.0209032	0	0.00377642	0.985711
TCGA-B8-4151-01A	0	0.00141844	0.998582	0	0	0	0	0	0	0.159324	0.983158
TCGA-A3-3373-01A	0.160562	0.000775963	0.386813	0	0	0	0.451849	0	0	0.15138	0.984885
TCGA-CJ-4889-01A	0	0	0.148797	0.159825	0	0.4927	0.144506	0.0541724	0	0.313621	1.4206
TCGA-B0-4706-01A	0.0414693	0.000855707	0.512231	0	0	0	0	0.445444	0	0.0649823	0.984971
TCGA-A3-3317-01A	0	0	0.359347	0.42133	0	0.013111	0.206212	0	0	-0.0541236	0.987169
TCGA-B0-4813-01A	0.0974423	0.000849019	0.901709	0	0	0	0	0	0	0.172571	0.983249
TCGA-B8-A54D-01A	0	0.258905	0.568757	0.143926	0	0.0284112	0	0	0	-0.0399927	0.989681
TCGA-CZ-5460-01A	0.131399	0.151956	0.685339	0	0	0.0313066	0	0	0	-0.0225954	0.988968
TCGA-CJ-4640-01A	0	0	0.497885	0.232224	0	0.0320078	0.237884	0	0	-0.0431286	0.990767
TCGA-BP-5191-01A	0	0.019209	0.331373	0.0200029	0.0508639	0.370066	0.208485	0	0	0.117651	1.33373
TCGA-DV-A4VX-01A	0.0704964	0.0208903	0.903651	0	2.92027e-15	0.00496232	2.92027e-15	0	0	0.083985	0.983834
TCGA-CZ-5464-01A	0	0	0.329954	0.302497	0	0.0940458	0.273503	0	0	-0.0204186	1.01825
TCGA-BP-4334-01A	0	0.00111151	0.998888	0	0	0	0	0	0	0.164946	0.983069
TCGA-B8-5162-01A	0	0	0.00518067	0.234956	0	0.347708	0.242855	0.169301	0	0.38002	1.08707
TCGA-GK-A6C7-01A	0.267136	0.00115188	0	0.731712	0	0	0	0	0	-0.0333081	0.986209
TCGA-B8-4143-01A	0	0	0.165533	0.204919	0	0.278846	0.0808392	0.269862	0	0.0976287	1.18515
TCGA-B0-4691-01A	0	0.135347	0.307292	0	0.103237	0.269776	0.184348	0	0	0.0667114	1.19012
TCGA-BP-5183-01A	0	0	0.344479	0.415342	0	0.0207279	0.219451	0	0	-0.0518916	0.988511
TCGA-DV-5576-01A	0	0.00101737	0.998983	0	0	0	0	0	0	0.164618	0.983074
TCGA-B0-4822-01A	0	0	0.372076	0.507615	0	0.0958504	0.0244578	0	0	-0.0311769	1.02209
TCGA-CJ-4916-01A	0	0	0.283163	0.310883	0	0.104146	0.129344	0.172463	0	-0.00915917	1.02269
TCGA-B2-5633-01A.1	0	0	0.0177939	0.537759	0	0.0852469	0.203585	0.155616	0	-0.022522	1.0127
TCGA-BP-4758-01A	0	0	0.336237	0.289749	0	0.0188437	0.260097	0.0950727	0	-0.0520582	0.988109
TCGA-CZ-5470-01A	0	0	0.485719	0	0	0.28221	0.232071	0	0	0.0489303	1.22096
TCGA-BP-4159-01A	0	0.00123063	0.349488	0	0	0	0	0.649281	0	-0.0148616	0.985759
TCGA-CJ-4876-01A	0.109062	0.151501	0.682829	0	0	0.0566077	0	0	0	-0.0163361	0.996417
TCGA-B0-5399-01A	0	0.0342171	0.249026	0.508836	0	0.0152849	0.192635	0	0	-0.0608696	0.987848
TCGA-BP-4775-01A	0.135503	0.135204	0.729294	0	0	0	0	0	0	0.186242	0.983634
TCGA-A3-3376-01A	0.12417	0.0831801	0	0.253731	8.44299e-16	0.000842471	0.538076	0	0	-0.0455317	0.986297
TCGA-B0-4703-01A	0	0.0379747	0	0.56363	0	0.0589997	0.213379	0.126017	0	-0.0341825	1.00011
TCGA-AK-3454-01A	0	0	0.455446	0.43266	0	0.111894	0	0	0	-0.0222062	1.0325
TCGA-CJ-6033-01A	0	0.00099242	0.43117	0	0	0	0	0.567838	0	0.0211882	0.985365
TCGA-BP-4787-01A	0.187328	0.000951374	0.811721	0	0	0	0	0	0	0.183398	0.983388
TCGA-CJ-4871-01A	0	0.0310715	0.33036	0.176621	0	0	0.348708	0.113239	0	0.0308136	0.985533
TCGA-BP-4158-01A	0.0654034	0.00122369	0.279764	0	9.93716e-16	0	9.93716e-16	0.653609	0	-0.0203344	0.985845
TCGA-A3-A8OV-01A	0.240534	0.0016968	0.757769	0	0	0	0	0	0	0.196234	0.98341
TCGA-BP-5009-01A	0	0	0.322727	0.338265	0	0.0430445	0.295963	0	0	-0.043741	0.99454
TCGA-CJ-4868-01A	0	0.0566865	0.109119	0.413032	2.94422e-16	0.0895552	0.156365	0.175242	0	-0.00438035	1.01139
TCGA-CJ-4902-01A	0	0	0.110395	0.454695	0	0.0698538	0.172138	0.192919	0	-0.0219198	1.00342
TCGA-BP-5174-01A	0	0.000901042	0.999099	0	0	0	0	0	0	0.156567	0.9832
TCGA-BP-4999-01A	0.0399398	0.000677023	0.226914	0	0	0	0.275587	0.456882	0	-0.0136158	0.985851
TCGA-BP-4972-01A	0	0.00188863	0.498568	0	0	0.0057161	0.493827	0	0	0.00932555	0.985348
TCGA-CJ-4642-01B	0	0	0.56628	0.254059	0	0.105595	0.074066	0	0	-0.0233848	1.02768
TCGA-B0-5693-01A	0.0916891	0.000837482	0.907473	0	0	0	0	0	0	0.170987	0.983253
TCGA-BP-5185-01A	0	0.000992774	0.999007	0	0	0	0	0	0	0.151778	0.983276
TCGA-B0-4818-01A	0	0	0.0534213	0.0611299	0	0.669175	0	0.216274	0	0.459382	1.68038
TCGA-AK-3461-01A	0.0736389	0.00129613	0.252958	0	0	0	0	0.672107	0	-0.0272151	0.985932
TCGA-CZ-4860-01A	0.0693939	0.134411	0.667121	0	0	0.129074	0	0	0	-0.0152549	1.04616
TCGA-AK-3436-01A	0	0	0.351683	0.376459	0	0.101011	0.170848	0	0	-0.0235802	1.02416
TCGA-BP-4340-01A	0.124167	0.138172	0.736927	0	1.34643e-14	0.000734066	1.34643e-14	0	0	0.166532	0.983777
TCGA-B0-4710-01A	0	0	0.278568	0.371166	0	0.154157	0.19611	0	0	0.0260107	1.05596
TCGA-CW-6093-01A	0	0	0.278414	0.523427	0	0	0.198159	0	0	-0.00838953	0.985805
TCGA-CZ-5454-01A	0	0.000869211	0.999131	0	0	0	0	0	0	0.16009	0.983145
TCGA-CJ-4888-01A	0	0.174025	0.129692	0.0670671	0.0472922	0.327097	0.18776	0.0670665	0	0.15432	1.22857
TCGA-A3-3329-01A	0	0.0663377	0.376253	0.133543	2.34651e-16	0.00639091	0.373864	0.0436113	0	-0.0308402	0.985972
TCGA-BP-5001-01A	0	0.00276534	0.997235	0	0	0	0	0	0	0.149633	0.983314
TCGA-CJ-4904-01A	0.144389	0.00125199	0.193039	0	0	0	0	0.66132	0	-0.0262853	0.985947
TCGA-CJ-4635-01A	0.196999	0.131963	0.671038	0	3.21481e-15	0	3.21481e-15	0	0	0.181171	0.983878
TCGA-AK-3451-01A	0	0.000706164	0.999294	0	0	0	0	0	0	0.167927	0.983021
TCGA-B0-5709-01A	0	0	0.27299	0.13995	0	0.357227	0.216031	0.0138022	0	0.174873	1.26684
TCGA-B0-5094-01A	0.156422	0.140207	0.636817	0	2.97335e-15	0.0665546	2.97335e-15	0	0	-0.0317041	1.00366
TCGA-BP-4977-01A	0	0.114714	0.837079	0	3.04808e-15	0.00576677	3.04808e-15	0.0424405	0	0.0480789	0.984399
TCGA-CJ-5684-01A	0.0251168	0.0929131	0	0.280905	0	0	0.601065	0	0	-0.0670065	0.986607
TCGA-CZ-5982-01A	0	0	0.504428	0	0	0	0	0.495572	0	0.0460606	0.985115
TCGA-BP-4765-01A	0	0	0.192902	0.424788	0	0.00226711	0.167349	0.212694	0	-0.0897335	0.986439
TCGA-MM-A564-01A	0	0	0.121525	0.466258	0	0.000433763	0.176516	0.235267	0	-0.0886741	0.986555
TCGA-CZ-5458-01A	0.02874	0.000914921	0.447865	0	0	0	0	0.52248	0	0.0309962	0.985288
TCGA-A3-3347-01A	0	0.0399204	0.032885	0.387137	0	0.283468	0.256589	0	0	0.0629554	1.21453
TCGA-CZ-5451-01A	0	0.00142673	0.998573	0	0	0	0	0	0	0.155539	0.983218
TCGA-CW-5583-01A	0.0843315	0.00122389	0.218265	0	0	0	0	0.69618	0	-0.0308031	0.985991
TCGA-CW-5587-01A	0	0	0.51185	0.395445	0	0.0927051	1.08284e-15	0	0	-0.024418	1.01812
TCGA-A3-A8OX-01A	0.197882	0.132554	0.669564	0	0	0	0	0	0	0.238651	0.983288
TCGA-AK-3428-01A	0.19691	0.131911	0.668428	0	0	0.0027513	0	0	0	0.157854	0.983644
TCGA-CZ-4861-01A	0.157997	0.146159	0.651271	0	1.03355e-15	0.0445732	1.03355e-15	0	0	-0.0166809	0.992032
TCGA-B0-4852-01A	0	0	0.447352	0.38818	0	0.04115	0.101119	0.0222	0	-0.0456932	0.993935
TCGA-BP-4330-01A	0	0	0.200167	0.242141	0	0.408381	0	0.14931	0	0.18747	1.35505
TCGA-A3-A6NI-01A	0	0.0056464	0.994354	0	0	0	0	0	0	0.154373	0.983248
TCGA-CZ-5466-01A	0.118655	0.142292	0.634947	0	0	0.104105	0	0	0	-0.0236975	1.02688
TCGA-B0-5120-01A	0.0924895	0	0.41497	0	0	0	0	0.49254	0	0.0440143	0.985214
TCGA-T7-A92I-01A	0.0385118	0.000847298	0.960641	0	0	0	0	0	0	0.174893	0.983032
TCGA-B0-5102-01A	0.0870314	0.144246	0.768723	0	1.17135e-15	0	1.17135e-15	1.17135e-15	0	0.167692	0.983724
TCGA-BP-5177-01A	0.188925	0.145193	0.308327	0	1.02768e-15	0.0195801	1.02768e-15	0.337975	0	-0.0409828	0.987759
TCGA-CJ-5677-01A	0	0	0.34594	0.100923	0	0.0402121	0.282543	0.230381	0	-0.0423843	0.993323
TCGA-BP-4789-01A	0	0	0.16406	0.411715	0	0	0.155867	0.268357	0	-0.0623823	0.986258
TCGA-BP-5170-01A	0	0	0.131688	0.406449	0	0.135541	0.153873	0.172449	0	0.0351994	1.03477
TCGA-B2-5636-01A	0	0	0.146027	0.319831	0	0.413061	0.121081	0	0	0.331495	1.24299
TCGA-BP-4762-01A	0	0	0.0315777	0.426014	0	0.186571	0.21352	0.142317	0	0.0472233	1.08298
TCGA-BP-4803-01A	0	0	0.0196294	0.498631	0	0.0133394	0.220869	0.247532	0	-0.0894133	0.988452
TCGA-BP-4991-01A	0.0849024	0.000390707	0	0.28201	0	0	0.632697	0	0	-0.043114	0.986401
TCGA-B0-4836-01A	0	0.101678	0.171974	0	0	0.302976	0.140525	0.282847	0	0.143688	1.19477
TCGA-BP-4176-01A	0	0	0.22821	0.311733	0	0.137514	0.281854	0.0406896	0	0.00150154	1.04838
TCGA-EU-5905-01A	0.0508765	0.000881601	0.487111	0	0	0	0	0.461131	0	0.0617557	0.985012
TCGA-B0-5088-01A	0.115185	0.141301	0.743514	0	0	0	0	0	0	0.162995	0.983854
TCGA-A3-A6NL-01A	0.0827701	0.00101475	0.0659034	0	0	0	0.319694	0.530618	0	-0.0588458	0.986323
TCGA-B4-5832-01A	0.212518	0.47993	0.208944	0	1.71141e-15	0.00849921	1.71141e-15	0.0901089	0	-0.0374751	0.986417
TCGA-A3-3323-01A	0	0.000848062	0.363897	0	0	0	0	0.635255	0	-0.00839183	0.985684
TCGA-AK-3443-01A	0	0.00123191	0.998768	0	0	0	0	0	0	0.16392	0.983085
TCGA-CJ-4900-01A	0	0	0.173274	0.0409545	0	0.672624	0.0460497	0.0670978	0	0.574137	1.56228
TCGA-B2-A4SR-01A	0.207526	0.00118817	0	0.791286	0	0	0	0	0	-0.0528953	0.986545
TCGA-BP-4784-01A	0	0	0.0113352	0.422339	0	0.202645	0.159889	0.203791	0	0.183204	1.03437
TCGA-BP-5169-01A	0	0.0740365	0.139577	0.00456918	0.0638872	0.709494	0.0084359	0	0	0.631634	1.58597
TCGA-CJ-4641-01A	0	0	0.597441	0	0	0.171384	0.231175	0	0	-0.00648932	1.08835
TCGA-BP-5190-01A	0	0.00163621	0.998364	0	0	0	0	0	0	0.153251	0.983254
TCGA-B0-4696-01A	0.271951	0.000721773	0.303413	0	0	0	0	0.423914	0	0.0784434	0.98511
TCGA-A3-3370-01A	0.206865	0.00147542	0.31626	0	0	0	0	0.475399	0	0.0421602	0.985323
TCGA-AS-3777-01A	0	0.000726816	0.995919	0	7.30302e-16	0.00335463	7.30302e-16	0	0	0.109324	0.983561
TCGA-BP-5189-01A	0.169412	0.00100882	0.14382	0	0	0.00126004	0.30889	0.37561	0	-0.0395659	0.985976
TCGA-BP-4761-01A	0	0	0.589233	0	0	0.325893	0.0848746	0	0	0.297592	1.11998
TCGA-CW-5585-01A	0	0.000696897	0.484174	0.363587	0	0	0.121538	0.0300033	0	0.0463034	0.985103
TCGA-B0-4848-01A	0	0	0.342928	0.212666	0	0.22926	0.215146	0	0	0.0302108	1.14822
TCGA-BP-5010-01A	0	0	0.386089	0.222306	0	0.00975749	0.133066	0.248782	0	-0.0546523	0.986568
TCGA-BP-4351-01A	0	0.000601576	0.999398	0	0	0	0	0	0	0.156145	0.983206
TCGA-B0-4833-01A	0	0	0.294696	0.334768	0	0.0431651	1.48504e-14	0.327371	0	-0.0473836	0.994785
TCGA-B0-5115-01A	0.137788	0.000916928	0.861295	0	0	0	0	0	0	0.174562	0.983346
TCGA-CW-6090-01A	0	0	0.128558	0.532295	0	0.118862	0.220285	0	0	-0.00890014	1.03465
TCGA-CZ-4854-01A	0	0	0.402314	0.317433	0	0.0338133	0.24644	0	0	-0.0429265	0.991284
TCGA-BP-4969-01A	0	0.00123032	0.99877	0	9.77468e-16	0	9.77468e-16	0	0	0.151281	0.983284
TCGA-B8-5158-01A	0	0.0517901	0.358076	0.280539	0	0.210507	0.099089	0	0	0.0162324	1.12877
TCGA-CJ-4903-01A	0.121226	0.140085	0.738689	0	5.68779e-16	0	5.68779e-16	0	0	0.165469	0.98384
TCGA-BP-4756-01A	0.0344636	0.156333	0.809036	0	0	0.0001675	0	0	0	0.148635	0.983832
TCGA-B8-A54G-01A	0.163148	0.00143939	0.835413	0	0	0	0	0	0	0.175903	0.983409
TCGA-B8-4621-01A	0	0.165255	0.521432	0	0	0.143284	0.170029	0	0	-0.0137865	1.05995
TCGA-CZ-4858-01A	0	0.259545	0	0	0.194926	0.256915	0.152003	0.136611	0	0.0592091	1.17466
TCGA-B0-4693-01A	0	0	0.191726	0.383023	0	0.136101	0.202375	0.086776	0	0.0114681	1.04353
TCGA-B0-5691-01A	0	0	0.256135	0.413777	0	0.152919	0.124854	0.0523145	0	0.0247767	1.05513
TCGA-BP-4807-01A	0	0.000958351	0.999042	0	0	0	0	0	0	0.168429	0.983013
TCGA-CZ-4859-01A	0	0.00146162	0.998538	0	0	0	0	0	0	0.174111	0.982926
TCGA-DV-A4W0-01A	0.165287	0	0.834713	0	0	0	0	0	0	0.183563	0.983311
TCGA-B4-5843-01A	0	0.000817713	0.437959	0	0	0	0	0.561224	0	0.0195155	0.985383
TCGA-B0-5075-01A	0	0.000947441	0.999053	0	0	0	0	0	0	0.153793	0.983244
TCGA-AK-3425-01A	0	0	0.290311	0.316078	0	0.0996031	0.294008	0	0	-0.0182244	1.02177
TCGA-B4-5844-01A	0	0	0.19538	0.493561	0	0.00203492	0.186852	0.122173	0	-0.0735501	0.986385
TCGA-B0-4694-01A	0	0.00326013	0.276042	0.173875	0	0.241886	0.225455	0.0794818	0	0.0847541	1.13664
TCGA-B0-5712-01A	0	0.00100981	0.99899	0	0	0	0	0	0	0.159677	0.983151
TCGA-CJ-4912-01A	0	0	0.594007	0.182525	0	0.223468	8.21931e-15	0	0	-0.00131968	1.15607
TCGA-B0-5705-01A	0	0	0.239967	0.351326	0	0.0337869	0.185627	0.189293	0	-0.0478091	0.991646
TCGA-CZ-5457-01A	0	0	0.316097	0.272191	0	0.197144	0.20137	0.0131983	0	0.0395348	1.09958
TCGA-B8-5159-01A	0	0	1	0	0	0	0	0	0	0.155457	0.983215
TCGA-B0-4690-01A	0	0	0.295313	0	0	0.172074	0.213533	0.319081	0	0.0053853	1.08416
TCGA-AK-3455-01A	0	0	0.484403	0	0	0.515597	0	0	0	0.134717	1.62877
TCGA-A3-3357-01A	0	0.000805748	0.999194	0	2.56102e-16	0	2.56102e-16	0	0	0.153885	0.983242
TCGA-AK-3460-01A	0.144207	0.00744839	0.848345	0	0	0	0	0	0	0.17001	0.983448
TCGA-BP-4975-01A	0	0	0.284302	0.46995	0	0.0258257	0.219923	0	0	-0.0518317	0.989735
TCGA-B8-A7U6-01A	0	0	0.170554	0.40722	0	0.0721231	0.154165	0.195939	0	-0.0203533	1.00434
TCGA-B0-5703-01A	0	0	0.903739	0	0	0	0	0.096261	0	0.142437	0.983645
TCGA-CJ-4873-01A	0	0.118462	0.512474	0.129684	0	0.23938	0	0	0	0.0203977	1.16892
TCGA-A3-3349-01A	0.0916562	0.00114091	0.194515	0	0	0	0	0.712688	0	-0.0390626	0.986101
TCGA-B0-5701-01A	0	0	0.395201	0.216711	0	0.0930408	0.0554343	0.239613	0	-0.0285912	1.01937
TCGA-CJ-4636-01A	0.184407	0.152759	0.658654	0	0	0.00417965	0	0	0	0.076721	0.984361
TCGA-CJ-5678-01A	0	0.0670589	0.201487	0	0.0498254	0.585732	0.0958968	0	0	0.543915	1.39154
TCGA-A3-3365-01A	0.0668775	0.00110187	0.822993	0	0	0	0	0.109028	0	0.15938	0.983637
TCGA-A3-3367-01A	0.114598	0.224361	0.652308	0	0	0.00873253	0	0	0	0.00775005	0.985134
TCGA-BP-5186-01A	0	0	0.150173	0.16569	0	0.186368	0.149809	0.34796	0	0.0700213	1.07224
TCGA-B0-5695-01A	0	0.000839634	0.943587	0	0	0	0	0.0555731	0	0.168425	0.983173
TCGA-EU-5904-01A	0.0559211	0.00119464	0.310554	0	4.80683e-16	0	4.80683e-16	0.63233	0	-0.00268321	0.985646
TCGA-BP-4961-01A	0.0651661	0.000388164	0	0.39718	3.37208e-16	0	0.537265	0	0	-0.0511056	0.986492
TCGA-CZ-5461-01A	0.19188	0.14755	0.640942	0	2.08751e-15	0.0196286	2.08751e-15	0	0	-0.00932331	0.986149
TCGA-A3-3346-01A	0	0.0851991	0.607808	0	7.283e-15	0	7.283e-15	0.306992	0	0.113885	0.984513
TCGA-B8-5549-01A	0.049072	0.0768218	0.733812	0	3.90213e-15	0.00548699	0.134807	0	0	0.0508202	0.984501
TCGA-BP-4768-01A	0	0.000789728	0.99921	0	0	0	0	0	0	0.154536	0.983232
TCGA-B0-4700-01A	0	0.0722643	0.080436	0.26049	0.0417257	0.113362	0.174932	0.256789	0	0.0101577	1.02453
TCGA-BP-5168-01A	0.0460808	0.000736193	0.203831	0	0	0	0.281895	0.467457	0	-0.027927	0.985972
TCGA-BP-4327-01A	0	0.0534216	0.281642	0.336407	0	0.0276237	0.057994	0.242912	0	-0.05267	0.990182
TCGA-6D-AA2E-01A	0.186053	0.135939	0.678008	0	0	0	0	0	0	0.234695	0.983295
TCGA-BP-4353-01A	0.0404989	0.000745128	0.958756	0	0	0	0	0	0	0.157232	0.983304
TCGA-CJ-4890-01A	0	0.0924003	0.0654083	0.156406	0	0.239429	0.179155	0.267202	0	0.0991465	1.12524
TCGA-CZ-5987-01A	0	0	0.883064	0	0	0.081321	0.0356155	0	0	-0.0358767	1.01301
TCGA-A3-3374-01A	0	0.00095223	0.999048	0	0	0	0	0	0	0.15928	0.983158
TCGA-B4-5835-01A	0	0.000939977	0.99906	0	8.17342e-16	0	8.17342e-16	0	0	0.156572	0.9832
TCGA-CZ-5469-01A	0	0.000840216	0.99916	0	0	0	0	0	0	0.16095	0.983131
TCGA-CJ-4918-01A	0	0	0	0.449644	0	0.087051	0.170226	0.293079	0	-0.00857813	1.01068
TCGA-CZ-5468-01A	0.257754	0.000386896	0.741859	0	0	0	0	0	0	0.211011	0.983293
TCGA-B8-A54E-01A	0.084133	0.145777	0.767077	0	9.46986e-15	0.00301276	9.46986e-15	9.46986e-15	0	0.101155	0.984111
TCGA-G6-A8L6-01A	0	0	0.171122	0.400974	0	0.105978	0.151801	0.170126	0	0.0150252	1.01746
TCGA-B0-4834-01A	0	0.00100454	0.719962	0	0	0	0.279034	0	0	0.15337	0.984026
TCGA-BP-4985-01A	0	0	0.142338	0.258795	0.0212223	0.0183482	0.23399	0.325305	0	-0.0713725	0.988913
TCGA-CJ-4892-01A	0	0.101605	0.663075	0	0	0	0	0.23532	0	0.116476	0.984445
TCGA-B0-4828-01A	0	0.0838202	0.892231	0	0	0.0239489	0	0	0	-0.0242167	0.987516
TCGA-B0-5108-01A	0	0	0	0.494988	0	0.0772919	0.201686	0.226034	0	-0.0217054	1.00758
TCGA-B0-4701-01A	0	0	0.431981	0.142237	0	0.0244793	1.46082e-15	0.401302	0	-0.053852	0.989338
TCGA-A3-3322-01A	0	0.000935953	0.999064	0	0	0	0	0	0	0.152651	0.983262
TCGA-BP-4760-01A	0	0.000602023	0.999398	0	0	0	0	0	0	0.204545	0.982443
TCGA-B0-5713-01A	0.0824806	0.143854	0.771511	0	3.50449e-15	0.00215515	3.50449e-15	0	0	0.126978	0.983932
TCGA-B0-5696-01A	0.170197	0.000873152	0.82893	0	0	0	0	0	0	0.184511	0.983318
TCGA-BP-4992-01A	0.0476838	0.225581	0.624865	0	0	0.10187	0	0	0	-0.0455019	1.031
TCGA-BP-4166-01A	0	0	0.228718	0.342868	0	0.0581186	0.176925	0.193371	0	-0.028775	0.998756
TCGA-CZ-5465-01A	0.10343	0.142009	0.754562	0	0	0	0	0	0	0.167968	0.983763
TCGA-B8-5545-01A	0	0	0.131246	0.385057	0	0.152056	0.145775	0.185866	0	0.0512247	1.04407
TCGA-A3-3362-01A	0.191941	0.128575	0.679394	0	0	8.96199e-05	0	0	0	0.179102	0.983869
TCGA-BP-4326-01A	0.108383	0.134389	0.757228	0	1.09131e-15	0	1.09131e-15	0	0	0.184843	0.983557
TCGA-CW-6097-01A	0	0	0.105481	0.170575	0	0.421143	0.158928	0.143873	0	0.258117	1.32216
TCGA-B0-5107-01A	0	0.000965689	0.999034	0	0	0	0	0	0	0.159424	0.983155
TCGA-B2-3924-01B	0	0.00267586	0.0340011	0.533334	0	0.0186451	0.13224	0.279103	0	-0.0676453	0.988782
TCGA-CJ-4899-01A	0	0	0.124359	0.346733	0	0.1635	0.131266	0.234142	0	0.0701516	1.04767
TCGA-B0-5710-01A	0	0.00157193	0	0.715004	0	0	0	0.283424	0	-0.0994011	0.987011
TCGA-BP-5199-01A	0	0	0.269648	0.158627	0	0.0685056	0.237287	0.265932	0	-0.0245574	1.00322
TCGA-BP-4337-01A	0	0	0.42386	0.130242	0	0.214193	5.86498e-15	0.231705	0	0.0192951	1.13218
TCGA-CZ-5984-01A	0	0	0.341625	0.11823	0	0.308215	0.231931	0	0	0.12909	1.21309
TCGA-B0-4712-01A	0	0.0749383	0.452404	0	0.0670024	0.0361584	0.369497	0	0	-0.041539	0.992087
TCGA-CJ-4894-01A	0	0	0.122052	0.495769	0	0.0827948	0.299384	0	0	-0.0309359	1.01301
TCGA-CJ-5683-01A	0.147838	0.212716	0.634998	0	1.72726e-15	0.00444811	1.72726e-15	0	0	0.0636148	0.984512
TCGA-AK-3440-01A	0	0.000872116	0.999128	0	0	0	0	0	0	0.180766	0.982819
TCGA-AK-3431-01A	0.0716812	0.000673969	0.107531	0	0	0	0.308647	0.511467	0	-0.0511638	0.98622
TCGA-A3-3382-01A	0.0494182	0.000367343	0.950214	0	2.48889e-16	0	2.48889e-16	0	0	0.242076	0.98206
TCGA-A3-3372-01A	0.025971	0.000739961	0.553711	0	0	0	0	0.419578	0	0.0755626	0.984845
TCGA-CZ-5455-01A	0.784007	0.00596731	0.210026	0	2.44808e-15	0	2.44808e-15	0	0	0.338724	0.984266
TCGA-A3-3328-01A	0	0.000872392	0.999128	0	0	0	0	0	0	0.165899	0.983053
TCGA-AK-3453-01A	0	0.235267	0.592734	0.00612892	0.115488	0.050382	0	0	0	-0.0381525	0.997013
TCGA-BP-4331-01A	0.132006	0.00150457	0.86649	0	0	0	0	0	0	0.173654	0.983342
TCGA-G6-A8L7-01A	0	0.43209	0.489411	0	0	0.0218454	0.0566543	0	0	-0.0389983	0.988328
TCGA-A3-3325-01A	0	0	0.296935	0.43473	0	0.0386398	0.229695	0	0	-0.0450154	0.993046
TCGA-A3-3320-01A	0	0	0.222258	0.384835	0	0.00246417	0.171928	0.218515	0	-0.083288	0.986336
TCGA-B0-5098-01A	0.0628373	0	0.934963	0	0	0.0021997	0	0	0	0.190062	0.982652
TCGA-B4-5378-01A	0	0	1	0	0	0	0	0	0	0.213847	0.982294
TCGA-B0-5096-01A	0	0	0.202776	0.229569	0	0.234615	0.293162	0.0398777	0	0.0724418	1.13314
TCGA-B0-4839-01A	0	0.0725371	0.258305	0.338274	0	0.0218606	0.155787	0.153237	0	-0.055135	0.98894
TCGA-BP-4798-01A	0	0.141624	0	0.170171	0	0.22244	0.261734	0.204032	0	0.040833	1.13326
TCGA-BP-5176-01A	0	0	0.375169	0.317581	0	0.0528626	0.254388	0	0	-0.0360449	0.997539
TCGA-BP-4354-01A	0	0.164323	0	0.34249	1.24934e-15	0.0390546	0.180959	0.273173	0	-0.0521665	0.994078
TCGA-B2-5641-01A	0.233179	0.221579	0.527316	0	8.62177e-15	0.0179254	8.62177e-15	0	0	-0.0202632	0.986585
TCGA-CW-5581-01A	0	0.00100617	0.998994	0	0	0	0	0	0	0.188102	0.982704
TCGA-CJ-4882-01A	0	0	0.307718	0.101321	0	0.403719	0	0.187242	0	0.12205	1.39703
TCGA-AK-3429-01A	0	0.0837573	0.297858	0.201058	0	0.0258946	0.197798	0.193634	0	-0.0529539	0.989852
TCGA-A3-3363-01A	0	0.000535121	0.999465	0	0	0	0	0	0	0.172329	0.982951
TCGA-BP-4346-01A	0	0.011578	0.76119	0	0	0.156805	0.0704275	0	0	-0.0188769	1.07621
TCGA-BP-4976-01A	0.11359	0.086094	0	0.243278	2.44694e-15	8.61539e-05	0.556952	0	0	-0.0529021	0.98642
TCGA-B0-4846-01A	0	0.000838016	0.999162	0	3.87933e-16	0	3.87933e-16	0	0	0.161447	0.983123
TCGA-BP-4777-01A	0	0.0370751	0.380457	0.143446	0	0.0374349	0.401588	0	0	-0.0456254	0.992837
TCGA-A3-3326-01A	0	0	0.202236	0.4378	0	0.125395	0.169048	0.0655206	0	-0.0278717	1.04645
TCGA-BP-4347-01A	0	0	0.168174	0	0	0	0.478152	0.353674	0	-0.0428952	0.986128
TCGA-BP-4993-01A	0	0.00108093	0.998919	0	0	0	0	0	0	0.16032	0.983142
TCGA-BP-4989-01A	0	0.0780343	0.409779	0	0	0.0420332	0.470154	0	0	-0.0439325	0.994397
TCGA-A3-A8OW-01A	0.212338	0.00114279	0	0.78652	0	0	0	0	0	-0.05431	0.986563
TCGA-BP-4998-01A	0.10596	0.124518	0.671866	0	0	0.0976565	0	0	0	-0.00641924	1.01747
TCGA-CJ-4634-01A	0	0	0.264927	0.523034	0	0.00105096	0.19801	0.0129781	0	-0.034181	0.986042
TCGA-CJ-4872-01A	0	0	0.105198	0.279505	0	0.106171	1.37766e-15	0.509125	0	-0.0126405	1.02513
TCGA-A3-3387-01A	0	0	0.311506	0.392919	0	0.0879703	0.207604	0	0	-0.00567958	1.01063
TCGA-B2-4098-01A	0	0	0.695949	0	0	0.28731	0.0167413	0	0	0.0166598	1.24942
TCGA-MM-A563-01A	0	0	0.294304	0.345766	0	0.189186	0.170745	0	0	0.0518002	1.08399
TCGA-BP-4964-01A	0	0	0.188777	0.329785	0	0.0214519	0.169006	0.290979	0	-0.0602874	0.989059
TCGA-DV-5573-01A	0.285591	0.191307	0.523102	0	0	0	0	0	0	0.203416	0.984163
TCGA-BP-5187-01A	0	0	0.215626	0.322495	0	0.0332374	0.202121	0.226521	0	-0.0502202	0.991692
TCGA-CJ-5675-01A	0	0.00198909	0.998011	0	0	0	0	0	0	0.166585	0.983046
TCGA-DV-5567-01A	0	0.000850856	0.999149	0	0	0	0	0	0	0.196932	0.982564
TCGA-A3-3359-01A	0.162693	0.00108779	0	0.370354	1.90436e-15	0	1.90436e-15	0.465865	0	-0.109261	0.986683
TCGA-A3-3378-01A	0	0.16974	0.289611	0	0	0.2429	0.16751	0.13024	0	0.0612824	1.15183
TCGA-B4-5377-01A	0.191413	0.147106	0.327878	0	0	0.0202224	0	0.313381	0	-0.0513189	0.988438
TCGA-CW-5588-01A	0	0	0.201181	0.527368	0	0.0292739	0.217285	0.024892	0	-0.0520789	0.990703
TCGA-B0-4699-01A	0	0.000878744	0.999121	0	0	0	0	0	0	0.164056	0.983082
TCGA-BP-4763-01A	0	0.0540155	0.27933	0.336424	8.59111e-16	0.0260518	0.304178	0	0	-0.0517448	0.98988
TCGA-CJ-4884-01A	0	0.207036	0.404204	0.299183	0	0.089578	0	0	0	-0.0307	1.01776
TCGA-CJ-4905-01A	0.062134	0.000798587	0.29057	0	0	0	0	0.646497	0	-0.00969815	0.985726
TCGA-B8-A54J-01A	0.264859	0.0013324	0	0.733808	0	0	0	0	0	-0.0557408	0.986539
TCGA-A3-3307-01A	0	0	0.0957456	0.58243	0	0	0.220496	0.101329	0	-0.0655635	0.986557
TCGA-BP-4973-01A	0	0.0011594	0.998841	0	0	0	0	0	0	0.153219	0.983254
TCGA-CJ-4878-01A	0	0.00114758	0.998852	0	0	0	0	0	0	0.159031	0.983162
TCGA-B0-5699-01A	0.0972718	0.00145454	0.901274	0	0	0	0	0	0	0.169008	0.9833
TCGA-BP-4161-01A	0	0.091575	0.55085	0.173157	0	0.137209	2.29821e-14	0.0472077	0	-0.0176532	1.05479
TCGA-DV-5569-01A	0.139452	0.000828547	0.859719	0	0	0	0	0	0	0.184528	0.983217
TCGA-B0-5085-01A	0	0.0032621	0.996738	0	1.1809e-15	0	1.1809e-15	0	0	0.148747	0.98333
TCGA-B0-5081-01A	0	0.0813433	0.140115	0.257912	0.00777755	0.141212	0.218481	0.153158	0	0.0832441	1.0226
TCGA-B0-4847-01A	0	0.203057	0.59002	0.0980873	0.067207	0.0416286	1.13152e-14	0	0	-0.0398336	0.993705
TCGA-B0-4718-01A	0.218785	0.168241	0.590244	0	0	0.0227303	0	0	0	-0.020801	0.987224
TCGA-BP-4970-01A	0	0	0.286432	0.147322	0	0.0541736	0.152847	0.359226	0	-0.0359598	0.99802
TCGA-A3-3343-01A	0	0	0.245693	0.366839	0	0.0248782	0.193824	0.168766	0	-0.0535285	0.989542
TCGA-B0-5707-01A	0	0.000645305	0.999355	0	0	0	0	0	0	0.216223	0.98226
TCGA-B0-5402-01A	0	0	0.186116	0.316394	0	0.129576	0.086163	0.281751	0	0.0225663	1.03381
TCGA-B0-4713-01A	0	0.0939563	0.682679	0.0249566	0.0718276	0.126581	0	0	0	-0.0289113	1.04811
TCGA-A3-A8CQ-01A	0.0618908	0.000634743	0.144344	0	0	0	0.298509	0.494621	0	-0.0423114	0.986119
TCGA-BP-4341-01A	0.146287	0.00139954	0.852313	0	4.14672e-16	0	4.14672e-16	0	0	0.171187	0.983419
TCGA-B2-3924-01A.1	0	0.0143459	0.294167	0.257466	0	0.171237	0.232788	0.0299963	0	0.0223796	1.07605
TCGA-BP-5000-01A	0.0468963	0.231259	0.721844	0	1.87794e-15	0	1.87794e-15	0	0	0.146873	0.984093
TCGA-CJ-4874-01A	0.038128	0.00114734	0.368368	0	0	0	0	0.592357	0	0.00234269	0.985581
TCGA-BP-5192-01A	0	0.000965435	0.999035	0	0	0	0	0	0	0.164644	0.983073
TCGA-BP-4338-01A	0	0.08557	0.684565	0	0	0.0255043	0.204361	0	0	-0.0332991	0.988491
TCGA-BP-4986-01A	0	0.0313428	0.0135794	0.464101	0	0.118368	0.175699	0.19691	0	0.0110672	1.02816
TCGA-3Z-A93Z-01A	0	0	0.244244	0.463696	0	0.103124	0.188936	0	0	0.00382254	1.0185
TCGA-B0-5084-01A	0	0.000980123	0.99902	0	0	0	0	0	0	0.156074	0.983208
TCGA-A3-A6NJ-01A	0	0.0646254	0.238846	0.47143	0	0.0466241	0.178474	0	0	-0.0388609	0.995361
TCGA-B8-5546-01A	0.3594	0.000803933	0.639796	0	0	0	0	0	0	0.21474	0.983624
TCGA-BP-4804-01A	0	0	0.192177	0.291721	0	0.0907871	0.20285	0.222465	0	-0.0126967	1.01408
TCGA-EU-5906-01A	0.0980853	0.00059945	0.901315	0	0	0	0	0	0	0.180592	0.983136
TCGA-CJ-4895-01A	0	0	0.265629	0.207392	0	0.0208694	0.21695	0.28916	0	-0.0562878	0.988722
TCGA-CJ-4920-01A	0	0	0.10116	0.389286	0	0.0198682	0.147376	0.342309	0	-0.0682942	0.989091
TCGA-CJ-5672-01A	0	0	0.458525	0.233689	0	0.087419	0.220367	0	0	-0.0269145	1.01515
TCGA-BP-4782-01A	0.0551701	0.000939556	0.169692	0	0	0	0.291061	0.483137	0	-0.0441669	0.986118
TCGA-B0-5117-01A	0	0.00109527	0.998905	0	0	0	0	0	0	0.152972	0.983257
TCGA-CJ-6032-01A	0	0	0.19719	0.491773	0	0.000770764	0.186175	0.124091	0	-0.0630887	0.986322
TCGA-AK-3433-01A	0	0.00158372	0.998416	0	0	0	0	0	0	0.159214	0.98316
TCGA-BP-4776-01A	0	0	0.227767	0.267594	0	0.175038	0.132142	0.197459	0	0.0761171	1.05699
TCGA-B0-4827-01A	0	0	0.214312	0.207621	0	0.263319	0.0841931	0.230554	0	0.0970641	1.16119
TCGA-CJ-4908-01A	0.186599	0.186764	0	0.624529	1.47866e-14	0.00210774	1.47866e-14	0	0	-0.0766892	0.986602
TCGA-B0-4810-01A	0	0	0.23473	0.283951	0	0.203641	9.33048e-16	0.277678	0	0.0355237	1.10981
TCGA-BP-4332-01A	0	0	0.0932411	0.657749	0	0	0.24901	0	0	-0.0578507	0.986604
TCGA-B2-3923-01A	0	0.00156413	0.998436	0	0	0	0	0	0	0.155022	0.983226
TCGA-BP-5180-01A	0.122802	0.161322	0.707842	0	0	0.00803417	0	0	0	0.0329042	0.984545
TCGA-B8-5165-01A	0	0	0.132549	0.412363	0	0.0301974	0.156112	0.268779	0	-0.0507165	0.99078
TCGA-G6-A8L8-01A	0	0.000841953	0.999158	0	0	0	0	0	0	0.161595	0.983121
TCGA-A3-3311-01A	0	0	0.336519	0.190527	0	0.124291	0.216806	0.131857	0	-0.0159007	1.04164
TCGA-B0-4838-01A	0	0	0.24544	0.24406	0	0.128213	0.081844	0.300444	0	-0.0148369	1.04486
TCGA-BP-5175-01A	0	0.000951686	0.999048	0	0	0	0	0	0	0.151536	0.983279
TCGA-BP-5182-01A	0	0	0.233225	0.175018	0	0.187791	0.190485	0.21348	0	0.0507433	1.08281
TCGA-CJ-4893-01A	0	0.0602687	0.163818	0.438562	0	0.0158539	0.166031	0.155467	0	-0.0683204	0.988225
TCGA-B0-4849-01A	0	0.00129408	0.28593	0	0	0	0	0.712776	0	-0.0317353	0.985978
TCGA-BP-4987-01A	0.0512077	0.000847201	0.184574	0	0	0	0.287071	0.4763	0	-0.0373594	0.986056
TCGA-BP-4960-01A	0	0	0.338642	0.351827	6.24707e-15	0.0737349	6.24707e-15	0.235795	0	-0.0369478	1.00835
TCGA-B0-4698-01A	0.263192	0.148645	0.362454	0	0.225708	0	0	0	0	0.192305	0.984756
TCGA-CZ-5989-01A	0.129729	0.304626	0	0.230881	0	0	0.27673	0.0580344	0	-0.0868662	0.986457
TCGA-BP-5198-01A	0	0	0.176644	0.177688	0	0.250249	0.186455	0.208964	0	0.0956038	1.14252
TCGA-CZ-4865-01A	0	0	0.171181	0.420834	0	0.221576	0.186409	0	0	0.0709992	1.1158
TCGA-CZ-4853-01A	0.118904	0.160396	0.715593	0	0	0.00510594	0	0	0	0.0630173	0.984343
TCGA-B0-4837-01A	0.0526023	0.000930851	0.179348	0	3.63911e-16	0	0.2884	0.478719	0	-0.0390289	0.986072
TCGA-BP-4982-01A	0.193193	0.129413	0.330912	0	0	0.000871982	0	0.34561	0	0.0533282	0.985286
TCGA-AK-3426-01A	0	0.133565	0.670216	0	0	0.0852437	7.20113e-15	0.110976	0	-0.0375112	1.01618
TCGA-B0-5698-01A	0	0	0.0226345	0.401781	0	0.105715	0.201025	0.268844	0	-0.0134745	1.02511
TCGA-DV-A4W0-05A	0	0.00123687	0.530077	0	0	0	0.468686	0	0	0.160527	0.984428
TCGA-BP-5004-01A	0	0	0.742298	0	0	0	0	0.257702	0	0.119476	0.984221
TCGA-CJ-5679-01A	0.0839319	0.000883351	0.915185	0	0	0	0	0	0	0.164181	0.983328
TCGA-BP-4994-01A	0.1165	0.153501	0.710011	0	1.08586e-15	0.0199877	1.08586e-15	0	0	-0.00285994	0.985814
TCGA-CZ-5467-01A	0	0	0.219442	0.502917	0	0.0872472	0.190394	0	0	-0.0219592	1.01389
TCGA-B8-5164-01A	0.200112	0.134048	0.66584	0	0	0	0	0	0	0.189477	0.983809
TCGA-B0-4824-01A	0.00280437	0.00101924	0.966818	0	0	0	0.0293581	0	0	0.157936	0.983273
TCGA-B8-4148-01A	0	0	0	0.563494	0	0.0324305	0.297729	0.106347	0	-0.065064	0.992832
TCGA-BP-5173-01A	0.0711815	0.000894809	0.927924	0	0	0	0	0	0	0.170423	0.983199
TCGA-CW-5591-01A	0	0.000657621	0.999342	0	0	0	0	0	0	0.188948	0.982689
TCGA-DV-5575-01A	0	0	0.271788	0.290843	0	0.0446061	0.0705595	0.322203	0	-0.0443564	0.995041
TCGA-BP-4343-01A	0	0	0.208569	0.262427	0	0.197134	0.237274	0.0945957	0	0.0353996	1.10155
TCGA-BP-4170-01A	0	0	0.242203	0.276601	0	0.0269536	0.214193	0.24005	0	-0.0538405	0.990119
TCGA-DV-A4VZ-01A	0.0810213	0.221161	0.695003	0	0	0.0028147	0	0	0	0.0979182	0.984286
TCGA-CW-5584-01A	0.195897	0.131224	0.317943	0	0	0.00448745	0	0.350448	0	-0.0196172	0.985668
TCGA-CJ-6027-01A	0	0.207433	0.299736	0	0.0021374	0.328803	0.161891	0	0	0.0608881	1.29641
TCGA-B0-4697-01A	0	0.0506326	0.0354562	0.0506177	0.0764273	0.701124	0.0563919	0.02935	0	0.887967	1.22144
TCGA-A3-3324-01A	0	0	0.677994	0	0	0	0.322006	0	0	0.137321	0.984308
TCGA-BP-4963-01A	0	0.00147555	0.226713	0	0	0	0	0.771811	0	-0.0507742	0.986256
TCGA-CW-5590-01A	0	0	0.226646	0.486131	0	0	0.184039	0.103183	0	-0.0369708	0.986101
TCGA-B0-5690-01A	0	0	0.15039	0.419312	0	0.000493843	0.158743	0.27106	0	-0.0655724	0.986244
TCGA-B0-4841-01A	0	0.00175228	0.998248	0	0	0	0	0	0	0.147292	0.983348
TCGA-A3-3358-01A	0	0	0.402799	0.228229	0	0.112654	0.256318	0	0	-0.0243211	1.03389
TCGA-CJ-4881-01A	0	0	0.323341	0.337194	0	0.184129	0.155336	0	0	0.0225464	1.09119
TCGA-BP-4769-01A	0.107336	0.00048277	0.892181	0	0	0	0	0	0	0.203589	0.982844
TCGA-B8-5163-01A	0	0.0400456	0.0446248	0.286266	2.0406e-16	0.421101	0.108374	0.0995882	0	0.376664	1.21756
TCGA-CZ-5452-01A	0	0.0704042	0.302029	0.12002	0	0.428782	0.0787655	0	0	0.182012	1.40107
TCGA-A3-3380-01A	0	0.0524931	0.0571614	0.466335	0	0.0152444	0.192749	0.216017	0	-0.0783926	0.988519
TCGA-BP-5181-01A	0.123914	0.001145	0.874941	0	0	0	0	0	0	0.172684	0.98333
TCGA-B0-5116-01A	0.0303173	0.000802369	0.96888	0	0	0	0	0	0	0.160201	0.98323
TCGA-CJ-4870-01A	0.0329277	0.000952998	0.435044	0	0	0	0	0.531076	0	0.0299443	0.9853
TCGA-DV-5566-01A	0.19997	0.000871502	0.799158	0	0	0	0	0	0	0.187904	0.983372
TCGA-BP-4962-01A	0	0	0.407655	0.00206955	0	0.0701087	0.332949	0.187218	0	-0.0322027	1.00556
TCGA-BP-4335-01A	0	0	0.269853	0.262241	0	0.161391	5.14974e-16	0.306515	0	0.0104254	1.06971
TCGA-B0-4845-01A	0.0480839	0.00110227	0.336054	0	0	0	0	0.61476	0	-0.00474521	0.985661
TCGA-B0-5083-01A	0	0	0.539486	0.022374	0	0.0192726	0.27655	0.142318	0	-0.0388855	0.987549
TCGA-CZ-5463-01A	0	0.00157316	0.998427	0	0	0	0	0	0	0.154794	0.98323
TCGA-CZ-5459-01A	0.138248	0.149885	0.670666	0	2.11993e-15	0.0412009	2.11993e-15	0	0	-0.0132236	0.990609
TCGA-DV-5565-01A	0	0.000458444	0	0.424787	0	0	0.574754	0	0	-0.0725148	0.986789
TCGA-CJ-4907-01A	0.0279441	0.000621589	0.548605	0	0	0	0	0.422829	0	0.0830294	0.984774
TCGA-B2-3923-01B	0.0776264	0.00035175	0.573676	0.0842066	0.264139	0	3.04076e-16	0	0	0.152908	0.984323
TCGA-BP-4325-01A	0	0.000978462	0.999022	0	0	0	0	0	0	0.149812	0.983307
TCGA-CZ-4864-01A	0	0.00421549	0.0700669	0.63419	0	0.019162	0.272365	0	0	-0.0758247	0.989512
TCGA-B8-4153-01B	0	0.00120052	0.998799	0	4.88749e-16	0	4.88749e-16	0	0	0.150668	0.983294
TCGA-B0-4821-01A	0	0	0.494862	0.15206	0	0.0825602	3.12339e-15	0.270518	0	-0.0302855	1.01252
TCGA-B2-4099-01A	0.202083	0.135368	0.662548	0	3.84741e-15	0	3.84741e-15	0	0	0.186241	0.983853
TCGA-CW-6087-01A	0	0.195115	0.224669	0	0.146262	0.296331	0.137623	0	0	0.158147	1.17455
TCGA-BP-4959-01A	0	0.00101691	0.924836	0	0	0.0035645	0.0705826	0	0	0.100739	0.983793
TCGA-CJ-4891-01A	0	0.273943	0.333351	0.0980449	0	0.10047	8.80851e-15	0.194192	0	-0.0331244	1.02665
TCGA-CJ-6031-01A	0	0	0.218536	0.245876	2.38886e-15	0.118955	0.224488	0.192146	0	-0.00150697	1.03245
TCGA-A3-3352-01A	0.0353792	0.00118189	0.963439	0	9.43241e-16	0	9.43241e-16	0	0	0.15537	0.983319
TCGA-BP-4173-01A	0	0	0.458928	0.141076	0	0.148105	0	0.251891	0	-0.00786782	1.06235
TCGA-B0-5400-01A	0	0.124334	0.383854	0	0.0738547	0.0851801	0	0.332777	0	-0.0277877	1.01396
TCGA-CJ-5689-01A	0	0	0.199852	0.245507	0	0.036807	0.221976	0.295858	0	-0.0485032	0.992718
TCGA-BP-4759-01A	0	0.000445812	0.345222	0.266053	0	0	0.364396	0.0238835	0	0.0213271	0.98557
TCGA-B8-4619-01A	0	0.0601225	0.756827	0	3.43787e-16	0.00641165	0.176639	0	0	0.0341972	0.98468
TCGA-BP-4160-01A	0	0.0423283	0.333328	0.301103	0	0.0509988	0.272243	0	0	-0.0399172	0.997328
TCGA-BP-5200-01A	0	0	0.173107	0.482649	0	0.0323979	0.182721	0.129125	0	-0.0510918	0.991515
TCGA-B0-5109-01A	0	0.0174399	0.200725	0.000476761	0.0980053	0.519413	0.16394	0	0	0.43407	1.36141
TCGA-BP-4795-01A	0.149005	0.227222	0.588469	0	0	0.0353042	0	0	0	-0.0148147	0.98929
TCGA-CZ-5456-01A	0	0.0994358	0.15803	0.0496949	0.0750768	0.42573	0.179442	0.0125904	0	0.222329	1.36177
TCGA-CJ-4644-01A	0	0	0.223947	0.307361	0	0.0349356	0.182907	0.250849	0	-0.0486353	0.992082
TCGA-AK-3458-01A	0.235682	0.191604	0.570287	0	0	0.00242734	0	0	0	0.131415	0.984215
TCGA-CJ-5686-01A	0	0.0349115	0.27821	0.370648	0	0.120394	0.195837	0	0	0.00719815	1.03105
TCGA-CJ-5676-01A	0	0.102894	0.321491	0.325651	1.05224e-14	0.104914	1.05224e-14	0.14505	0	-0.0203909	1.02645
TCGA-A3-3316-01A	0.0345944	0.000475948	0	0.398812	7.43058e-16	0	0.566118	0	0	-0.0688482	0.986713
TCGA-BP-5195-01A	0.193297	0.129483	0.3311	0	2.10293e-15	0.000322977	2.10293e-15	0.345797	0	0.0651742	0.985257
TCGA-B0-4817-01A	0	0	0.912287	0	4.83303e-15	0.0877129	4.83303e-15	0	0	-0.0319984	1.01645
TCGA-EU-5907-01A	0.0151968	0.000904575	0.983899	0	0	0	0	0	0	0.203136	0.982521
TCGA-B0-5113-01A	0	0.0136485	0.182539	0.467391	0	0.159476	0.176945	0	0	0.0392403	1.05625
TCGA-BP-4349-01A	0	0	0.315789	0.356313	0	0.00218683	0.0491577	0.276554	0	-0.0629187	0.986038
TCGA-CZ-4866-01A	0.150347	0.134378	0.715275	0	7.63853e-15	0	7.63853e-15	0	0	0.179672	0.983753
TCGA-BP-4774-01A	0	0.000765909	0.956906	0	0	0	0	0.0423281	0	0.158135	0.983289
TCGA-B8-A54K-01A	0	0.00138221	0.998618	0	0	0	0	0	0	0.170103	0.982988
TCGA-B0-4707-01A	0	0	0.581517	0	0	0.169316	0.103397	0.14577	0	-0.0153009	1.08944
TCGA-B0-5097-01A	0.128675	0.0989314	0	0.230169	2.6248e-15	0.00521829	0.537006	0	0	-0.0707315	0.986761
TCGA-BP-4355-01A	0	0	0.160249	0.285198	0	0	0.124341	0.430212	0	-0.0790903	0.98633
TCGA-CW-6088-01A	0	0	0.232131	0.485226	0	0	0.183697	0.0989465	0	-0.0294422	0.986014
TCGA-B2-3923-01A.1	0	0	1	0	0	0	0	0	0	0.260027	0.981566
TCGA-B2-5639-01A	0	0	0.441569	0.106328	0	0.154428	0.297675	0	0	0.0121978	1.06164
TCGA-B8-A54I-01A	0	0.0620669	0.129337	0.0425306	0.0373644	0.726836	0.00186465	0	0	0.769616	1.45601
TCGA-BP-4797-01A	0.121965	0.14094	0.737095	0	0	0	0	0	0	0.17525	0.983733
TCGA-B8-A54F-01A	0	0.0849711	0.307005	0.267907	0	0.0781291	0	0.261988	0	-0.0262069	1.009

## Sheet: Cell proportion of BHD-RCC
Dataset S2: Signature matrix for deconvolution method, Related to Figure 2
Cell proportion result of BHD-associated RCC
Sample name	Pathology	cancer cell	vascular	TAM	B cell	T cell	cytotoxic T cell	Fibroblast	P-value	Correlation	RMSE
R-BHD-F42-T1	Chromophobe RCC	0.879954	0.0649366	0.0521622	0.00294686	0	0	0	0	0.438989	0.923534
R-BHD-F42-T2	Chromophobe RCC	0.94614	0.0384867	0.0100718	0	0.0013099	0.00399207	0	0	0.485926	0.910197
R-BHD-F42-T3	Chromophobe RCC	0.930837	0.0409609	0.0282021	0	0	0	0	0	0.379465	0.937906
R-BHD-F43-T1	Chromophobe RCC	0.839262	0.0621385	0.0690353	0.0295637	0	0	0	0	0.450811	0.920936
R-BHD-F59-T1	Chromophobe RCC	0.932966	0.0315246	0.029744	0.00576573	0	0	0	0	0.354541	0.944337
R-BHD-F59-T2	Chromophobe RCC	0.88544	0.049693	0.0536801	0.0111868	0	0	0	0	0.395868	0.934893
R-BHD-F59-T8	HOCT	0.903736	0.0463138	0.035309	0	0	0	0.014641	0	0.356798	0.943929
R-BHD-F59-T11	Chromophobe RCC	0.893586	0.054992	0.0379923	0.0134296	0	0	0	0	0.354786	0.944398
R-BHD-F59-T12	Chromophobe RCC	0.837609	0.0851461	0.0605166	0.0167287	0	0	0	0	0.246513	0.96957
R-BHD-F107-T1	clear cell RCC	0.526315	0.0710461	0.221501	0.0277241	0.00155761	0.0104454	0.141411	0	0.217933	0.978807
R-BHD-F123-TR1	HOCT	0.794368	0.0994702	0.0469787	0	0	0.00453455	0.054649	0	0.458936	0.916019
R-BHD-F124-T1	HOCT	0.752894	0.0518962	0.137781	0.0452131	0.0122158	0	0	0	0.282996	0.959928
R-BHD-F133-T1	Unclassified	0.681669	0.0316139	0.227582	0.0463058	0.00197892	0.0108504	0	0	0.24692	0.970143
R-BHD-F133-T2	Unclassified	0.823179	0.0696615	0.0798114	0.0102742	0.0170743	0	0	0	0.0493086	1.01423
R-BHD-F135-T2	HOCT	0.916833	0.0441633	0.0360488	0.00295447	0	0	0	0	0.348706	0.945743
R-BHD-F192-T1	Chromophobe RCC	0.885332	0.0693444	0.043629	0.00169463	0	0	0	0	0.36528	0.941217
