# Supplementary material for: Single-cell transcriptomes underscore genetically distinct tumor characteristics and microenvironment for hereditary kidney cancers
Source: iScience. 2022 May 25;25(6):104463. doi: 10.1016/j.isci.2022.104463 (PMC9301876; doi:10.1016/j.isci.2022.104463)
Supplement: Dataset S3. Markers of nonimmune cell clusters from normal cell atlas, related to Figure 4 [file mmc4.xlsx]

## Sheet: Glomerulus Vascular cluster
Dataset S3: Markers of non-immune cell clusters from normal cell atlas, Related to Figure 4
Glomerulus/Vascular cluster
	p_val	avg_logFC	pct.1	pct.2	p_val_adj
IGFBP5	0	3.18392	0.695	0.111	0
RNASE1	0	2.77772	0.822	0.031	0
IFI27	0	2.61892	0.846	0.07	0
CD74	0	2.50305	0.917	0.255	0
HLA-E	0	2.42587	0.883	0.226	0
FLT1	0	2.40503	0.652	0.014	0
TIMP3	0	2.36101	0.817	0.174	0
EMCN	0	2.3091	0.656	0.022	0
SLC9A3R2	0	2.29447	0.669	0.043	0
DNASE1L3	0	2.25946	0.525	0.008	0
HLA-DRB1	0	2.25593	0.794	0.144	0
RAMP3	0	2.23267	0.593	0.011	0
CCL14	0	2.17759	0.418	0.011	0
RAMP2	0	2.17635	0.665	0.027	0
RGCC	0	2.16431	0.422	0.026	0
IFITM3	0	2.11368	0.899	0.305	0
HLA-DRA	0	2.10769	0.787	0.193	0
CAVIN2	0	2.09625	0.585	0.031	0
GNG11	0	2.0941	0.764	0.154	0
PLPP3	0	2.05717	0.607	0.136	0
PECAM1	0	2.05416	0.652	0.016	0
SPARCL1	0	2.0505	0.618	0.102	0
PLVAP	0	2.02568	0.54	0.006	0
SOX18	0	1.96629	0.575	0.017	0
ENG	0	1.95072	0.593	0.026	0
A2M	0	1.94951	0.659	0.045	0
PTPRB	0	1.94334	0.595	0.012	0
HLA-B	0	1.91108	0.91	0.326	0
B2M	0	1.89928	0.992	0.624	0
IFITM2	0	1.89168	0.782	0.195	0
TGFBR2	0	1.88746	0.588	0.084	0
GIMAP7	0	1.8681	0.547	0.015	0
EPAS1	0	1.85883	0.674	0.083	0
EGFL7	0	1.82844	0.612	0.047	0
FN1	0	1.80506	0.468	0.021	0
HLA-DPA1	0	1.79898	0.596	0.071	0
PLPP1	0	1.79126	0.53	0.068	0
LMO2	0	1.79115	0.593	0.051	0
MEIS2	0	1.78078	0.577	0.028	0
KLF2	0	1.77352	0.512	0.077	0
SPARC	0	1.76065	0.647	0.091	0
TMSB4X	0	1.7484	0.936	0.353	0
GSN	0	1.72312	0.693	0.18	0
UACA	0	1.71138	0.592	0.14	0
ADGRL4	0	1.69162	0.509	0.014	0
PLAT	0	1.68294	0.432	0.021	0
TCIM	0	1.67264	0.499	0.123	0
CLDN5	0	1.66396	0.281	0.014	0
TM4SF1	0	1.64978	0.609	0.077	0
VAMP5	0	1.64751	0.592	0.071	0
BST2	0	1.64466	0.574	0.085	0
HYAL2	0	1.62743	0.513	0.062	0
TCF4	0	1.62488	0.525	0.04	0
RBP7	0	1.6201	0.354	0.035	0
TM4SF18	0	1.61144	0.488	0.033	0
PODXL	0	1.60295	0.482	0.018	0
SH3BP5	0	1.60133	0.505	0.056	0
HLA-C	0	1.59651	0.831	0.344	0
KDR	0	1.58819	0.403	0.007	0
SPTBN1	0	1.56717	0.685	0.261	0
CALCRL	0	1.53699	0.483	0.032	0
CD34	0	1.5302	0.453	0.014	0
HEG1	0	1.5227	0.438	0.025	0
CD93	0	1.52204	0.442	0.013	0
HLA-DPB1	0	1.51653	0.529	0.094	0
MGP	0	1.50425	0.542	0.102	0
TMEM88	0	1.50404	0.434	0.01	0
TMSB10	0	1.50403	0.914	0.517	0
GIMAP4	0	1.50317	0.447	0.013	0
IL6ST	0	1.48451	0.606	0.21	0
ID1	0	1.48411	0.62	0.173	0
HES1	1.43698e-155	1.48027	0.422	0.159	3.07872e-151
SEC14L1	0	1.46804	0.531	0.136	0
NOSTRIN	0	1.45348	0.442	0.039	0
SRGN	0	1.44281	0.396	0.043	0
HSPG2	0	1.43995	0.433	0.04	0
FAM167B	0	1.43797	0.37	0.007	0
ADGRF5	0	1.42631	0.556	0.062	0
UTRN	0	1.4155	0.594	0.165	0
HLA-DQA1	0	1.40146	0.397	0.022	0
AKAP12	2.76432e-178	1.40125	0.356	0.097	5.92255e-174
ETS2	0	1.38686	0.461	0.074	0
CLEC14A	0	1.37512	0.391	0.012	0
IGFBP4	0	1.36696	0.588	0.152	0
LIFR	2.53896e-218	1.36126	0.354	0.083	5.43972e-214
TEK	0	1.36012	0.394	0.009	0
LRRC32	0	1.34881	0.409	0.025	0
EFNB2	0	1.34499	0.381	0.028	0
LDB2	0	1.34152	0.405	0.01	0
GBP4	0	1.33917	0.374	0.013	0
PMP22	0	1.32065	0.379	0.037	0
VIM	0	1.31552	0.686	0.211	0
MEF2C	0	1.30875	0.459	0.061	0
MMRN2	0	1.29808	0.39	0.012	0
ARHGAP29	4.93193e-289	1.29805	0.58	0.205	1.05667e-284
SLCO2A1	0	1.29555	0.329	0.008	0
GNAI2	0	1.28582	0.507	0.118	0
CRIP2	4.19956e-287	1.28526	0.529	0.162	8.99755e-283
NPDC1	0	1.27651	0.397	0.04	0
PALM2-AKAP2	3.48402e-296	1.27367	0.477	0.12	7.46452e-292
ICAM2	0	1.27218	0.363	0.023	0
HLA-A	0	1.26968	0.834	0.414	0
ITGB1	8.80568e-303	1.26837	0.665	0.28	1.88662e-298
CCDC85B	0	1.25657	0.454	0.075	0
HLA-DRB5	0	1.25202	0.359	0.05	0
FKBP1A	1.80397e-258	1.24362	0.545	0.197	3.86501e-254
PALMD	0	1.23763	0.321	0.019	0
ECSCR	0	1.22801	0.363	0.009	0
IFI16	0	1.21785	0.405	0.052	0
ETS1	0	1.20268	0.366	0.046	0
CDH5	0	1.19817	0.348	0.01	0
ARGLU1	2.36963e-220	1.18837	0.536	0.213	5.07693e-216
BMPR2	3.86299e-259	1.1783	0.401	0.092	8.27645e-255
ELK3	0	1.16971	0.347	0.023	0
SGK1	1.67035e-205	1.16849	0.354	0.084	3.57871e-201
APP	1.62468e-291	1.16822	0.748	0.378	3.48087e-287
MARCKS	5.84839e-140	1.16476	0.38	0.144	1.25302e-135
EHD4	0	1.1642	0.34	0.04	0
LIMCH1	3.08262e-203	1.15533	0.417	0.132	6.60452e-199
HLA-DMA	8.04236e-266	1.15509	0.387	0.081	1.72308e-261
CAVIN1	0	1.14999	0.416	0.07	0
CEACAM1	0	1.14936	0.308	0.008	0
STOM	7.19522e-236	1.11217	0.449	0.127	1.54158e-231
ROBO4	0	1.09919	0.291	0.005	0
ZEB1	0	1.08936	0.332	0.027	0
ANXA1	1.69937e-272	1.08836	0.429	0.091	3.6409e-268
CYYR1	0	1.08731	0.334	0.023	0
CD59	1.77492e-221	1.08424	0.724	0.429	3.80277e-217
TACC1	4.18669e-186	1.08305	0.452	0.165	8.96999e-182
ESAM	7.993e-272	1.07303	0.359	0.064	1.7125e-267
AHNAK	1.49004e-190	1.05753	0.527	0.227	3.19242e-186
EMP2	3.50936e-294	1.05522	0.333	0.045	7.51881e-290
MACF1	8.99291e-156	1.04889	0.44	0.182	1.92673e-151
THBD	0	1.04677	0.252	0.006	0
GMFG	0	1.04318	0.288	0.012	0
DUSP1	1.30526e-103	1.04219	0.46	0.232	2.79651e-99
MSN	1.36479e-179	1.03864	0.47	0.184	2.92405e-175
MYL12A	7.49696e-212	1.03373	0.691	0.399	1.60622e-207
TMEM204	0	1.02677	0.28	0.012	0
ITM2A	5.52054e-215	1.02671	0.345	0.078	1.18278e-210
PBX1	2.08964e-161	1.02621	0.407	0.147	4.47706e-157
HLA-DQB1	1.19264e-260	1.02512	0.302	0.043	2.55523e-256
TIMP2	1.13456e-212	1.01812	0.354	0.083	2.4308e-208
DLC1	3.43799e-297	1.01793	0.326	0.041	7.36589e-293
MEF2A	2.31602e-163	1.01765	0.386	0.131	4.96207e-159
ANXA2	2.9189e-186	1.01653	0.512	0.203	6.25375e-182
MARCKSL1	2.81878e-205	1.01354	0.318	0.067	6.03924e-201
TMTC1	0	1.01336	0.283	0.02	0
ID3	2.32993e-249	1.01044	0.534	0.16	4.99187e-245
LIMS2	0	1.00745	0.287	0.016	0
SLFN5	6.56849e-249	1.00522	0.297	0.044	1.4073e-244
GRASP	0	1.00226	0.268	0.011	0
PSMB9	1.90726e-230	0.993139	0.336	0.067	4.0863e-226
PIK3R3	2.89607e-237	0.991907	0.28	0.04	6.20483e-233
KANK3	0	0.991864	0.285	0.012	0
AP1S2	0	0.983415	0.304	0.031	0
CD81	9.66952e-217	0.980442	0.703	0.365	2.07169e-212
TXNIP	1.40805e-251	0.977493	0.797	0.41	3.01674e-247
RAPGEF5	0	0.975049	0.305	0.025	0
EMP3	1.27051e-171	0.971391	0.294	0.066	2.72206e-167
PPFIBP1	1.77752e-144	0.971039	0.408	0.157	3.80834e-140
VWA1	6.92917e-185	0.965963	0.272	0.053	1.48457e-180
TGM2	4.51684e-277	0.964287	0.256	0.022	9.67733e-273
XAF1	0	0.96245	0.259	0.017	0
NOTCH4	0	0.960866	0.265	0.009	0
NKTR	1.3693e-129	0.959852	0.399	0.166	2.93372e-125
LGALS1	1.51463e-236	0.958879	0.478	0.133	3.2451e-232
TPM4	1.4495e-197	0.95596	0.437	0.134	3.10554e-193
JCAD	0	0.953343	0.254	0.004	0
GAS6	7.95722e-142	0.946926	0.328	0.104	1.70483e-137
SYNE2	7.00399e-152	0.946827	0.609	0.345	1.5006e-147
ASAP1	7.23585e-299	0.944386	0.294	0.03	1.55028e-294
SERINC3	3.36463e-143	0.937848	0.375	0.138	7.20872e-139
MYH9	2.34465e-140	0.935781	0.389	0.147	5.02342e-136
GIMAP1	0	0.934088	0.268	0.01	0
S1PR1	0	0.93246	0.258	0.007	0
SKIL	2.10673e-155	0.930292	0.353	0.109	4.51366e-151
TAGLN2	7.2134e-138	0.926039	0.447	0.195	1.54547e-133
CAV1	1.04918e-174	0.925101	0.302	0.065	2.24786e-170
WWTR1	1.70054e-140	0.922867	0.409	0.161	3.64342e-136
LIMA1	5.08103e-126	0.921544	0.383	0.156	1.08861e-121
DPYSL2	1.75543e-176	0.920072	0.337	0.089	3.761e-172
ARHGDIB	7.16169e-220	0.91601	0.313	0.058	1.53439e-215
GNAQ	6.93615e-144	0.910997	0.342	0.112	1.48607e-139
GLUL	1.91261e-62	0.89589	0.286	0.139	4.09777e-58
SYNE1	1.16795e-88	0.891329	0.381	0.19	2.50234e-84
DDX5	6.67138e-159	0.890839	0.668	0.419	1.42934e-154
KIAA0355	5.05537e-198	0.887602	0.286	0.054	1.08311e-193
NFKBIA	1.98669e-100	0.882642	0.351	0.149	4.25648e-96
CDC37	1.54654e-124	0.882382	0.379	0.153	3.31345e-120
SERPINB6	1.02421e-128	0.881325	0.441	0.197	2.19437e-124
TNFSF10	4.18042e-134	0.88037	0.493	0.223	8.95656e-130
FXYD6	2.09356e-295	0.876256	0.266	0.022	4.48545e-291
NRP1	2.09644e-131	0.874781	0.276	0.075	4.49163e-127
GYPC	5.32106e-123	0.869391	0.324	0.111	1.14004e-118
QKI	5.75049e-119	0.85823	0.38	0.158	1.23204e-114
PARP14	9.49784e-130	0.857339	0.296	0.091	2.03491e-125
SNRK	1.15071e-143	0.855395	0.294	0.081	2.4654e-139
S100A4	6.60811e-42	0.843613	0.267	0.144	1.41579e-37
MYO1C	4.0846e-132	0.84329	0.274	0.076	8.75125e-128
TPM3	3.75491e-113	0.837039	0.492	0.268	8.0449e-109
SDCBP	1.12097e-107	0.835873	0.416	0.202	2.40169e-103
PTPRG	1.18803e-117	0.834383	0.272	0.082	2.54536e-113
SP100	1.37942e-115	0.834378	0.34	0.129	2.95541e-111
CTNNB1	7.1152e-95	0.827125	0.344	0.15	1.52443e-90
SERINC1	9.57992e-85	0.809855	0.423	0.24	2.0525e-80
TIMP1	4.68122e-143	0.809166	0.375	0.122	1.00295e-138
MAP4K4	1.96177e-178	0.807454	0.265	0.051	4.20309e-174
N4BP2L2	6.38717e-112	0.806592	0.537	0.313	1.36845e-107
ECE1	1.44569e-176	0.806531	0.262	0.05	3.09738e-172
CFLAR	7.22269e-88	0.795356	0.394	0.2	1.54746e-83
HLA-F	1.81243e-161	0.794264	0.257	0.054	3.88313e-157
TJP1	4.71071e-102	0.789094	0.328	0.133	1.00927e-97
PTTG1IP	1.29105e-85	0.789044	0.463	0.274	2.76608e-81
COL4A1	6.56796e-113	0.788123	0.281	0.09	1.40718e-108
RAP1B	7.85807e-95	0.785999	0.403	0.201	1.68359e-90
CCND1	2.77028e-44	0.781709	0.342	0.214	5.93533e-40
PHACTR2	2.49693e-106	0.772174	0.289	0.1	5.34967e-102
PIK3C2A	3.13219e-83	0.769713	0.309	0.135	6.71071e-79
RHOC	4.26475e-94	0.769177	0.453	0.243	9.13724e-90
NEAT1	1.37472e-223	0.769163	0.744	0.362	2.94534e-219
SWAP70	4.77372e-126	0.763519	0.252	0.066	1.02277e-121
LUZP1	2.78716e-110	0.761705	0.285	0.095	5.97148e-106
TSPAN7	4.18773e-99	0.758331	0.257	0.085	8.9722e-95
PLSCR1	2.56515e-74	0.75784	0.297	0.134	5.49584e-70
EVA1B	1.86449e-120	0.754038	0.259	0.073	3.99467e-116
ZFP36	1.91119e-33	0.753166	0.28	0.167	4.09472e-29
CNN3	6.63493e-74	0.752851	0.46	0.29	1.42153e-69
RRBP1	2.22284e-63	0.750642	0.36	0.202	4.76243e-59
PTMA	6.33826e-224	0.747073	0.927	0.696	1.35797e-219
SLK	1.44109e-78	0.745553	0.296	0.131	3.08753e-74
EMP1	7.15075e-93	0.745043	0.253	0.085	1.53205e-88
NFIA	4.36846e-102	0.74443	0.414	0.195	9.35942e-98
SPTAN1	3.56863e-76	0.735746	0.3	0.135	7.6458e-72
MIR99AHG	2.2835e-73	0.733312	0.263	0.107	4.8924e-69
RBMS1	7.14367e-80	0.730637	0.283	0.118	1.53053e-75
TSPAN4	2.40566e-98	0.729422	0.274	0.095	5.15414e-94
YWHAH	1.26848e-68	0.727905	0.366	0.199	2.71771e-64
RRAS	7.36796e-107	0.725977	0.281	0.091	1.57859e-102
DDX17	2.19474e-80	0.725027	0.5	0.316	4.70223e-76
CEBPD	5.21063e-19	0.721601	0.33	0.255	1.11638e-14
MALAT1	2.83085e-262	0.71745	0.968	0.573	6.06509e-258
NCOA7	7.04754e-63	0.714971	0.373	0.206	1.50994e-58
KTN1	1.77241e-100	0.714961	0.595	0.386	3.79738e-96
DHRS3	2.23103e-88	0.710477	0.255	0.088	4.77998e-84
PRRC2C	1.82627e-74	0.706904	0.442	0.268	3.91278e-70
TMEM109	3.85319e-95	0.702044	0.251	0.083	8.25546e-91
KLF9	3.96881e-73	0.695431	0.338	0.162	8.50317e-69
ATRX	1.1542e-61	0.690205	0.436	0.283	2.47286e-57
H1FX	5.12354e-60	0.679534	0.338	0.177	1.09772e-55
SH3BGRL3	2.64034e-67	0.677077	0.451	0.283	5.65692e-63
PRCP	6.10573e-47	0.676419	0.281	0.155	1.30815e-42
BTG1	2.81049e-65	0.672473	0.476	0.309	6.02147e-61
FTX	2.09199e-59	0.668058	0.278	0.13	4.48208e-55
RHOA	7.20148e-82	0.666017	0.555	0.369	1.54292e-77
HMGB1	4.92589e-135	0.665978	0.775	0.578	1.05537e-130
SON	8.23662e-63	0.665542	0.466	0.315	1.7647e-58
YBX3	1.41894e-54	0.663426	0.368	0.22	3.04008e-50
RDX	1.50143e-58	0.662926	0.429	0.278	3.21682e-54
KLF3	8.31291e-58	0.662437	0.254	0.117	1.78104e-53
TINAGL1	4.31961e-86	0.662104	0.312	0.127	9.25476e-82
TMEM47	7.51332e-74	0.659485	0.26	0.103	1.60973e-69
CAVIN3	5.11245e-89	0.658436	0.259	0.09	1.09534e-84
ARPC1B	2.16196e-69	0.654916	0.275	0.119	4.632e-65
SEPTIN7	1.40626e-97	0.652691	0.536	0.323	3.0129e-93
LY6E	2.52151e-71	0.648978	0.292	0.126	5.40233e-67
TMOD3	5.27944e-63	0.648754	0.329	0.173	1.13112e-58
ARID4B	1.9834e-47	0.648616	0.281	0.153	4.24943e-43
COL4A2	5.76272e-77	0.648128	0.274	0.11	1.23466e-72
CRIM1	1.88614e-43	0.646457	0.298	0.172	4.04106e-39
CD9	3.65918e-94	0.643099	0.572	0.323	7.83978e-90
TMEM50A	1.26345e-54	0.640671	0.387	0.244	2.70695e-50
S100A16	1.23924e-62	0.630314	0.3	0.147	2.65507e-58
NFIB	9.9907e-61	0.62813	0.368	0.203	2.14051e-56
JMJD1C	2.10488e-45	0.628043	0.292	0.165	4.50971e-41
CTNNAL1	2.04923e-41	0.625809	0.257	0.141	4.39048e-37
KMT2E	9.5893e-47	0.624939	0.324	0.192	2.05451e-42
DDIT4	7.3001e-66	0.617409	0.268	0.111	1.56405e-61
CCDC50	9.30629e-50	0.615687	0.296	0.16	1.99387e-45
RSRP1	1.08509e-41	0.614757	0.28	0.16	2.3248e-37
MYL12B	3.40541e-101	0.614269	0.736	0.574	7.29608e-97
IQGAP1	1.03983e-43	0.608952	0.304	0.179	2.22783e-39
SRP14	5.44851e-23	0.607233	0.736	0.669	1.16734e-18
KMT2A	8.90938e-39	0.605681	0.289	0.173	1.90883e-34
JUNB	4.66317e-43	0.605329	0.355	0.213	9.99084e-39
HNRNPA3	1.74699e-59	0.596117	0.481	0.33	3.74293e-55
HNRNPH1	2.92645e-36	0.594323	0.316	0.203	6.26991e-32
WASF2	3.86548e-45	0.59365	0.32	0.19	8.28178e-41
TMEM30A	7.49528e-39	0.59338	0.283	0.168	1.60586e-34
BOD1L1	1.75941e-40	0.592105	0.311	0.19	3.76954e-36
PSMB8	5.93614e-47	0.591378	0.252	0.129	1.27182e-42
ACAP2	9.997e-57	0.587068	0.251	0.114	2.14186e-52
SPCS3	8.58338e-43	0.58621	0.302	0.177	1.83899e-38
JUN	2.44541e-50	0.585166	0.457	0.287	5.23928e-46
GNB1	2.71086e-52	0.583934	0.329	0.184	5.80802e-48
LEPROT	5.34393e-52	0.582186	0.48	0.337	1.14494e-47
XIST	1.21287e-33	0.582046	0.399	0.284	2.59858e-29
ZFP36L2	4.72955e-33	0.581114	0.329	0.218	1.01331e-28
YES1	6.24507e-70	0.580404	0.267	0.111	1.33801e-65
LRRFIP1	3.58232e-39	0.579023	0.354	0.233	7.67512e-35
TLN1	3.41492e-49	0.577589	0.343	0.202	7.31647e-45
NUCB2	4.53589e-38	0.573793	0.287	0.171	9.71815e-34
PNISR	5.55483e-41	0.572043	0.393	0.269	1.19012e-36
TUBA1B	6.61108e-34	0.569223	0.34	0.229	1.41642e-29
ITGA6	2.49549e-44	0.568512	0.278	0.149	5.3466e-40
CALCOCO2	6.29458e-38	0.565604	0.265	0.152	1.34861e-33
VPS13C	2.52224e-28	0.56511	0.28	0.184	5.40391e-24
ANKRD11	7.78608e-35	0.554406	0.273	0.165	1.66817e-30
SNHG7	1.07015e-32	0.552704	0.288	0.181	2.2928e-28
MTDH	2.94281e-38	0.55265	0.407	0.291	6.30497e-34
PIM3	9.22369e-30	0.549503	0.259	0.156	1.97617e-25
PNRC1	8.15562e-52	0.54896	0.493	0.347	1.74734e-47
PSIP1	8.01112e-35	0.548257	0.285	0.176	1.71638e-30
SEC62	3.92455e-50	0.547112	0.547	0.414	8.40835e-46
ANKRD12	3.2166e-31	0.545002	0.315	0.21	6.89158e-27
DYNC1H1	3.71182e-31	0.535847	0.267	0.166	7.95257e-27
COX7A1	3.44254e-44	0.529825	0.261	0.134	7.37564e-40
SH3GLB1	6.26641e-32	0.529803	0.29	0.184	1.34258e-27
HSPA1A	2.3866e-15	0.52904	0.328	0.257	5.11328e-11
TPR	8.39494e-25	0.523836	0.312	0.223	1.79862e-20
TMEM35B	4.5088e-27	0.523773	0.257	0.165	9.66011e-23
PLS3	2.39235e-25	0.521442	0.27	0.177	5.12561e-21
S100A10	5.72444e-78	0.520551	0.7	0.487	1.22646e-73
LUC7L3	2.81052e-23	0.519692	0.314	0.227	6.02154e-19
ROCK1	3.91799e-46	0.519377	0.294	0.161	8.39428e-42
MAP4	1.2938e-30	0.518804	0.302	0.198	2.77196e-26
SRRM2	6.38421e-31	0.510837	0.425	0.327	1.36782e-26
WSB1	3.11192e-39	0.507396	0.381	0.25	6.66729e-35
ROCK2	1.13472e-35	0.506121	0.251	0.141	2.43113e-31
JUND	1.90878e-34	0.501589	0.462	0.334	4.08955e-30
CLIC1	4.1488e-40	0.497744	0.478	0.352	8.8888e-36
SPAG9	3.74792e-35	0.496871	0.348	0.227	8.02993e-31
TSC22D1	1.53908e-24	0.49362	0.394	0.299	3.29747e-20
MGST2	5.97809e-37	0.493018	0.307	0.185	1.28081e-32
RSF1	4.22994e-27	0.492634	0.284	0.19	9.06264e-23
RBM39	8.4361e-28	0.49254	0.416	0.324	1.80743e-23
JAK1	8.15962e-32	0.492127	0.368	0.258	1.7482e-27
SCAF11	7.14005e-25	0.491784	0.338	0.25	1.52975e-20
MBNL1	4.26931e-39	0.49131	0.27	0.15	9.14699e-35
IGFBP7	8.20182e-116	0.489828	0.825	0.537	1.75724e-111
S100A6	2.01945e-174	0.489013	0.881	0.449	4.32668e-170
CCPG1	1.55803e-21	0.48412	0.319	0.24	3.33808e-17
PAK2	2.59625e-31	0.483408	0.304	0.197	5.56246e-27
CD151	4.99087e-26	0.478409	0.329	0.232	1.06929e-21
FUS	8.44629e-18	0.475936	0.315	0.248	1.80962e-13
CHD9	3.4125e-18	0.475905	0.275	0.202	7.31129e-14
CDC42	8.73306e-45	0.465062	0.519	0.393	1.87106e-40
PCM1	3.0335e-19	0.464683	0.291	0.215	6.49926e-15
RAC1	5.76167e-48	0.464029	0.59	0.471	1.23444e-43
SRSF7	1.21219e-20	0.463111	0.284	0.204	2.59712e-16
IER2	1.20774e-40	0.462739	0.421	0.269	2.58758e-36
CAST	1.32549e-36	0.458007	0.479	0.367	2.83987e-32
FERMT2	2.76896e-31	0.453381	0.252	0.148	5.9325e-27
MPHOSPH8	1.19505e-17	0.450129	0.285	0.214	2.56039e-13
DYNC1LI2	4.81462e-23	0.44884	0.267	0.179	1.03153e-18
TUBB	1.38759e-21	0.448808	0.268	0.184	2.97292e-17
ARL6IP5	1.43139e-20	0.446572	0.364	0.29	3.06676e-16
TLE5	1.55797e-21	0.445003	0.309	0.226	3.33795e-17
RBM25	1.15863e-19	0.444306	0.294	0.215	2.48237e-15
CSNK1A1	3.57177e-22	0.443777	0.331	0.247	7.65251e-18
BPTF	1.63927e-14	0.442815	0.27	0.208	3.51213e-10
ACTN4	1.29183e-22	0.442419	0.324	0.236	2.76775e-18
CALM1	1.90365e-70	0.438986	0.789	0.691	4.07858e-66
PRPF4B	2.48853e-16	0.435048	0.267	0.198	5.33168e-12
LPP	2.08934e-19	0.433123	0.296	0.217	4.47641e-15
ACTB	3.53788e-73	0.426769	0.804	0.631	7.57992e-69
RABAC1	3.78268e-23	0.423578	0.415	0.329	8.10439e-19
PDIA3	1.73104e-24	0.423354	0.419	0.332	3.70875e-20
ANP32B	1.01352e-16	0.422055	0.318	0.249	2.17147e-12
PHF3	5.03216e-17	0.42053	0.276	0.204	1.07814e-12
CNBP	9.07043e-24	0.409288	0.422	0.338	1.94334e-19
KRTCAP2	8.05499e-21	0.396947	0.414	0.341	1.72578e-16
ANXA5	9.55222e-15	0.396595	0.351	0.291	2.04656e-10
TM9SF3	7.76475e-12	0.396087	0.291	0.238	1.6636e-07
ARPC2	8.0965e-19	0.396013	0.391	0.319	1.73467e-14
MYL6	3.60875e-55	0.394633	0.772	0.639	7.73176e-51
HERPUD1	1.8643e-12	0.393846	0.372	0.318	3.99425e-08
TRAM1	6.33122e-17	0.389601	0.326	0.256	1.35646e-12
SEPTIN2	7.34759e-18	0.389	0.348	0.278	1.57422e-13
PCMTD1	4.76783e-11	0.387028	0.3	0.253	1.02151e-06
RAB11A	1.24389e-11	0.386182	0.276	0.225	2.66504e-07
GRN	3.04339e-13	0.385605	0.261	0.202	6.52046e-09
SFPQ	5.63653e-13	0.384684	0.285	0.228	1.20763e-08
SELENOM	3.17498e-22	0.382466	0.38	0.283	6.8024e-18
DDX46	1.18637e-10	0.376085	0.265	0.215	2.54179e-06
YWHAB	2.8219e-20	0.37483	0.481	0.412	6.04593e-16
CLIC4	8.51256e-38	0.363393	0.359	0.214	1.82382e-33
KIF5B	7.06714e-11	0.359884	0.292	0.245	1.51413e-06
GUK1	3.36204e-27	0.35821	0.501	0.405	7.20317e-23
DDX3X	1.87675e-11	0.358169	0.283	0.228	4.02094e-07
HNRNPU	1.75797e-17	0.3561	0.409	0.345	3.76645e-13
RBM3	2.2641e-12	0.35605	0.339	0.285	4.85083e-08
DDX18	1.52767e-11	0.355751	0.252	0.197	3.27303e-07
ARF1	9.26523e-17	0.354043	0.366	0.3	1.98508e-12
SF3B1	1.78337e-11	0.352331	0.31	0.259	3.82087e-07
LMNA	1.4781e-07	0.349085	0.262	0.224	0.00316684
RHOB	2.93063e-14	0.349024	0.295	0.222	6.27888e-10
ACTR2	1.44277e-11	0.346491	0.265	0.212	3.09114e-07
IK	3.82169e-12	0.346281	0.274	0.219	8.18796e-08
NFE2L2	3.09609e-10	0.345533	0.299	0.251	6.63337e-06
CHURC1	4.0665e-13	0.344855	0.322	0.264	8.71248e-09
HP1BP3	9.17983e-08	0.344578	0.301	0.266	0.00196678
CD46	1.26218e-08	0.343344	0.355	0.322	0.000270422
PJA2	4.81754e-10	0.342051	0.276	0.227	1.03216e-05
HNRNPR	8.5459e-10	0.34142	0.274	0.229	1.83096e-05
NDRG1	3.31464e-13	0.341255	0.311	0.246	7.10161e-09
PNN	1.70928e-08	0.340703	0.256	0.213	0.000366214
PPIG	3.82158e-09	0.338676	0.304	0.261	8.18773e-05
EIF5B	6.20943e-07	0.338101	0.271	0.236	0.0133037
PTMS	8.29986e-20	0.337474	0.429	0.346	1.77825e-15
ARPC5	5.74343e-11	0.337434	0.28	0.227	1.23053e-06
TSPO	1.1873e-10	0.334982	0.328	0.28	2.54378e-06
SRSF11	5.42449e-09	0.331293	0.302	0.261	0.00011622
CAPNS1	6.08575e-08	0.324998	0.272	0.234	0.00130387
HNRNPA2B1	3.82769e-23	0.321556	0.598	0.519	8.20083e-19
GCC2	2.8041e-06	0.318293	0.286	0.258	0.0600778
HNRNPD	1.21724e-10	0.314262	0.315	0.267	2.60793e-06
HSPB1	2.61264e-20	0.313375	0.578	0.494	5.59757e-16
CFL1	3.50834e-22	0.313121	0.554	0.478	7.51662e-18
PSME1	1.09561e-12	0.312807	0.381	0.326	2.34735e-08
HIPK2	9.95424e-06	0.30727	0.272	0.246	0.21327
SRRM1	1.72571e-09	0.301977	0.349	0.306	3.69734e-05
H3F3B	1.03682e-70	0.300028	0.751	0.555	2.22138e-66
SRSF5	1.5372e-07	0.299564	0.364	0.336	0.00329346
NAP1L1	8.43592e-14	0.298374	0.416	0.36	1.80739e-09
SRSF3	1.13645e-06	0.298086	0.303	0.274	0.0243485
DDX24	1.78211e-07	0.296621	0.354	0.329	0.00381817
NCL	4.4324e-16	0.295488	0.466	0.402	9.49641e-12
PURA	9.16331e-08	0.295241	0.257	0.218	0.00196324
ZBTB20	3.73166e-10	0.293354	0.32	0.269	7.99507e-06
FCGRT	1.33552e-10	0.292853	0.332	0.281	2.86135e-06
NOP53	1.1098e-05	0.291484	0.284	0.258	0.237775
ID2	4.91638e-09	0.289736	0.311	0.262	0.000105333
NORAD	9.1742e-08	0.284982	0.305	0.269	0.00196557
C12orf57	1.53625e-07	0.28176	0.335	0.302	0.00329141
DNAJA1	1.33516e-07	0.275512	0.326	0.289	0.00286058
EIF3A	0.000172153	0.274258	0.259	0.238	1
MORF4L1	1.26999e-13	0.270406	0.458	0.405	2.72096e-09
SUMO2	4.48214e-18	0.268509	0.555	0.48	9.60298e-14
SET	3.28752e-10	0.267322	0.429	0.391	7.04352e-06
EIF4G2	1.87907e-07	0.266506	0.361	0.332	0.00402591
C11orf58	5.47236e-05	0.264971	0.331	0.317	1
PRKAR1A	0.00175017	0.26265	0.251	0.239	1
CALD1	2.54687e-67	0.261325	0.53	0.296	5.45667e-63
RAB13	5.37799e-05	0.260434	0.302	0.283	1
SELENOW	3.39503e-13	0.260013	0.443	0.375	7.27386e-09
EID1	1.07773e-12	0.255581	0.484	0.429	2.30903e-08
HNRNPDL	8.61192e-08	0.251998	0.385	0.352	0.0018451
MTRNR2L12	1.95557e-15	-0.250046	0.529	0.639	4.18982e-11
RPS16	5.19446e-22	-0.260453	0.671	0.742	1.11291e-17
ESD	5.09595e-18	-0.260838	0.203	0.327	1.09181e-13
CD164	3.96084e-26	-0.263536	0.192	0.343	8.48609e-22
EIF3H	5.48913e-19	-0.263974	0.213	0.34	1.17605e-14
SEC61B	5.5995e-21	-0.264534	0.3	0.448	1.19969e-16
BEX4	1.63493e-22	-0.266132	0.14	0.265	3.50285e-18
RPL21	5.05717e-26	-0.266204	0.796	0.828	1.0835e-21
METTL9	7.20324e-23	-0.266639	0.169	0.304	1.54329e-18
C18orf32	1.50728e-25	-0.266801	0.196	0.344	3.22935e-21
MLF2	5.48781e-26	-0.267194	0.124	0.256	1.17576e-21
SF3B5	6.9233e-24	-0.268937	0.162	0.298	1.48332e-19
SOD2	1.05968e-21	-0.269572	0.174	0.305	2.27036e-17
MT-ATP8	6.10399e-18	-0.270155	0.309	0.441	1.30778e-13
NDUFB9	3.14112e-21	-0.270356	0.252	0.386	6.72985e-17
MRPL51	9.77414e-24	-0.271744	0.184	0.325	2.09411e-19
GSTK1	2.73886e-23	-0.277306	0.18	0.318	5.86801e-19
RPL10A	8.52892e-23	-0.278473	0.608	0.685	1.82732e-18
BAG1	4.51477e-25	-0.280345	0.163	0.301	9.67289e-21
ELOB	8.42558e-19	-0.283252	0.391	0.522	1.80518e-14
RPL13A	3.78403e-25	-0.284151	0.724	0.787	8.10728e-21
RTN4	8.25165e-14	-0.286085	0.447	0.53	1.76792e-09
MRPL20	4.58992e-20	-0.286398	0.251	0.384	9.83391e-16
CYBA	1.43093e-16	-0.29007	0.199	0.31	3.06578e-12
UQCRC2	6.69336e-28	-0.293449	0.141	0.284	1.43405e-23
CFDP1	2.3313e-21	-0.297388	0.188	0.318	4.99481e-17
RPL31	6.14906e-19	-0.297568	0.468	0.591	1.31744e-14
OAZ1	5.81209e-18	-0.298853	0.379	0.507	1.24524e-13
RNF181	6.23904e-22	-0.299717	0.16	0.287	1.33671e-17
LRPAP1	1.58146e-25	-0.301818	0.171	0.309	3.38828e-21
SLIRP	2.76622e-23	-0.302582	0.167	0.299	5.92662e-19
REXO2	1.46235e-25	-0.304127	0.142	0.275	3.13308e-21
RPL23	5.89497e-27	-0.306801	0.691	0.765	1.263e-22
APRT	5.60006e-24	-0.308146	0.163	0.296	1.19981e-19
RPL41	2.1375e-46	-0.308541	0.894	0.901	4.57959e-42
UBL5	1.80274e-22	-0.312323	0.363	0.498	3.86237e-18
GTF2H5	4.22394e-28	-0.316614	0.129	0.269	9.04979e-24
ALDH9A1	6.15244e-31	-0.317184	0.117	0.261	1.31816e-26
C19orf53	1.98254e-21	-0.318604	0.235	0.371	4.24758e-17
TUBB4B	1.42733e-30	-0.322447	0.117	0.258	3.05805e-26
RPS17	5.69372e-22	-0.322511	0.492	0.609	1.21988e-17
NDUFB4	4.94934e-26	-0.323257	0.281	0.433	1.0604e-21
HEBP2	8.76011e-31	-0.323435	0.141	0.292	1.87685e-26
UXT	6.76294e-31	-0.32415	0.139	0.291	1.44896e-26
DSTN	6.42498e-20	-0.32421	0.468	0.58	1.37655e-15
OST4	2.66604e-26	-0.3265	0.316	0.47	5.71199e-22
MZT2B	5.8796e-25	-0.326604	0.217	0.364	1.25971e-20
EEF2	8.14799e-21	-0.326871	0.326	0.466	1.74571e-16
MRPS24	3.34544e-32	-0.326975	0.158	0.317	7.16761e-28
SELENOP	1.34522e-13	-0.327984	0.385	0.495	2.88214e-09
C1QBP	4.49411e-29	-0.32808	0.153	0.303	9.62864e-25
EEF1G	1.8712e-24	-0.32824	0.483	0.606	4.00905e-20
DNAJC19	4.33676e-34	-0.32891	0.109	0.259	9.29151e-30
NDUFS4	7.99333e-32	-0.329384	0.125	0.277	1.71257e-27
EEF1A1	1.11492e-65	-0.329896	0.951	0.978	2.38871e-61
FDX1	6.4377e-30	-0.332887	0.118	0.258	1.37928e-25
NSA2	1.72154e-27	-0.333322	0.18	0.331	3.68839e-23
MT-ND4L	3.76717e-30	-0.333334	0.752	0.836	8.07117e-26
NDUFA10	1.55174e-35	-0.333888	0.108	0.264	3.3246e-31
SERF2	3.00559e-33	-0.334575	0.708	0.774	6.43948e-29
MICOS13	5.28208e-33	-0.33683	0.178	0.344	1.13168e-28
SMIM19	1.75981e-28	-0.338176	0.117	0.253	3.77038e-24
NDUFA6	5.32877e-34	-0.342763	0.161	0.323	1.14169e-29
FAM107B	2.35915e-31	-0.343615	0.133	0.28	5.05449e-27
TOMM5	4.69065e-32	-0.344645	0.139	0.294	1.00497e-27
COPS9	2.86864e-28	-0.344652	0.199	0.355	6.14606e-24
NDUFS3	4.55555e-37	-0.345095	0.099	0.254	9.76026e-33
RPS4X	8.95258e-38	-0.345263	0.804	0.825	1.91809e-33
SPCS1	4.50074e-28	-0.345758	0.294	0.45	9.64283e-24
MRPL57	8.34901e-34	-0.347073	0.175	0.346	1.78877e-29
SNHG29	1.80026e-24	-0.347331	0.437	0.553	3.85707e-20
RPLP0	4.47112e-27	-0.347732	0.51	0.624	9.57938e-23
TPT1	1.01716e-34	-0.348241	0.947	0.965	2.17927e-30
NPM1	4.85224e-25	-0.348341	0.384	0.512	1.03959e-20
HIST1H4C	2.03174e-33	-0.349494	0.135	0.287	4.353e-29
HSPA9	8.82102e-37	-0.351319	0.143	0.314	1.8899e-32
NDUFB5	1.52768e-28	-0.351985	0.195	0.346	3.27305e-24
SKP1	3.60055e-24	-0.352194	0.443	0.55	7.71418e-20
NDUFB6	9.67997e-34	-0.352551	0.156	0.319	2.07393e-29
NDUFA11	2.7644e-31	-0.352954	0.318	0.489	5.92273e-27
MT-ND5	1.94205e-50	-0.353002	0.984	0.981	4.16084e-46
MGST3	5.15794e-27	-0.359246	0.434	0.552	1.10509e-22
TMBIM6	8.63383e-26	-0.359878	0.498	0.605	1.8498e-21
VDAC2	1.89075e-28	-0.361978	0.19	0.336	4.05093e-24
NDUFS6	4.91325e-26	-0.362592	0.25	0.398	1.05266e-21
ERP29	3.49304e-40	-0.363251	0.174	0.357	7.48383e-36
PPCS	1.30723e-34	-0.364483	0.121	0.276	2.80074e-30
MT-ND4	1.6729e-68	-0.368077	1	1	3.58418e-64
COX7A2	1.00732e-27	-0.368557	0.366	0.504	2.15817e-23
EIF3K	4.75149e-28	-0.369254	0.357	0.507	1.01801e-23
TMEM14B	1.01728e-37	-0.370011	0.162	0.335	2.17953e-33
GABARAP	2.95545e-32	-0.371719	0.411	0.563	6.33205e-28
GTF3C6	5.82853e-39	-0.371802	0.11	0.275	1.24876e-34
COX7A2L	1.36417e-30	-0.372639	0.228	0.388	2.92274e-26
TUFM	7.21276e-35	-0.372916	0.148	0.311	1.54533e-30
MT-ND2	2.72821e-53	-0.374064	0.999	0.999	5.8452e-49
EEF1B2	3.37745e-28	-0.374734	0.47	0.608	7.23618e-24
TOMM6	6.64835e-35	-0.37476	0.204	0.38	1.42441e-30
MT-ATP6	2.16704e-70	-0.376393	1	1	4.64288e-66
BLOC1S1	1.24011e-24	-0.376885	0.238	0.383	2.65693e-20
MT-ND3	3.8993e-81	-0.377169	0.999	0.999	8.35425e-77
HMGN3	3.32707e-33	-0.386237	0.237	0.407	7.12825e-29
NDUFA7	8.28646e-39	-0.388291	0.148	0.32	1.77537e-34
CTSB	3.89904e-25	-0.388293	0.165	0.298	8.3537e-21
SNHG8	2.41067e-31	-0.39111	0.173	0.329	5.16486e-27
LSM3	6.07296e-30	-0.391428	0.191	0.347	1.30113e-25
MT-CYB	3.82519e-77	-0.391932	0.999	1	8.19546e-73
TALDO1	5.28585e-36	-0.395212	0.145	0.31	1.13249e-31
ATP6V0E1	4.50704e-27	-0.395935	0.351	0.481	9.65633e-23
RNASEK	5.82388e-26	-0.39609	0.411	0.538	1.24777e-21
SAP18	3.10164e-29	-0.39836	0.341	0.501	6.64526e-25
MT-ND1	1.53132e-66	-0.399024	0.993	0.996	3.28085e-62
SNRPN	2.97908e-44	-0.399374	0.137	0.323	6.38268e-40
TBCA	2.75968e-34	-0.400659	0.272	0.451	5.91261e-30
HMGN1	1.39783e-40	-0.406653	0.189	0.374	2.99484e-36
NDUFA3	1.26942e-38	-0.406727	0.156	0.33	2.71972e-34
PGK1	1.87239e-36	-0.40896	0.227	0.406	4.0116e-32
CHCHD2	1.00401e-33	-0.410182	0.466	0.59	2.15109e-29
RPL7	1.49623e-50	-0.410635	0.661	0.755	3.20568e-46
SDHB	8.71717e-36	-0.415694	0.112	0.267	1.86765e-31
MT-CO2	9.23834e-103	-0.416841	1	1	1.97931e-98
CAT	1.24597e-45	-0.420608	0.135	0.324	2.6695e-41
CYC1	1.64399e-44	-0.423406	0.12	0.299	3.52225e-40
TMEM141	1.93434e-46	-0.424113	0.119	0.305	4.14432e-42
ATP5F1E	1.33092e-45	-0.4257	0.586	0.708	2.8515e-41
NDUFV1	9.28967e-43	-0.426238	0.093	0.26	1.99031e-38
CNDP2	1.12839e-38	-0.427107	0.11	0.272	2.41757e-34
PPDPF	7.92682e-40	-0.428049	0.155	0.326	1.69832e-35
MOCS2	4.897e-47	-0.428616	0.114	0.299	1.04918e-42
SMDT1	4.27866e-37	-0.430346	0.211	0.387	9.16703e-33
SCP2	2.87522e-34	-0.431784	0.259	0.433	6.16016e-30
CXXC5	1.88747e-52	-0.432606	0.072	0.252	4.0439e-48
PDHA1	2.32855e-53	-0.435862	0.072	0.257	4.98892e-49
ADH5	7.68168e-43	-0.437235	0.167	0.357	1.6458e-38
RBP5	8.4569e-10	-0.43902	0.346	0.397	1.81189e-05
RPL6	7.19804e-54	-0.439484	0.658	0.774	1.54218e-49
TMED4	1.03357e-46	-0.442525	0.112	0.294	2.21442e-42
GLS	1.90072e-35	-0.444967	0.199	0.368	4.07228e-31
COX6C	1.75779e-37	-0.447423	0.433	0.574	3.76607e-33
AURKAIP1	7.00954e-44	-0.447647	0.204	0.403	1.50179e-39
MLEC	2.20177e-57	-0.448762	0.075	0.269	4.7173e-53
ALKBH7	2.45132e-42	-0.449258	0.146	0.324	5.25196e-38
ATP5ME	5.70517e-43	-0.449492	0.273	0.47	1.22233e-38
SUCLG2	6.61415e-45	-0.451632	0.101	0.274	1.41708e-40
HADHB	2.85792e-40	-0.453767	0.157	0.331	6.1231e-36
PKM	1.12359e-36	-0.454232	0.167	0.327	2.40729e-32
PHB	1.97492e-47	-0.456175	0.13	0.32	4.23127e-43
UBB	6.86395e-47	-0.45677	0.517	0.664	1.4706e-42
MT-CO3	1.09873e-103	-0.457146	1	1	2.35403e-99
NDUFB10	1.54086e-38	-0.45799	0.27	0.447	3.30129e-34
ATOX1	2.36076e-34	-0.460458	0.248	0.422	5.05793e-30
NDUFB8	2.23633e-45	-0.462218	0.252	0.453	4.79133e-41
TIMM13	1.2315e-50	-0.466787	0.1	0.287	2.6385e-46
ACADVL	1.93201e-49	-0.467802	0.104	0.287	4.13932e-45
NDUFS5	4.90235e-46	-0.470169	0.303	0.497	1.05033e-41
ASAH1	5.55613e-43	-0.470848	0.2	0.391	1.1904e-38
RPS27L	3.0354e-37	-0.471044	0.342	0.525	6.50334e-33
NDUFAB1	8.52719e-44	-0.471616	0.215	0.408	1.82695e-39
NDUFS7	1.92192e-45	-0.473216	0.161	0.351	4.11771e-41
NDUFB7	4.88245e-45	-0.475001	0.257	0.455	1.04606e-40
ANXA4	7.0692e-54	-0.476261	0.104	0.302	1.51458e-49
TPM1	8.57108e-20	-0.476962	0.211	0.331	1.83635e-15
NPC2	5.35697e-44	-0.478219	0.268	0.461	1.14773e-39
NDUFB1	2.61569e-45	-0.478708	0.203	0.4	5.60412e-41
MSRB2	5.24301e-50	-0.479889	0.081	0.259	1.12331e-45
HINT2	1.9301e-48	-0.481365	0.112	0.298	4.13524e-44
METTL7A	9.21408e-52	-0.483351	0.085	0.269	1.97412e-47
COX20	5.07702e-50	-0.485037	0.121	0.315	1.08775e-45
HIGD2A	3.27578e-58	-0.486254	0.124	0.339	7.01837e-54
MRPL41	4.24992e-46	-0.487688	0.174	0.368	9.10545e-42
TMEM256	3.35602e-40	-0.489157	0.114	0.279	7.19027e-36
GLRX5	2.0031e-54	-0.490145	0.132	0.337	4.29165e-50
DAB2	3.80352e-21	-0.491115	0.312	0.424	8.14904e-17
PARK7	8.80986e-45	-0.492392	0.31	0.498	1.88751e-40
CUTA	8.91519e-59	-0.499124	0.159	0.382	1.91008e-54
DECR1	1.28301e-47	-0.499496	0.13	0.318	2.74885e-43
PRDX1	4.47874e-46	-0.499892	0.483	0.644	9.5957e-42
ATP5PB	1.24858e-51	-0.500116	0.162	0.367	2.67509e-47
ATP6V0B	5.65446e-37	-0.500385	0.203	0.366	1.21147e-32
PGRMC1	2.69035e-52	-0.500767	0.171	0.38	5.76408e-48
MICOS10	1.33196e-53	-0.500776	0.244	0.458	2.85373e-49
SDHD	2.76121e-46	-0.506154	0.173	0.364	5.91589e-42
MDH2	5.02683e-52	-0.511064	0.132	0.331	1.077e-47
NDUFB3	1.10218e-48	-0.512256	0.194	0.394	2.36143e-44
ST13	5.83913e-45	-0.515553	0.306	0.502	1.25103e-40
COX14	3.92263e-50	-0.516128	0.154	0.356	8.40423e-46
FAM162A	7.79997e-64	-0.520338	0.101	0.323	1.67114e-59
MRPL34	1.23461e-49	-0.52413	0.119	0.306	2.64516e-45
SMS	1.44363e-56	-0.52502	0.099	0.3	3.09297e-52
CIB1	1.12438e-51	-0.529904	0.151	0.352	2.40898e-47
NDUFB11	2.65316e-53	-0.538022	0.249	0.459	5.68439e-49
CISD1	1.46311e-60	-0.546111	0.099	0.312	3.13471e-56
FARP1	1.71943e-64	-0.546373	0.063	0.266	3.68389e-60
BLVRB	1.75738e-55	-0.546891	0.112	0.311	3.76518e-51
TPI1	2.25837e-51	-0.549534	0.315	0.508	4.83857e-47
MT-CO1	6.83639e-164	-0.549925	1	1	1.4647e-159
PHPT1	9.25795e-59	-0.554688	0.183	0.403	1.98352e-54
UQCR11	3.56548e-56	-0.555276	0.303	0.51	7.63904e-52
AIG1	6.06917e-59	-0.556938	0.098	0.304	1.30032e-54
ECI1	4.87742e-67	-0.559091	0.101	0.325	1.04499e-62
CBR1	6.63119e-58	-0.559812	0.099	0.302	1.42073e-53
PRDX6	6.90913e-56	-0.561088	0.25	0.461	1.48028e-51
BEX3	4.77628e-53	-0.567149	0.251	0.454	1.02332e-48
ATP5PD	1.96114e-60	-0.578818	0.232	0.46	4.20175e-56
NDUFA2	1.85261e-63	-0.579129	0.182	0.415	3.96921e-59
ISCU	1.99024e-57	-0.579617	0.264	0.484	4.26409e-53
COA3	2.61803e-65	-0.582197	0.146	0.377	5.60912e-61
COBLL1	3.55592e-64	-0.583185	0.078	0.287	7.61856e-60
NDUFC1	8.49494e-56	-0.590441	0.302	0.516	1.82004e-51
MRPS36	4.02964e-60	-0.595786	0.115	0.327	8.63351e-56
NDUFA5	1.04684e-68	-0.60099	0.174	0.414	2.24285e-64
PRR13	1.14147e-63	-0.601075	0.131	0.355	2.4456e-59
GRHPR	4.97859e-52	-0.601952	0.104	0.293	1.06666e-47
NDUFS8	6.43648e-65	-0.607814	0.161	0.392	1.37902e-60
ATP5PO	2.61461e-59	-0.612789	0.247	0.465	5.6018e-55
MMP24OS	9.3695e-70	-0.613935	0.121	0.354	2.00741e-65
AKR7A2	8.47383e-56	-0.61521	0.101	0.298	1.81552e-51
SLC25A4	1.053e-62	-0.615996	0.095	0.302	2.25604e-58
ATP5PF	4.27832e-70	-0.61608	0.414	0.618	9.16631e-66
NDUFV2	3.24286e-63	-0.620285	0.198	0.426	6.94783e-59
COX6A1	4.39012e-71	-0.623787	0.402	0.598	9.40584e-67
HINT1	3.14506e-84	-0.626707	0.49	0.694	6.73829e-80
ATP6V1F	4.06108e-65	-0.628259	0.211	0.443	8.70087e-61
ECH1	1.55682e-59	-0.63009	0.156	0.373	3.33548e-55
COX6B1	2.01914e-71	-0.633493	0.353	0.573	4.326e-67
GHITM	1.27764e-66	-0.634951	0.197	0.432	2.73735e-62
CST3	6.78984e-67	-0.636444	0.325	0.545	1.45472e-62
ATP5F1B	1.57255e-63	-0.637063	0.231	0.452	3.36919e-59
NDUFA1	4.69995e-68	-0.638703	0.266	0.5	1.00696e-63
CYCS	8.57596e-66	-0.639478	0.145	0.367	1.8374e-61
ATP5F1C	4.16589e-64	-0.64102	0.251	0.474	8.92541e-60
SDHC	6.52307e-67	-0.644354	0.16	0.394	1.39757e-62
ATP5MD	8.11499e-71	-0.646133	0.269	0.513	1.73864e-66
VAMP8	1.23613e-75	-0.647776	0.147	0.401	2.64841e-71
PRDX5	5.88106e-70	-0.651897	0.28	0.513	1.26002e-65
GAPDH	3.95343e-99	-0.655624	0.618	0.797	8.47023e-95
ATP5MPL	8.0349e-71	-0.659022	0.21	0.453	1.72148e-66
CTSD	1.21906e-57	-0.660077	0.182	0.391	2.61183e-53
ATP5IF1	3.17171e-72	-0.660231	0.357	0.583	6.79539e-68
ATP6V0C	1.96902e-68	-0.665479	0.22	0.451	4.21862e-64
CRYZ	2.53026e-81	-0.665974	0.036	0.26	5.42108e-77
NDUFA13	8.31126e-84	-0.675265	0.355	0.59	1.78069e-79
ATP5MC1	8.35668e-71	-0.676794	0.184	0.42	1.79042e-66
CTSH	2.02093e-68	-0.683851	0.101	0.324	4.32984e-64
ATP5MC2	1.98446e-88	-0.685301	0.347	0.598	4.2517e-84
NQO2	3.40133e-53	-0.691083	0.091	0.275	7.28735e-49
UQCRB	5.32849e-98	-0.692384	0.476	0.687	1.14163e-93
COX4I1	7.83599e-98	-0.693603	0.479	0.69	1.67886e-93
SAT1	5.69509e-100	-0.694568	0.29	0.578	1.22017e-95
TXNDC17	3.83972e-73	-0.694981	0.134	0.376	8.2266e-69
SOD1	2.36884e-79	-0.695939	0.411	0.632	5.07525e-75
ATP6V1D	3.84714e-82	-0.696739	0.093	0.344	8.24249e-78
IDH2	1.98017e-72	-0.696958	0.071	0.29	4.24251e-68
GSTP1	9.52356e-53	-0.704248	0.502	0.602	2.04042e-48
ATP5MF	2.31472e-82	-0.708577	0.147	0.409	4.95929e-78
SLC25A3	2.02314e-80	-0.709156	0.303	0.542	4.33458e-76
PRDX2	1.74802e-80	-0.713212	0.242	0.494	3.74513e-76
ARHGAP24	2.07991e-98	-0.713693	0.022	0.273	4.4562e-94
SEPHS2	2.36598e-72	-0.718365	0.086	0.312	5.06912e-68
ECI2	7.03432e-70	-0.721984	0.132	0.367	1.5071e-65
VDAC1	2.10088e-93	-0.729807	0.14	0.423	4.50114e-89
UQCRFS1	3.2389e-89	-0.730673	0.131	0.406	6.93935e-85
EFHD1	1.52089e-91	-0.743159	0.021	0.255	3.25852e-87
UQCRH	1.03522e-80	-0.745641	0.314	0.544	2.21796e-76
ALDH1A1	1.79415e-89	-0.74825	0.098	0.366	3.84396e-85
GPX4	2.38657e-90	-0.757205	0.354	0.615	5.11323e-86
ATP5MG	1.05618e-101	-0.760509	0.347	0.609	2.26287e-97
UQCRQ	9.53518e-91	-0.764404	0.265	0.538	2.04291e-86
ACADM	1.38994e-82	-0.767194	0.108	0.363	2.97796e-78
PRDX3	2.80802e-90	-0.77449	0.157	0.433	6.01618e-86
MRPS6	1.71896e-76	-0.77752	0.067	0.294	3.68288e-72
QDPR	1.17456e-65	-0.778098	0.059	0.258	2.51649e-61
COX5B	3.11079e-94	-0.782273	0.414	0.634	6.66486e-90
CYS1	8.3712e-101	-0.784485	0.023	0.278	1.79353e-96
ETFB	4.68645e-78	-0.787193	0.202	0.458	1.00407e-73
PHYH	1.64175e-78	-0.788772	0.075	0.308	3.51745e-74
SH3YL1	6.78058e-91	-0.804238	0.062	0.32	1.45274e-86
ATP5F1D	3.6017e-105	-0.806189	0.305	0.582	7.71663e-101
NDUFB2	1.12438e-106	-0.812348	0.296	0.579	2.40899e-102
ENO1	1.70238e-95	-0.813037	0.204	0.478	3.64735e-91
SLC25A6	6.09613e-106	-0.815394	0.215	0.515	1.3061e-101
KCNJ16	2.5722e-110	-0.818349	0.009	0.274	5.51094e-106
ATP1A1	1.50434e-46	-0.822078	0.229	0.402	3.22304e-42
COX5A	8.88657e-96	-0.823446	0.175	0.455	1.90395e-91
MPC1	1.62878e-86	-0.824311	0.143	0.4	3.48966e-82
MSRA	1.29435e-62	-0.82783	0.067	0.261	2.77315e-58
CDH16	2.32479e-100	-0.830141	0.01	0.255	4.98085e-96
MT2A	1.97448e-85	-0.837242	0.442	0.676	4.23033e-81
DHRS4L2	2.83382e-66	-0.837866	0.071	0.274	6.07146e-62
CA2	1.68728e-82	-0.842102	0.075	0.316	3.615e-78
QPRT	1.59549e-84	-0.856396	0.029	0.255	3.41834e-80
DDT	1.2546e-113	-0.861377	0.198	0.515	2.68799e-109
NDUFA4	2.49788e-139	-0.866414	0.521	0.718	5.3517e-135
SHMT1	5.73174e-84	-0.867816	0.03	0.254	1.22803e-79
ACAA1	8.78018e-93	-0.871875	0.082	0.349	1.88115e-88
ATP5F1A	3.25137e-109	-0.872748	0.184	0.482	6.96605e-105
KRT8	6.91011e-109	-0.873443	0.02	0.288	1.48049e-104
PTGR1	8.17138e-98	-0.87383	0.075	0.347	1.75072e-93
SAT2	2.12995e-87	-0.878986	0.143	0.409	4.56342e-83
PTH1R	3.47505e-92	-0.883088	0.025	0.264	7.4453e-88
COX8A	2.77195e-119	-0.886933	0.317	0.592	5.9389e-115
BDH2	2.72166e-107	-0.891109	0.107	0.409	5.83115e-103
GLRX	1.94147e-100	-0.893818	0.125	0.414	4.1596e-96
EZR	2.37292e-109	-0.900445	0.069	0.36	5.08398e-105
OCIAD2	1.0906e-103	-0.90275	0.143	0.44	2.33661e-99
GSTM3	1.48837e-63	-0.908857	0.09	0.289	3.18884e-59
CYSTM1	3.7211e-125	-0.913245	0.256	0.564	7.97246e-121
UQCR10	6.14143e-126	-0.914139	0.202	0.529	1.3158e-121
BNIP3	1.05794e-107	-0.9252	0.093	0.387	2.26663e-103
GCSH	2.17274e-114	-0.925947	0.087	0.396	4.65509e-110
PBLD	3.06058e-94	-0.940983	0.032	0.277	6.55729e-90
PCBD1	2.14902e-130	-0.948344	0.048	0.371	4.60428e-126
MPC2	9.7625e-132	-0.963095	0.15	0.489	2.09161e-127
SPINT2	9.19668e-125	-0.969483	0.051	0.362	1.97039e-120
COX7B	4.37136e-131	-0.970283	0.296	0.6	9.36565e-127
HSPE1	3.92677e-135	-0.970977	0.259	0.592	8.4131e-131
CKB	8.27093e-92	-0.971887	0.03	0.268	1.77205e-87
MDH1	3.13799e-130	-0.971921	0.086	0.416	6.72315e-126
HSPD1	1.60488e-137	-0.976851	0.24	0.585	3.43845e-133
COX7C	5.62063e-197	-0.988498	0.496	0.766	1.20422e-192
PEPD	4.95528e-89	-0.996646	0.134	0.396	1.06167e-84
ACAA2	5.96157e-121	-1.00132	0.1	0.419	1.27727e-116
ATP5MC3	4.97104e-146	-1.0036	0.301	0.623	1.06505e-141
TSTD1	4.41099e-146	-1.00736	0.025	0.361	9.45055e-142
DBI	1.5353e-138	-1.01008	0.193	0.542	3.28937e-134
ALDH2	1.16455e-124	-1.01386	0.104	0.43	2.49504e-120
IMPA2	3.35e-132	-1.014	0.035	0.354	7.17738e-128
MIF	1.6681e-187	-1.01428	0.464	0.742	3.5739e-183
ACAT1	4.94773e-129	-1.02476	0.193	0.526	1.06005e-124
AKR1A1	1.17665e-93	-1.02769	0.106	0.369	2.52098e-89
CA12	6.60436e-103	-1.03029	0.009	0.259	1.41498e-98
KRT18	2.55776e-128	-1.04681	0.014	0.314	5.48e-124
TXN	2.98168e-139	-1.05777	0.364	0.681	6.38825e-135
LAMTOR5	1.68057e-141	-1.07116	0.268	0.604	3.60061e-137
CRYL1	1.46702e-130	-1.07362	0.082	0.41	3.14309e-126
ASS1	2.72698e-76	-1.07972	0.096	0.32	5.84255e-72
DNPH1	8.63821e-141	-1.08046	0.069	0.412	1.85074e-136
ADI1	7.8583e-138	-1.08678	0.126	0.477	1.68364e-133
ALDH6A1	4.59401e-107	-1.08987	0.113	0.406	9.84267e-103
C11orf54	1.58532e-115	-1.0966	0.122	0.432	3.39654e-111
MT1E	5.12488e-113	-1.11347	0.267	0.561	1.09801e-108
CLTRN	8.52113e-94	-1.11887	0.034	0.279	1.82565e-89
GLYAT	1.12129e-88	-1.11919	0.033	0.267	2.40236e-84
FTH1	4.23242e-274	-1.1228	0.853	0.962	9.06795e-270
TMEM176B	2.28486e-147	-1.13722	0.028	0.367	4.89531e-143
CAMK2N1	1.61083e-167	-1.19072	0.047	0.424	3.45121e-163
ACY1	6.13354e-93	-1.19209	0.04	0.285	1.31411e-88
ACSM2A	6.35047e-89	-1.20327	0.051	0.291	1.36059e-84
BHMT2	2.69612e-151	-1.21763	0.052	0.409	5.77644e-147
SLC3A1	1.20006e-146	-1.21926	0.034	0.377	2.57112e-142
ECHS1	2.93314e-152	-1.22371	0.153	0.52	6.28425e-148
SLC25A5	4.45968e-166	-1.22913	0.235	0.589	9.55487e-162
TMEM176A	2.44024e-156	-1.25559	0.03	0.385	5.22821e-152
PDZK1	1.31913e-138	-1.27446	0.043	0.372	2.82624e-134
PCSK1N	4.18892e-152	-1.28645	0.032	0.382	8.97477e-148
MGST1	1.11055e-142	-1.29123	0.033	0.367	2.37935e-138
MT1F	6.21244e-145	-1.30932	0.06	0.407	1.33102e-140
CHCHD10	8.69249e-199	-1.31803	0.135	0.55	1.86237e-194
DCXR	9.09964e-144	-1.32147	0.089	0.44	1.9496e-139
SUCLG1	1.93588e-175	-1.33622	0.151	0.546	4.14763e-171
MAL	3.50791e-115	-1.33882	0.016	0.291	7.5157e-111
EPCAM	1.4317e-160	-1.3431	0.023	0.38	3.06741e-156
FABP1	2.39594e-75	-1.36241	0.053	0.265	5.13329e-71
SMIM24	2.08536e-153	-1.36981	0.032	0.382	4.46788e-149
RIDA	1.08485e-149	-1.37603	0.08	0.434	2.32429e-145
CMBL	2.74217e-175	-1.40099	0.075	0.47	5.8751e-171
BBOX1	3.89825e-137	-1.41533	0.043	0.368	8.352e-133
FBP1	5.64698e-150	-1.45689	0.06	0.411	1.20987e-145
CD24	9.93038e-165	-1.48176	0.038	0.405	2.12758e-160
BHMT	2.18004e-131	-1.50205	0.047	0.363	4.67074e-127
LDHB	0	-1.55958	0.27	0.749	0
PEBP1	0	-1.5705	0.383	0.842	0
ATP1B1	6.64372e-186	-1.58346	0.222	0.599	1.42342e-181
MT1X	9.67445e-171	-1.58493	0.248	0.609	2.07275e-166
CYB5A	4.00753e-303	-1.58684	0.229	0.733	8.58613e-299
NAT8	1.10813e-131	-1.60523	0.056	0.371	2.37417e-127
UGT2B7	8.84893e-121	-1.6573	0.067	0.37	1.89588e-116
PCK1	2.0196e-144	-1.66878	0.073	0.414	4.32699e-140
GSTA2	3.82262e-103	-1.70497	0.042	0.303	8.18996e-99
MIOX	1.60891e-142	-1.76358	0.071	0.404	3.44709e-138
FTL	7.09007e-269	-1.77846	0.847	0.967	1.51905e-264
CRYAB	1.21562e-230	-1.79147	0.132	0.591	2.60446e-226
GATM	1.4999e-203	-1.86607	0.104	0.526	3.21353e-199
GPX3	1.20087e-151	-1.90406	0.251	0.586	2.57286e-147
PDZK1IP1	3.90818e-225	-1.93772	0.091	0.54	8.37327e-221
MT1H	1.45255e-192	-1.93921	0.15	0.549	3.11209e-188
APOE	5.24845e-217	-2.00326	0.167	0.591	1.12448e-212
DEFB1	1.13119e-105	-2.02068	0.075	0.347	2.42358e-101
GSTA1	3.33934e-173	-2.02174	0.099	0.477	7.15453e-169
CXCL14	2.47427e-257	-2.06257	0.102	0.586	5.30112e-253
WFDC2	5.77221e-98	-2.10662	0.019	0.262	1.2367e-93
SPP1	9.73285e-227	-2.12602	0.109	0.556	2.08526e-222
ALDOB	6.33958e-175	-2.27527	0.175	0.539	1.35826e-170
MT1G	9.98198e-275	-2.3243	0.348	0.764	2.13864e-270
FXYD2	0	-2.47097	0.259	0.87	0

## Sheet: Proximal convoluted cluster
Dataset S3: Markers of non-immune cell clusters from normal cell atlas, Related to Figure 4
Proximal convoluted tubule cluster
	p_val	avg_logFC	pct.1	pct.2	p_val_adj
GPX3	0	2.15018	0.933	0.415	0
UGT2B7	0	2.14021	0.812	0.178	0
ALDOB	0	1.84033	0.9	0.357	0
PRAP1	0	1.80509	0.603	0.063	0
FABP1	0	1.76603	0.652	0.108	0
ALB	0	1.717	0.53	0.069	0
APOE	0	1.60246	0.923	0.405	0
PAH	0	1.50084	0.571	0.065	0
ASS1	0	1.39815	0.68	0.169	0
PRODH2	0	1.38605	0.498	0.052	0
DPEP1	0	1.38436	0.453	0.049	0
GSTA1	0	1.36532	0.811	0.301	0
GATM	0	1.36048	0.872	0.337	0
HPD	0	1.34498	0.504	0.081	0
MT1X	0	1.32492	0.851	0.463	0
FTL	0	1.32251	0.994	0.933	0
SLC7A8	0	1.29807	0.425	0.075	0
GSTA2	3.47366e-281	1.29387	0.55	0.177	7.44231e-277
CXCL14	0	1.2653	0.896	0.394	0
SMIM24	0	1.21718	0.652	0.23	0
SLC22A8	0	1.19702	0.355	0.024	0
PDZK1IP1	0	1.1957	0.903	0.34	0
ACSM2A	0	1.19339	0.603	0.15	0
SLC7A7	0	1.15102	0.371	0.032	0
FAM151A	0	1.14603	0.315	0.022	0
MME	0	1.14601	0.414	0.059	0
SLC16A9	0	1.1161	0.495	0.108	0
SUCLG1	1.12231e-259	1.08655	0.72	0.412	2.40454e-255
SLC4A4	2.92277e-291	1.06553	0.392	0.079	6.26204e-287
PSAT1	0	1.05237	0.36	0.049	0
LGALS2	0	1.01328	0.514	0.112	0
CLTRN	0	0.994481	0.545	0.15	0
PCSK1N	1.79667e-228	0.993382	0.583	0.25	3.84937e-224
THY1	3.53213e-205	0.988461	0.392	0.117	7.56758e-201
SLC22A6	2.62355e-307	0.982471	0.34	0.046	5.62096e-303
FBP1	8.06218e-275	0.966283	0.66	0.265	1.72732e-270
ADI1	1.0695e-197	0.954633	0.635	0.357	2.29141e-193
MT1E	3.46303e-172	0.953763	0.699	0.459	7.41955e-168
SLC13A3	1.40306e-256	0.948044	0.297	0.043	3.00607e-252
ANK2	1.43496e-188	0.945543	0.334	0.092	3.07441e-184
CMBL	3.25543e-246	0.930016	0.676	0.327	6.97476e-242
KCNJ15	8.17987e-222	0.928723	0.373	0.095	1.75254e-217
CTSB	1.4322e-155	0.92664	0.47	0.22	3.0685e-151
QDPR	1.54806e-180	0.911755	0.436	0.164	3.31672e-176
RIDA	2.11442e-254	0.908295	0.664	0.293	4.53015e-250
NOX4	1.11479e-291	0.906906	0.278	0.028	2.38844e-287
CRYAB	6.41279e-216	0.905147	0.755	0.446	1.37394e-211
RBP5	9.52961e-263	0.895509	0.693	0.301	2.04172e-258
DDC	3.01452e-283	0.89164	0.435	0.095	6.4586e-279
SLC5A12	1.08573e-227	0.878296	0.314	0.058	2.32617e-223
SLC13A1	4.96726e-269	0.875481	0.459	0.112	1.06424e-264
FTH1	0	0.874448	0.986	0.932	0
MGST1	1.92183e-228	0.871443	0.579	0.235	4.11753e-224
DPYS	2.42677e-254	0.869627	0.416	0.097	5.19936e-250
LAMTOR5	1.36342e-212	0.864623	0.742	0.493	2.92112e-208
SELENOP	7.40762e-155	0.862901	0.646	0.428	1.58708e-150
KHK	5.22178e-248	0.862894	0.481	0.137	1.11877e-243
COTL1	1.56587e-216	0.857058	0.447	0.14	3.35487e-212
ACSM2B	1.18364e-257	0.853587	0.395	0.085	2.53594e-253
NAT8	0	0.849554	0.682	0.214	0
MT1G	5.24342e-308	0.846609	0.944	0.625	1.1234e-303
TMEM176A	7.98608e-192	0.842234	0.561	0.259	1.71102e-187
SH3YL1	1.89212e-140	0.837194	0.463	0.224	4.05388e-136
PDZK1	7.40408e-229	0.836247	0.593	0.238	1.58632e-224
MT1H	5.38694e-229	0.835169	0.768	0.401	1.15415e-224
LGMN	2.15393e-90	0.830555	0.286	0.122	4.61479e-86
C11orf54	6.74216e-216	0.829275	0.641	0.306	1.44451e-211
SAT2	1.8573e-153	0.826856	0.567	0.307	3.97926e-149
GLYAT	9.17794e-252	0.817864	0.51	0.147	1.96637e-247
CUBN	3.18635e-232	0.808023	0.475	0.135	6.82676e-228
MT1F	8.04912e-168	0.794535	0.578	0.284	1.72452e-163
GCSH	1.46157e-156	0.788416	0.546	0.287	3.13141e-152
AKR1A1	3.05651e-192	0.783901	0.574	0.255	6.54857e-188
PEPD	1.04025e-178	0.783086	0.589	0.285	2.22873e-174
GLRX	3.57903e-131	0.78144	0.55	0.314	7.66806e-127
OCIAD2	1.02505e-159	0.778206	0.592	0.334	2.19618e-155
RPS27L	2.36896e-154	0.774359	0.665	0.446	5.0755e-150
MAF	1.49771e-188	0.770148	0.415	0.13	3.20884e-184
TXN	1.07856e-233	0.766104	0.818	0.574	2.31082e-229
CYB5A	1.30462e-234	0.764795	0.85	0.592	2.79516e-230
PBLD	1.22764e-169	0.763509	0.451	0.175	2.63023e-165
GK	3.10794e-176	0.760195	0.334	0.092	6.65877e-172
PGRMC1	1.64444e-93	0.759962	0.481	0.307	3.52321e-89
PTH1R	2.98407e-115	0.753874	0.394	0.176	6.39337e-111
ENPEP	1.11858e-199	0.749598	0.274	0.05	2.39656e-195
FMO1	4.15839e-246	0.747333	0.32	0.054	8.90935e-242
MSRA	1.81105e-165	0.742405	0.445	0.167	3.88019e-161
DAB2	1.64049e-175	0.737342	0.635	0.34	3.51474e-171
SLC25A5	9.68905e-154	0.733485	0.711	0.479	2.07588e-149
ATOX1	2.31985e-103	0.731484	0.542	0.35	4.97028e-99
APOM	5.9847e-166	0.72975	0.415	0.14	1.28222e-161
LRP2	1.44398e-215	0.722918	0.412	0.107	3.09373e-211
AGMAT	3.20402e-199	0.714657	0.45	0.138	6.8646e-195
QPRT	1.22917e-145	0.70764	0.413	0.161	2.63349e-141
MAOA	3.13265e-112	0.707521	0.322	0.126	6.71171e-108
SLC27A2	1.61656e-168	0.703447	0.331	0.089	3.46347e-164
AGXT2	6.40444e-197	0.698823	0.326	0.073	1.37215e-192
AKR1C3	6.97462e-167	0.698502	0.392	0.128	1.49431e-162
AK4	2.48157e-176	0.695317	0.421	0.135	5.31677e-172
NPC2	4.40387e-103	0.691897	0.573	0.388	9.43528e-99
LIME1	2.63918e-170	0.688636	0.351	0.098	5.65444e-166
HSPE1	1.06156e-132	0.687776	0.691	0.492	2.2744e-128
ECHS1	2.88318e-134	0.685613	0.641	0.408	6.17721e-130
DBI	1.89879e-113	0.678737	0.634	0.442	4.06817e-109
GGH	3.29425e-118	0.677755	0.301	0.105	7.05793e-114
BHMT2	1.17836e-157	0.671633	0.579	0.284	2.52463e-153
RAB11FIP3	5.06185e-145	0.668921	0.317	0.095	1.0845e-140
FTCD	4.39187e-196	0.66801	0.269	0.047	9.40959e-192
IL32	4.03186e-112	0.665576	0.369	0.152	8.63826e-108
SLC3A2	1.35965e-67	0.665013	0.388	0.231	2.91305e-63
MT2A	1.80196e-91	0.659542	0.744	0.607	3.86071e-87
TMEM176B	7.1155e-113	0.657339	0.487	0.261	1.5245e-108
DPP4	2.57914e-109	0.652172	0.261	0.085	5.52581e-105
PCK2	2.8967e-149	0.642557	0.277	0.07	6.20618e-145
AIFM1	3.52177e-101	0.637065	0.328	0.139	7.54539e-97
AMN	1.077e-147	0.634354	0.322	0.095	2.30747e-143
TM7SF3	1.33787e-99	0.631532	0.315	0.128	2.86638e-95
ACOT13	6.1305e-100	0.631312	0.335	0.142	1.31346e-95
ACAA1	1.44857e-93	0.628844	0.465	0.259	3.10356e-89
DNPH1	2.43718e-99	0.623456	0.517	0.309	5.22166e-95
ANPEP	1.42109e-164	0.623415	0.309	0.078	3.04468e-160
PLIN2	1.44954e-111	0.619493	0.353	0.142	3.10563e-107
PLAAT3	1.1354e-99	0.613036	0.466	0.247	2.43259e-95
FUOM	1.77053e-112	0.608825	0.269	0.085	3.79337e-108
GLS	4.45089e-87	0.607684	0.489	0.298	9.53603e-83
GIPC2	1.52764e-150	0.606063	0.311	0.086	3.27297e-146
CALML4	2.59688e-131	0.60355	0.309	0.098	5.5638e-127
TPT1	7.54989e-299	0.601486	0.988	0.954	1.61756e-294
ALDH6A1	4.60077e-114	0.595842	0.546	0.304	9.85715e-110
SHMT1	1.21784e-110	0.593881	0.388	0.168	2.60921e-106
BBOX1	9.85868e-140	0.593715	0.542	0.249	2.11222e-135
SEPHS2	5.25416e-65	0.592345	0.396	0.24	1.1257e-60
EHHADH	8.43119e-119	0.590985	0.318	0.112	1.80638e-114
SLC22A2	1.96547e-94	0.589933	0.332	0.142	4.21101e-90
MTHFS	1.0363e-93	0.588313	0.295	0.119	2.22027e-89
GNPDA1	9.23165e-106	0.586906	0.282	0.1	1.97788e-101
GPD1	3.91519e-146	0.586835	0.261	0.062	8.3883e-142
TXNDC17	8.36409e-63	0.584808	0.454	0.302	1.79201e-58
ALDH2	5.61801e-86	0.582212	0.528	0.332	1.20366e-81
MIOX	2.04628e-171	0.580635	0.627	0.269	4.38415e-167
DHRS4L2	4.20188e-103	0.579586	0.411	0.192	9.00253e-99
BDH2	6.89299e-83	0.579437	0.504	0.318	1.47682e-78
ACO1	1.2631e-91	0.577115	0.295	0.118	2.7062e-87
TST	2.93462e-92	0.576078	0.358	0.163	6.28742e-88
ATP5IF1	7.34466e-96	0.574666	0.67	0.51	1.57359e-91
ACAT1	3.80053e-105	0.564862	0.634	0.424	8.14264e-101
BHMT	1.46159e-168	0.556872	0.574	0.236	3.13145e-164
NQO2	2.02484e-88	0.54583	0.4	0.199	4.33822e-84
HADH	3.45945e-60	0.545489	0.276	0.137	7.41188e-56
SLC16A4	1.52028e-101	0.545088	0.309	0.119	3.25719e-97
SOD1	2.07587e-79	0.54034	0.7	0.566	4.44756e-75
NUPR1	8.04793e-84	0.539788	0.284	0.114	1.72427e-79
ALDH3A2	1.04489e-59	0.533716	0.282	0.141	2.23867e-55
RGN	3.32118e-69	0.532193	0.285	0.132	7.11562e-65
AZGP1	1.42006e-116	0.530359	0.309	0.103	3.04248e-112
SPATS2L	1.9853e-65	0.529681	0.346	0.189	4.2535e-61
RNF152	7.95172e-69	0.522337	0.293	0.135	1.70365e-64
GCHFR	5.10501e-78	0.520998	0.288	0.125	1.09375e-73
ISOC2	3.54703e-59	0.518784	0.282	0.142	7.59952e-55
BNIP3	1.41692e-73	0.516514	0.477	0.299	3.03575e-69
GSTP1	3.07853e-52	0.514389	0.689	0.555	6.59575e-48
AP1M2	2.54754e-47	0.513173	0.285	0.161	5.45811e-43
UQCRQ	7.75316e-68	0.512043	0.61	0.46	1.66111e-63
PPP1R16A	4.02797e-70	0.511428	0.278	0.125	8.62992e-66
FBXL5	7.97541e-53	0.510562	0.293	0.158	1.70873e-48
CRYL1	6.82704e-65	0.505983	0.487	0.318	1.46269e-60
PCBD1	5.43371e-54	0.505523	0.431	0.285	1.16417e-49
BRI3	9.80651e-71	0.505322	0.614	0.474	2.10104e-66
SLC3A1	2.24157e-73	0.503058	0.465	0.279	4.80255e-69
SLC9A3R1	2.16283e-109	0.501963	0.31	0.111	4.63386e-105
PLG	2.62467e-88	0.500422	0.253	0.087	5.62336e-84
SAT1	3.23599e-70	0.496105	0.653	0.496	6.93311e-66
HSPD1	4.38746e-85	0.495279	0.659	0.491	9.40013e-81
PRDX1	1.59305e-79	0.493571	0.717	0.589	3.41311e-75
ACMSD	1.18722e-110	0.492862	0.268	0.082	2.54362e-106
NPR3	1.71568e-88	0.490851	0.325	0.138	3.67585e-84
PLEKHA5	1.4238e-49	0.488796	0.272	0.148	3.05049e-45
FAHD1	9.30677e-77	0.487614	0.276	0.116	1.99398e-72
AIG1	2.04718e-38	0.479262	0.357	0.245	4.38609e-34
PHB	2.77754e-32	0.478548	0.366	0.266	5.95088e-28
GLUD1	1.20472e-27	0.478049	0.29	0.198	2.58112e-23
TMBIM6	2.94886e-65	0.476926	0.682	0.56	6.31793e-61
NIT2	5.39541e-73	0.47684	0.343	0.171	1.15597e-68
SLC6A13	1.78445e-117	0.475948	0.325	0.111	3.82317e-113
LDHB	3.9821e-109	0.47116	0.828	0.625	8.53165e-105
LACTB2	4.24039e-72	0.469222	0.28	0.125	9.08503e-68
CFDP1	2.5619e-49	0.467527	0.405	0.265	5.48887e-45
DDAH1	5.55473e-42	0.466113	0.268	0.153	1.1901e-37
HNMT	3.78336e-40	0.464834	0.257	0.147	8.10584e-36
ETFB	6.93708e-54	0.46441	0.528	0.384	1.48627e-49
PRDX3	4.12853e-51	0.463108	0.496	0.356	8.84538e-47
LYPLAL1	3.83701e-40	0.459613	0.311	0.193	8.22079e-36
MDH1	1.94424e-34	0.455455	0.442	0.339	4.16552e-30
TOMM5	2.28595e-36	0.454836	0.356	0.243	4.89764e-32
MIF	4.71102e-95	0.450708	0.822	0.66	1.00934e-90
ZNHIT1	4.61463e-36	0.449516	0.425	0.314	9.88685e-32
SERF2	4.41435e-106	0.449315	0.851	0.738	9.45774e-102
COX4I1	7.14421e-87	0.44779	0.772	0.622	1.53065e-82
CAT	4.66983e-36	0.447439	0.381	0.268	1.00051e-31
RNF181	8.54565e-35	0.439177	0.351	0.241	1.83091e-30
TPMT	1.01712e-53	0.432906	0.275	0.139	2.17917e-49
GRHPR	4.9458e-46	0.431721	0.368	0.231	1.05964e-41
NDUFB2	3.64709e-57	0.431327	0.635	0.503	7.8139e-53
HAGH	7.54179e-35	0.430751	0.31	0.199	1.61583e-30
RPL23	1.73087e-99	0.4302	0.837	0.728	3.70838e-95
HINT1	1.5582e-73	0.429916	0.741	0.637	3.33845e-69
NDUFA1	7.85545e-41	0.429439	0.549	0.437	1.68303e-36
BLOC1S1	8.23271e-29	0.426044	0.43	0.339	1.76386e-24
RARRES2	2.90632e-43	0.425176	0.253	0.134	6.2268e-39
NDUFC1	2.06693e-38	0.424381	0.558	0.458	4.42839e-34
CTSH	1.33571e-30	0.423299	0.371	0.263	2.86176e-26
SCP2	1.16653e-33	0.423033	0.483	0.382	2.4993e-29
CCNG1	3.13004e-47	0.422404	0.252	0.131	6.7061e-43
LSM3	2.98856e-25	0.419398	0.391	0.302	6.40298e-21
MRPL57	3.98043e-26	0.418524	0.389	0.298	8.52807e-22
ECI2	2.66153e-37	0.417847	0.422	0.301	5.70234e-33
RPS17	5.05558e-54	0.416854	0.665	0.568	1.08316e-49
COX7B	1.45287e-55	0.414889	0.668	0.516	3.11277e-51
METTL7A	3.98669e-29	0.413893	0.316	0.217	8.54149e-25
ECH1	4.78541e-30	0.409893	0.413	0.315	1.02527e-25
COX7C	3.80726e-91	0.408883	0.822	0.693	8.15705e-87
GPX4	4.07335e-60	0.406297	0.658	0.547	8.72715e-56
UBB	2.88783e-58	0.404771	0.726	0.615	6.18718e-54
ADD3	3.85471e-29	0.404549	0.314	0.215	8.25873e-25
SAP18	9.08964e-39	0.40221	0.557	0.451	1.94746e-34
NDUFA2	2.38597e-30	0.400483	0.454	0.354	5.11193e-26
MTCH2	4.61217e-35	0.399846	0.274	0.167	9.88157e-31
GAPDH	3.2279e-75	0.398185	0.84	0.746	6.91578e-71
BPHL	8.36174e-49	0.394482	0.264	0.135	1.7915e-44
ITM2B	3.84177e-71	0.393349	0.905	0.807	8.231e-67
OAZ1	2.51207e-32	0.392709	0.556	0.466	5.38211e-28
ATP5MF	3.17692e-27	0.391917	0.44	0.344	6.80655e-23
TSPAN1	7.28088e-38	0.39045	0.301	0.177	1.55993e-33
ALDH7A1	6.46285e-35	0.390235	0.251	0.146	1.38466e-30
TMEM256	4.78881e-31	0.389471	0.335	0.228	1.026e-26
RPS7	5.82741e-78	0.389178	0.845	0.767	1.24852e-73
CIAO2B	4.95776e-22	0.388042	0.365	0.285	1.0622e-17
COX14	4.27126e-27	0.386397	0.395	0.302	9.15116e-23
ADH5	1.44104e-30	0.385688	0.403	0.304	3.08743e-26
STAU1	7.64067e-19	0.385121	0.289	0.216	1.63701e-14
ATP5F1E	2.6286e-55	0.381419	0.768	0.665	5.63177e-51
AKR7A2	5.8065e-28	0.379084	0.344	0.243	1.24404e-23
REXO2	2.83654e-23	0.375437	0.321	0.234	6.07729e-19
GHITM	8.97722e-27	0.375087	0.463	0.373	1.92337e-22
AQP1	6.17753e-127	0.371208	0.376	0.133	1.32354e-122
UXT	4.6503e-20	0.371083	0.324	0.25	9.96327e-16
MRPS36	2.55555e-23	0.370628	0.36	0.273	5.47526e-19
PEBP1	1.88254e-92	0.370274	0.879	0.735	4.03335e-88
COA4	3.92741e-23	0.368663	0.287	0.203	8.41448e-19
NDUFS8	1.37177e-23	0.368216	0.423	0.335	2.93901e-19
MRPS33	3.4521e-17	0.368029	0.261	0.192	7.39613e-13
PCBP2	5.11934e-21	0.367778	0.412	0.341	1.09682e-16
FCGRT	2.64013e-15	0.367445	0.338	0.275	5.65648e-11
CALM3	2.33232e-18	0.365728	0.31	0.236	4.99699e-14
PRELID1	2.69008e-16	0.365201	0.303	0.237	5.76351e-12
SUCLG2	6.80445e-23	0.36485	0.312	0.227	1.45785e-18
BLVRB	8.5013e-19	0.364472	0.335	0.262	1.8214e-14
CD164	3.57676e-19	0.364076	0.373	0.302	7.66322e-15
ACY1	1.56039e-89	0.363117	0.419	0.195	3.34314e-85
ATP5MPL	1.61344e-22	0.362132	0.469	0.397	3.45679e-18
PTGR1	8.4103e-32	0.359839	0.391	0.277	1.80191e-27
CRYZ	8.07903e-25	0.359638	0.294	0.203	1.73093e-20
MSRB2	3.3029e-26	0.358375	0.303	0.209	7.07646e-22
DYNLT1	3.01545e-18	0.356523	0.376	0.305	6.4606e-14
UQCR10	8.01344e-32	0.35377	0.561	0.45	1.71688e-27
SLC25A3	9.54802e-36	0.352008	0.593	0.477	2.04566e-31
HIBCH	8.738e-24	0.351604	0.257	0.17	1.87212e-19
HSD17B10	6.79042e-19	0.350348	0.279	0.206	1.45485e-14
VAMP8	2.43425e-25	0.350283	0.434	0.338	5.21537e-21
TMED4	1.2174e-10	0.349456	0.301	0.254	2.60829e-06
LAMP2	4.87568e-13	0.349124	0.286	0.23	1.04462e-08
ATP5MD	5.15182e-29	0.348772	0.546	0.452	1.10378e-24
IMPA2	1.95244e-32	0.34818	0.394	0.275	4.18311e-28
COPS9	1.76399e-17	0.348136	0.384	0.314	3.77936e-13
ST13	6.61127e-32	0.346941	0.544	0.448	1.41646e-27
CISD3	6.51599e-25	0.344665	0.265	0.175	1.39605e-20
ATP5ME	1.68359e-28	0.344302	0.51	0.417	3.6071e-24
NDUFV2	4.05686e-20	0.343067	0.449	0.372	8.69183e-16
FDX1	2.2403e-19	0.340239	0.295	0.217	4.79984e-15
TBCA	1.8758e-24	0.337418	0.482	0.404	4.0189e-20
CISD1	3.0556e-16	0.337147	0.33	0.261	6.54663e-12
FXYD2	2.37146e-157	0.335708	0.973	0.712	5.08084e-153
RPL13A	6.33791e-60	0.333368	0.828	0.762	1.3579e-55
ATP6V1E1	3.92131e-12	0.333165	0.276	0.221	8.4014e-08
ACAA2	3.7549e-31	0.332856	0.453	0.341	8.04487e-27
SNX5	4.43513e-18	0.329161	0.278	0.204	9.50227e-14
ATP5PF	1.69798e-37	0.325896	0.67	0.56	3.63792e-33
APRT	1.13641e-15	0.325624	0.327	0.259	2.43476e-11
SEC61B	4.08687e-21	0.325052	0.478	0.408	8.75611e-17
METTL9	7.42401e-17	0.324309	0.337	0.266	1.59059e-12
NDUFB11	1.46735e-19	0.323764	0.483	0.407	3.1438e-15
PARK7	2.92179e-24	0.322185	0.53	0.449	6.25993e-20
ISCU	1.15049e-24	0.321713	0.511	0.43	2.46493e-20
MPC2	2.37755e-31	0.319673	0.518	0.409	5.09389e-27
ECHDC1	1.5764e-24	0.318405	0.254	0.165	3.37743e-20
DDT	1.84979e-25	0.31827	0.532	0.443	3.96318e-21
UQCR11	7.81116e-23	0.317135	0.543	0.457	1.67354e-18
SMS	5.50629e-13	0.316543	0.312	0.255	1.17972e-08
COX8A	1.14038e-36	0.315907	0.649	0.518	2.44326e-32
PSMB7	9.78838e-13	0.315143	0.271	0.213	2.09716e-08
NDUFB1	1.58915e-18	0.314477	0.427	0.351	3.40476e-14
C12orf75	5.08428e-39	0.312865	0.307	0.18	1.08931e-34
RPS16	2.0807e-55	0.312398	0.796	0.711	4.45789e-51
CAMTA1	1.31691e-12	0.31192	0.354	0.302	2.82147e-08
GLYATL1	6.64805e-64	0.311706	0.301	0.133	1.42434e-59
NOP10	3.85432e-10	0.310802	0.325	0.28	8.25788e-06
GALNT11	5.94581e-16	0.309018	0.271	0.2	1.27389e-11
PCK1	2.00262e-66	0.30894	0.524	0.31	4.29062e-62
SNRPG	1.15547e-12	0.30879	0.329	0.275	2.4756e-08
MRPL34	3.91925e-12	0.308494	0.318	0.263	8.39699e-08
MZT2B	7.30685e-16	0.306849	0.388	0.326	1.56549e-11
SSR4	4.77955e-09	0.305571	0.441	0.412	0.000102402
ENY2	1.29933e-15	0.305212	0.367	0.3	2.78381e-11
PPA1	3.26508e-17	0.3048	0.334	0.263	6.99544e-13
PHPT1	1.61083e-18	0.30204	0.424	0.35	3.45119e-14
CYBA	1.41237e-16	0.301101	0.35	0.275	3.026e-12
ANAPC11	1.745e-10	0.300748	0.367	0.322	3.73865e-06
RPL31	5.47223e-32	0.299989	0.636	0.552	1.17242e-27
TALDO1	2.77321e-12	0.298859	0.326	0.27	5.94161e-08
SLIRP	2.8416e-09	0.298854	0.312	0.268	6.08812e-05
CALM1	1.12582e-44	0.298684	0.775	0.688	2.41206e-40
ELOB	6.12399e-21	0.29831	0.556	0.484	1.31206e-16
AURKAIP1	5.19135e-13	0.298102	0.414	0.357	1.11225e-08
NDUFA3	5.22797e-11	0.298091	0.341	0.29	1.12009e-06
POLR2L	5.43463e-15	0.296742	0.44	0.386	1.16437e-10
CA2	7.07163e-36	0.296461	0.381	0.247	1.5151e-31
ATP5MC2	1.3408e-26	0.295989	0.62	0.539	2.87266e-22
ETFA	3.93078e-19	0.29553	0.276	0.198	8.42169e-15
LAMTOR2	9.96205e-11	0.294304	0.258	0.207	2.13437e-06
NDUFAF8	2.36679e-12	0.293994	0.258	0.201	5.07084e-08
DCXR	2.55234e-35	0.293296	0.479	0.355	5.46838e-31
DNAJC15	8.06818e-07	0.291022	0.286	0.253	0.0172861
ATP5MC3	2.4349e-36	0.290499	0.67	0.542	5.21678e-32
RPS20	1.18138e-46	0.290203	0.788	0.704	2.53111e-42
NSA2	7.77599e-10	0.289258	0.342	0.296	1.66601e-05
TPI1	3.05365e-18	0.288119	0.528	0.461	6.54245e-14
NDUFB3	3.99886e-13	0.287141	0.407	0.348	8.56756e-09
HIGD2A	4.96143e-12	0.283531	0.347	0.291	1.06299e-07
AKR7A3	8.89278e-50	0.281285	0.264	0.126	1.90528e-45
SMIM26	2.27248e-10	0.281276	0.331	0.281	4.86879e-06
CIB1	1.67332e-15	0.279488	0.374	0.303	3.58509e-11
EEF1B2	8.1022e-28	0.277125	0.637	0.57	1.7359e-23
VPS29	5.49393e-08	0.276642	0.296	0.257	0.00117707
ATP5F1C	1.38289e-19	0.276062	0.499	0.42	2.96284e-15
MTIF3	2.29809e-11	0.275489	0.272	0.219	4.92365e-07
SERPINA1	1.19383e-48	0.274187	0.28	0.138	2.55778e-44
NENF	7.00439e-10	0.272181	0.34	0.292	1.50069e-05
NDUFA13	3.1597e-25	0.271719	0.626	0.53	6.76966e-21
EEF1A1	7.96634e-88	0.271256	0.992	0.968	1.70679e-83
POLR2I	2.3737e-08	0.269804	0.273	0.231	0.000508564
NDUFS5	1.63512e-17	0.268309	0.519	0.45	3.50324e-13
DECR1	2.51726e-09	0.268002	0.322	0.277	5.39323e-05
ARL6IP4	7.49905e-12	0.267204	0.395	0.346	1.60667e-07
SDHB	6.13666e-08	0.266564	0.273	0.232	0.00131478
ATP6V1G1	4.20337e-15	0.265493	0.527	0.475	9.00571e-11
ESD	5.99313e-08	0.265298	0.335	0.298	0.00128403
ROMO1	9.98406e-10	0.264744	0.304	0.256	2.13908e-05
EIF5	4.12384e-14	0.264488	0.362	0.297	8.83533e-10
RPL13	4.74057e-59	0.263321	0.938	0.892	1.01567e-54
RPLP0	1.74111e-24	0.262362	0.656	0.591	3.73032e-20
EIF6	2.61239e-09	0.261993	0.252	0.205	5.59704e-05
ACADM	2.18118e-17	0.26067	0.38	0.304	4.67318e-13
C19orf53	2.04175e-08	0.258908	0.378	0.341	0.000437445
RPL19	6.38972e-45	0.25835	0.885	0.84	1.369e-40
BNIP3L	2.51812e-18	0.258224	0.275	0.195	5.39507e-14
ATP5F1A	3.80983e-22	0.258196	0.511	0.411	8.16257e-18
CNDP2	3.8296e-15	0.257667	0.3	0.229	8.20491e-11
FAM177A1	1.07203e-06	0.256833	0.265	0.227	0.0229683
RPS15	4.32484e-38	0.256058	0.84	0.794	9.26597e-34
HSPA8	1.15245e-14	0.254297	0.461	0.393	2.46913e-10
GSTK1	2.06213e-09	0.254279	0.329	0.285	4.41812e-05
SMIM19	1.01381e-06	0.254158	0.259	0.222	0.0217209
NDUFAB1	1.81985e-10	0.252785	0.415	0.366	3.89903e-06
C18orf32	2.0197e-06	0.251524	0.348	0.311	0.0432721
TRAPPC5	1.11254e-05	0.251186	0.308	0.28	0.238362
MRPL41	9.57363e-07	0.250762	0.363	0.329	0.0205115
CD151	2.33669e-24	-0.250629	0.161	0.273	5.00636e-20
CAST	3.3753e-24	-0.25546	0.29	0.413	7.23157e-20
CFLAR	2.5156e-21	-0.256203	0.155	0.254	5.38968e-17
DDX24	2.01812e-24	-0.259398	0.239	0.36	4.32381e-20
CTSD	2.49739e-11	-0.262454	0.307	0.371	5.35065e-07
PPIG	3.68162e-24	-0.265379	0.182	0.293	7.88788e-20
CYS1	7.31559e-19	-0.26827	0.166	0.256	1.56737e-14
LEPROT	2.37286e-25	-0.269201	0.263	0.389	5.08385e-21
HNRNPA2B1	5.74779e-25	-0.269339	0.439	0.558	1.23146e-20
SFPQ	1.23116e-25	-0.270772	0.152	0.262	2.63777e-21
MPHOSPH8	2.31243e-27	-0.271088	0.138	0.251	4.95439e-23
EIF5B	2.78674e-25	-0.271708	0.156	0.267	5.97058e-21
SCAF11	2.0468e-26	-0.273087	0.174	0.29	4.38527e-22
SRSF5	4.60186e-29	-0.27332	0.239	0.37	9.85949e-25
LMNA	4.6305e-25	-0.273625	0.147	0.255	9.92085e-21
HNRNPU	4.60154e-26	-0.275475	0.255	0.384	9.8588e-22
RRBP1	2.67141e-32	-0.281192	0.132	0.256	5.7235e-28
NCOA7	1.07517e-13	-0.282239	0.175	0.251	2.30354e-09
CNBP	5.41258e-26	-0.282648	0.256	0.38	1.15964e-21
TTC3	2.67237e-27	-0.282882	0.162	0.278	5.72554e-23
HMGB1	9.767e-22	-0.283049	0.547	0.628	2.09258e-17
C12orf57	4.06718e-26	-0.283117	0.214	0.335	8.71393e-22
HSP90B1	4.52632e-29	-0.290125	0.364	0.495	9.69765e-25
RBM39	1.35779e-31	-0.291182	0.23	0.371	2.90906e-27
ANKRD12	3.83555e-27	-0.29427	0.141	0.253	8.21767e-23
SLC25A4	3.35155e-18	-0.295769	0.199	0.288	7.18069e-14
HIPK2	1.79057e-26	-0.297161	0.162	0.276	3.8363e-22
ATP6V0B	1.24781e-14	-0.300126	0.283	0.356	2.67344e-10
GCC2	2.27409e-34	-0.301375	0.159	0.293	4.87224e-30
RHOB	1.76079e-20	-0.302576	0.159	0.256	3.7725e-16
KIF5B	3.80191e-35	-0.304419	0.149	0.282	8.14558e-31
PNRC1	6.80558e-27	-0.307175	0.269	0.4	1.4581e-22
TUBA1B	4.91668e-30	-0.314519	0.151	0.275	1.0534e-25
MT-CYB	6.15795e-64	-0.317895	1	1	1.31934e-59
GOLGB1	4.12003e-34	-0.318048	0.19	0.327	8.82716e-30
TLN1	3.82204e-29	-0.319822	0.135	0.251	8.18873e-25
TMSB10	1.29364e-10	-0.32054	0.525	0.598	2.77163e-06
RALBP1	4.30191e-30	-0.323143	0.142	0.258	9.21685e-26
SERINC1	8.0841e-32	-0.330008	0.17	0.299	1.73202e-27
NR2F2	1.5868e-21	-0.334569	0.185	0.287	3.39973e-17
ANXA11	1.78301e-47	-0.334804	0.116	0.268	3.8201e-43
TLE5	9.16165e-44	-0.334979	0.126	0.272	1.96288e-39
SRI	3.93604e-36	-0.336004	0.17	0.309	8.43296e-32
PCM1	2.38311e-39	-0.336156	0.123	0.258	5.10581e-35
JAK1	4.95981e-32	-0.340395	0.175	0.305	1.06264e-27
RBM25	2.53302e-37	-0.342295	0.125	0.258	5.427e-33
LINC01578	2.07544e-40	-0.343792	0.142	0.285	4.44664e-36
LUC7L3	7.35807e-37	-0.347423	0.136	0.272	1.57647e-32
YBX3	2.96927e-28	-0.353681	0.156	0.27	6.36167e-24
ATP6AP2	3.71587e-23	-0.357858	0.224	0.334	7.96126e-19
ANP32B	6.9072e-42	-0.358348	0.146	0.294	1.47987e-37
ATP1B1	0.00142194	-0.35842	0.639	0.508	1
VAMP2	1.57122e-48	-0.359432	0.139	0.299	3.36633e-44
CCPG1	1.03782e-47	-0.360483	0.133	0.287	2.22353e-43
HNRNPH1	1.71613e-41	-0.365124	0.114	0.253	3.67682e-37
LDHA	3.6832e-27	-0.378101	0.265	0.382	7.89126e-23
NFE2L2	3.98963e-44	-0.381758	0.143	0.293	8.54778e-40
TSPO	1.37441e-41	-0.382577	0.171	0.321	2.94467e-37
CEBPD	8.30866e-16	-0.385447	0.2	0.287	1.78013e-11
ATRX	4.35048e-44	-0.388244	0.185	0.344	9.32091e-40
PTTG1IP	6.40323e-41	-0.390219	0.187	0.339	1.37189e-36
RHOA	1.99264e-34	-0.393582	0.291	0.431	4.26923e-30
TAGLN2	1.29129e-30	-0.394023	0.145	0.262	2.76659e-26
FUS	2.02626e-46	-0.39545	0.138	0.294	4.34127e-42
CIRBP	1.23324e-46	-0.408741	0.33	0.493	2.64222e-42
PNN	3.0312e-52	-0.409331	0.1	0.255	6.49434e-48
DDX5	3.0235e-37	-0.411392	0.347	0.492	6.47784e-33
PRRC2C	1.82327e-49	-0.418404	0.168	0.334	3.90635e-45
AKAP9	9.87132e-52	-0.41923	0.168	0.338	2.11493e-47
SON	2.0236e-49	-0.420535	0.209	0.378	4.33556e-45
TPR	2.51131e-49	-0.42688	0.118	0.272	5.38047e-45
AIF1L	8.01792e-43	-0.431162	0.133	0.273	1.71784e-38
LGALS3	2.12838e-16	-0.433341	0.234	0.315	4.56005e-12
CALM2	8.45239e-41	-0.433875	0.377	0.508	1.81092e-36
HNRNPA3	7.96576e-52	-0.443239	0.219	0.394	1.70666e-47
FKBP1A	5.47775e-34	-0.443447	0.156	0.283	1.17361e-29
CD59	9.38443e-31	-0.448236	0.39	0.503	2.01061e-26
ADIRF	3.7641e-08	-0.448515	0.353	0.399	0.000806457
YWHAH	1.00863e-46	-0.449695	0.113	0.259	2.16098e-42
ZFP36L2	1.15755e-42	-0.450932	0.128	0.268	2.48004e-38
JUND	5.42997e-47	-0.453501	0.222	0.393	1.16337e-42
EPCAM	5.69377e-15	-0.453799	0.276	0.335	1.21989e-10
CD46	1.11866e-58	-0.456741	0.185	0.368	2.39672e-54
DDX17	1.06194e-53	-0.457815	0.206	0.386	2.2752e-49
SRRM2	5.55309e-55	-0.466687	0.204	0.384	1.18975e-50
MYL12A	3.71694e-39	-0.46997	0.336	0.479	7.96354e-35
HLA-A	4.5505e-38	-0.476869	0.375	0.515	9.74944e-34
SELENOW	4.59861e-60	-0.481543	0.239	0.429	9.85252e-56
MPC1	3.68942e-47	-0.482693	0.234	0.394	7.90459e-43
ACTG1	2.10207e-35	-0.487685	0.548	0.644	4.50369e-31
IL6ST	4.22151e-25	-0.489269	0.191	0.299	9.04458e-21
SYNE1	1.94007e-51	-0.489277	0.103	0.256	4.15661e-47
GNAS	8.80585e-51	-0.489448	0.437	0.567	1.88665e-46
PNISR	4.59692e-67	-0.498259	0.14	0.332	9.8489e-63
LRRFIP1	5.34747e-65	-0.505471	0.114	0.293	1.1457e-60
MACF1	6.49874e-57	-0.520804	0.099	0.261	1.39235e-52
KTN1	4.78449e-69	-0.526104	0.259	0.466	1.02508e-64
JUN	4.66869e-62	-0.544099	0.161	0.359	1.00027e-57
SELENOM	3.45866e-61	-0.546734	0.159	0.34	7.41017e-57
MRPS6	1.18479e-54	-0.55779	0.13	0.293	2.53842e-50
S100A10	3.79306e-48	-0.558534	0.426	0.549	8.12663e-44
HSPA1A	2.423e-26	-0.559683	0.183	0.294	5.19129e-22
N4BP2L2	1.93383e-79	-0.567145	0.178	0.399	4.14324e-75
VIM	2.88159e-27	-0.567411	0.195	0.316	6.1738e-23
CD24	9.65777e-40	-0.570361	0.24	0.375	2.06918e-35
IER2	5.002e-65	-0.5744	0.144	0.337	1.07168e-60
SEPTIN7	2.45591e-57	-0.596501	0.218	0.398	5.26179e-53
ATP1A1	9.2848e-27	-0.599179	0.299	0.396	1.98927e-22
TSC22D1	4.43155e-46	-0.61386	0.196	0.348	9.4946e-42
PKM	1.37619e-73	-0.614341	0.15	0.345	2.94849e-69
ACTB	2.30588e-78	-0.614866	0.558	0.689	4.94034e-74
S100A11	4.2167e-63	-0.618302	0.27	0.463	9.03428e-59
ANXA2	4.26392e-69	-0.6439	0.11	0.295	9.13544e-65
PTMA	4.03961e-93	-0.649911	0.662	0.755	8.65486e-89
ARHGAP29	3.79817e-60	-0.663521	0.135	0.305	8.13758e-56
COBLL1	9.79524e-84	-0.664015	0.096	0.298	2.09863e-79
NEAT1	2.46616e-128	-0.664019	0.185	0.494	5.28376e-124
ARGLU1	5.18562e-75	-0.670591	0.115	0.31	1.11102e-70
FOS	1.02876e-62	-0.681523	0.113	0.296	2.20411e-58
BTG1	4.00965e-83	-0.701222	0.167	0.385	8.59068e-79
ITGB1	3.14094e-82	-0.732909	0.175	0.392	6.72947e-78
XIST	1.81332e-85	-0.742283	0.131	0.353	3.88505e-81
IGFBP7	1.1439e-64	-0.743348	0.526	0.601	2.45081e-60
JUNB	2.6072e-66	-0.751537	0.098	0.276	5.58593e-62
WSB1	3.44584e-102	-0.774201	0.093	0.324	7.38271e-98
H3F3B	1.38521e-87	-0.788129	0.45	0.627	2.96781e-83
AHNAK	2.48769e-116	-0.790174	0.081	0.333	5.32988e-112
SYNE2	1.24723e-106	-0.791718	0.191	0.446	2.67219e-102
CKB	6.00688e-84	-0.8171	0.077	0.273	1.28697e-79
SPTBN1	8.49727e-89	-0.82276	0.156	0.381	1.82054e-84
GADD45B	1.11163e-71	-0.845276	0.094	0.279	2.38168e-67
GNG11	1.36751e-44	-0.849032	0.146	0.286	2.92988e-40
DUSP1	3.07353e-82	-0.853506	0.108	0.316	6.58503e-78
CRIP2	3.68049e-115	-0.860243	0.042	0.274	7.88546e-111
APP	2.82995e-115	-0.881124	0.246	0.495	6.06316e-111
UACA	7.13794e-76	-0.884252	0.074	0.255	1.5293e-71
CD81	3.56544e-129	-0.919353	0.212	0.481	7.63896e-125
HLA-DRB1	9.40352e-42	-0.979511	0.151	0.279	2.0147e-37
UTRN	2.11499e-123	-0.989146	0.045	0.29	4.53137e-119
GSTM3	1.93056e-105	-1.01615	0.08	0.307	4.13623e-101
GSN	3.62538e-105	-1.0272	0.085	0.315	7.76738e-101
HLA-DRA	3.04413e-60	-1.09224	0.163	0.327	6.52206e-56
HLA-C	1.46146e-143	-1.16539	0.204	0.487	3.13119e-139
MAL	1.49508e-120	-1.16974	0.058	0.3	3.2032e-116
B2M	9.3158e-102	-1.19538	0.605	0.707	1.99591e-97
TXNIP	5.91612e-198	-1.22358	0.211	0.55	1.26753e-193
CD9	7.5539e-177	-1.2435	0.114	0.436	1.61842e-172
CD74	4.13726e-52	-1.24954	0.25	0.396	8.86407e-48
IFITM2	4.14397e-155	-1.29999	0.063	0.357	8.87845e-151
HLA-B	2.91779e-146	-1.35122	0.199	0.486	6.25137e-142
IFITM3	1.11369e-143	-1.40076	0.175	0.468	2.38607e-139
HLA-E	6.2889e-119	-1.42457	0.137	0.391	1.3474e-114
ID3	2.92204e-139	-1.42793	0.022	0.278	6.26046e-135
MALAT1	5.45992e-252	-1.44551	0.362	0.717	1.16979e-247
ID1	1.65815e-158	-1.58377	0.025	0.311	3.55258e-154
TMSB4X	3.15906e-190	-1.62748	0.188	0.524	6.76829e-186
S100A6	1.33009e-289	-1.73477	0.185	0.617	2.84971e-285
WFDC2	4.02463e-65	-1.79884	0.096	0.259	8.62276e-61
TIMP3	2.97966e-150	-1.98801	0.06	0.343	6.38393e-146
DEFB1	1.17242e-136	-2.00375	0.093	0.363	2.51192e-132
IGFBP5	8.53311e-127	-2.68209	0.022	0.26	1.82822e-122

## Sheet: Proximal straight cluster
Dataset S3: Markers of non-immune cell clusters from normal cell atlas, Related to Figure 4
Proximal straight tubule cluster
	p_val	avg_logFC	pct.1	pct.2	p_val_adj
RBP4	0	2.11031	0.388	0.039	0
PCK1	7.28e-260	1.29386	0.583	0.27	1.56e-255
MIOX	0	1.21383	0.614	0.246	0
BHMT	2.71e-193	1.09128	0.507	0.236	5.8e-189
MT1G	0	1.09127	0.939	0.602	0
ACY1	2.7e-132	1.0816	0.393	0.187	5.79e-128
DCXR	1.55e-91	1.04171	0.478	0.345	3.32e-87
MT1H	0	1.01683	0.764	0.374	0
GLYATL1	8.33e-138	0.956903	0.316	0.114	1.79e-133
NAT8	3.81e-139	0.906812	0.49	0.253	8.16e-135
BBOX1	2e-99	0.833885	0.445	0.264	4.29e-95
AKR7A3	2.87e-72	0.812603	0.254	0.119	6.15e-68
ALDH6A1	1.06e-57	0.770085	0.435	0.328	2.27e-53
CUBN	1.67e-69	0.717241	0.319	0.169	3.57e-65
AGMAT	2.97e-76	0.714159	0.321	0.163	6.37e-72
MT-ND2	0	0.670068	1	0.999	0
RIDA	3.59e-72	0.660307	0.482	0.335	7.7e-68
GLYAT	3.38e-75	0.659612	0.346	0.183	7.24e-71
ECHS1	2.28e-48	0.653847	0.505	0.443	4.88e-44
PDZK1IP1	1.18e-157	0.653189	0.669	0.388	2.53e-153
SLC3A1	8.32e-23	0.648788	0.355	0.308	1.78e-18
MT-CYB	0	0.634802	1	1	0
FBP1	8.79e-67	0.633769	0.458	0.313	1.88e-62
MT-ATP6	0	0.630992	1	1	0
BHMT2	1.02e-36	0.630874	0.403	0.329	2.19e-32
MT-CO3	0	0.629749	1	1	0
PEPD	4.02e-43	0.623585	0.421	0.327	8.6e-39
APOM	1.95e-43	0.620306	0.28	0.171	4.17e-39
MT1F	6.97e-48	0.619189	0.426	0.32	1.49e-43
DHRS4L2	8.71e-26	0.617975	0.292	0.221	1.87e-21
LRP2	8.18e-44	0.612412	0.254	0.145	1.75e-39
PDZK1	8.56e-52	0.60863	0.404	0.284	1.83e-47
AK4	1.02e-48	0.608241	0.284	0.166	2.19e-44
AKR1A1	9.72e-37	0.596146	0.389	0.302	2.08e-32
PHYH	1.56e-07	0.586862	0.276	0.268	0.00333857
MT-ND5	2.91e-252	0.575709	0.986	0.98	6.23e-248
ACAA2	2.3e-11	0.571435	0.365	0.367	4.93e-07
C11orf54	1.74e-31	0.570787	0.427	0.363	3.72e-27
MT-ND4	0	0.569438	1	1	0
NQO2	8.57e-19	0.563785	0.284	0.229	1.84e-14
TXN	2.75e-54	0.549292	0.639	0.625	5.9e-50
MT-ND1	4.79e-248	0.543638	0.997	0.995	1.03e-243
MT-CO1	0	0.534322	1	1	0
MT-CO2	6.34e-307	0.53151	1	1	1.36e-302
GSTA1	2.3e-149	0.53061	0.631	0.331	4.92e-145
CMBL	3.49e-38	0.526666	0.464	0.382	7.48e-34
MGST1	3.56e-25	0.523879	0.363	0.293	7.62e-21
ACADM	0.00480135	0.516521	0.299	0.33	1
ACAA1	8.34e-12	0.511469	0.322	0.299	1.79e-07
KHK	6.31e-36	0.511118	0.288	0.185	1.35e-31
DAB2	8.65e-26	0.509772	0.44	0.393	1.85e-21
RBP5	8.71e-53	0.508594	0.485	0.351	1.87e-48
HSPD1	1.48e-20	0.498135	0.509	0.536	3.17e-16
MSRA	1.17e-20	0.495392	0.278	0.211	2.51e-16
SLC13A1	1.66e-36	0.491654	0.265	0.16	3.55e-32
MT-ATP8	2.89e-13	0.485596	0.412	0.422	6.19e-09
GATM	1.1e-135	0.483437	0.66	0.377	2.35e-131
CRYL1	1.46e-09	0.481423	0.357	0.356	3.14e-05
MT-ND4L	5.45e-93	0.481076	0.812	0.826	1.17e-88
GSTA2	1.21e-69	0.477436	0.386	0.211	2.59e-65
MT-ND3	1.34e-232	0.475993	1	0.999	2.86e-228
ALDH2	8.22e-06	0.469576	0.359	0.383	0.176089
BDH2	3.95e-05	0.458899	0.344	0.365	0.847045
MTRNR2L12	1.82e-33	0.45709	0.598	0.63	3.89e-29
CLTRN	8.62e-31	0.452243	0.309	0.211	1.85e-26
FTL	1.18e-232	0.448074	0.98	0.934	2.53e-228
MT-ND6	1.1e-06	0.438868	0.397	0.419	0.0235126
ECI2	0.189779	0.434977	0.296	0.341	1
AKR7A2	0.194587	0.425071	0.246	0.274	1
BNIP3	0.676193	0.418629	0.292	0.358	1
GRHPR	0.368615	0.416517	0.241	0.27	1
CYB5A	1.95e-42	0.415069	0.665	0.644	4.18e-38
ETFB	0.126833	0.412216	0.364	0.436	1
ACAT1	2.18e-09	0.406621	0.454	0.478	4.66e-05
OCIAD2	3.96e-07	0.398514	0.383	0.395	0.00848137
DNPH1	0.0602601	0.393703	0.325	0.368	1
LGALS2	2.23e-20	0.382668	0.257	0.181	4.78e-16
GPX4	2.93e-06	0.363715	0.512	0.596	0.0627565
ACSM2A	5.52e-27	0.347723	0.324	0.224	1.18e-22
CYBA	0.251186	0.315947	0.253	0.307	1
SDHC	0.000575161	0.311626	0.282	0.384	1
TMEM176A	0.0861961	0.303735	0.308	0.334	1
IMPA2	0.260966	0.299368	0.262	0.318	1
PTGR1	0.0205316	0.288414	0.255	0.321	1
MT2A	1.33e-22	0.288058	0.645	0.635	2.84e-18
SAT2	0.24183	0.283773	0.336	0.377	1
CNDP2	7.16e-06	0.283027	0.191	0.266	0.153327
MT1X	5.46e-48	0.278894	0.634	0.517	1.17e-43
TMEM256	5.45e-06	0.277368	0.196	0.274	0.116693
ECH1	2.71e-08	0.258115	0.256	0.369	0.000580551
GAPDH	3.76e-10	0.251151	0.707	0.791	8.05e-06
DDT	0.00556178	0.250638	0.373	0.499	1
RPL11	2.97e-65	-0.252485	0.69	0.874	6.37e-61
PSMA6	1.33e-85	-0.253489	0.086	0.289	2.85e-81
GTF2A2	4.44e-87	-0.253512	0.068	0.263	9.5e-83
PFDN5	3.18e-72	-0.254032	0.397	0.686	6.81e-68
PAK2	2.26e-86	-0.254612	0.073	0.27	4.84e-82
HCFC1R1	4.15e-84	-0.256036	0.074	0.269	8.9e-80
RHEB	6.79e-94	-0.256174	0.083	0.298	1.45e-89
NBDY	6.45e-92	-0.256215	0.087	0.302	1.38e-87
RPL27A	6.5e-68	-0.256879	0.47	0.739	1.39e-63
BTF3	4.49e-81	-0.25742	0.343	0.642	9.63e-77
PRPF4B	1.12e-76	-0.257481	0.077	0.261	2.4e-72
UBL5	5.04e-83	-0.257719	0.267	0.558	1.08e-78
TOP1	2.74e-85	-0.258012	0.095	0.304	5.87e-81
TSPAN3	2.13e-88	-0.258137	0.063	0.256	4.57e-84
SF3B6	4.04e-99	-0.258992	0.134	0.392	8.65e-95
MRFAP1	3.74e-90	-0.260206	0.149	0.397	8.02e-86
HMGN2	6.6e-89	-0.260212	0.14	0.381	1.41e-84
RPL24	1.78e-72	-0.260274	0.599	0.834	3.8e-68
RPL35A	3.62e-71	-0.26057	0.531	0.794	7.75e-67
NCL	3.11e-105	-0.260686	0.198	0.496	6.66e-101
NDUFA13	1.07e-73	-0.260805	0.346	0.632	2.3e-69
PTMS	1.05e-76	-0.261048	0.185	0.427	2.26e-72
PET100	5.07e-85	-0.262299	0.083	0.285	1.09e-80
AP2M1	1.04e-93	-0.262889	0.085	0.301	2.22e-89
ARHGAP5	4.39e-82	-0.263532	0.076	0.267	9.4e-78
RPS8	1.86e-77	-0.264124	0.713	0.899	3.98e-73
CTSL	9.78e-91	-0.26446	0.118	0.35	2.09e-86
RAD21	1.83e-84	-0.264547	0.065	0.254	3.93e-80
ANAPC16	1.9e-97	-0.265034	0.148	0.407	4.06e-93
BANF1	3e-82	-0.265133	0.069	0.257	6.43e-78
HIF1A	6.11e-85	-0.265381	0.064	0.252	1.31e-80
SPCS1	2.59e-79	-0.265755	0.234	0.499	5.55e-75
VAPA	1e-90	-0.266098	0.137	0.379	2.14e-86
SEM1	3.97e-98	-0.266136	0.159	0.424	8.5e-94
DDX24	7.06e-106	-0.266566	0.139	0.409	1.51e-101
RAN	1.87e-99	-0.266747	0.131	0.384	4e-95
TAF7	4.24e-83	-0.26734	0.077	0.271	9.07e-79
SH3GLB1	3.87e-78	-0.268164	0.071	0.252	8.29e-74
SNHG6	8.39e-93	-0.268275	0.1	0.325	1.8e-88
CXCL14	0.721848	-0.268477	0.542	0.493	1
H2AFV	2.32e-83	-0.268786	0.082	0.279	4.97e-79
PFN1	9.55e-91	-0.268866	0.233	0.524	2.05e-86
TOMM20	1.86e-96	-0.269063	0.187	0.462	3.97e-92
RPS15A	4.75e-69	-0.269484	0.569	0.813	1.02e-64
UBE2B	7.59e-87	-0.269575	0.102	0.316	1.63e-82
PJA2	1.78e-88	-0.269813	0.085	0.293	3.81e-84
EFHD1	2.75e-75	-0.270622	0.083	0.268	5.9e-71
NDUFB11	5.85e-90	-0.271107	0.222	0.503	1.25e-85
UBE2V1	1.98e-84	-0.271166	0.093	0.302	4.24e-80
RPL7A	3.83e-70	-0.271853	0.641	0.849	8.2e-66
SRRM1	1.3e-94	-0.272623	0.135	0.383	2.78e-90
CSTB	1e-96	-0.273108	0.161	0.427	2.15e-92
DDX46	3.58e-81	-0.273227	0.083	0.278	7.67e-77
CXXC5	6.21e-87	-0.273392	0.078	0.279	1.33e-82
SRSF9	5.5e-100	-0.273575	0.124	0.374	1.18e-95
HNRNPK	1.37e-94	-0.273787	0.195	0.47	2.94e-90
LAMP1	2.1e-94	-0.273862	0.119	0.355	4.49e-90
IK	1.64e-91	-0.273888	0.078	0.286	3.51e-87
EIF3A	2.52e-98	-0.274352	0.083	0.304	5.39e-94
CTNNA1	9.91e-92	-0.275344	0.109	0.336	2.12e-87
UQCRB	3.42e-56	-0.275897	0.483	0.719	7.34e-52
THRAP3	7.06e-90	-0.275937	0.063	0.257	1.51e-85
SLC3A2	4.55e-70	-0.276265	0.125	0.322	9.75e-66
SUB1	2.1e-100	-0.276686	0.19	0.476	4.51e-96
CAPNS1	2.88e-96	-0.278185	0.082	0.301	6.17e-92
PTP4A2	2.48e-93	-0.278448	0.076	0.284	5.31e-89
SH3BGRL3	9.07e-83	-0.278515	0.143	0.376	1.94e-78
TMEM14C	1.23e-108	-0.278718	0.147	0.422	2.63e-104
DEK	3.63e-95	-0.280192	0.1	0.328	7.77e-91
HIST1H4C	7.13e-83	-0.280506	0.109	0.322	1.53e-78
SF3B1	9.19e-100	-0.281272	0.099	0.333	1.97e-95
ASH1L	1.09e-80	-0.28151	0.073	0.26	2.34e-76
RPL37A	3.95e-77	-0.283957	0.514	0.791	8.46e-73
COX5A	2.54e-77	-0.284997	0.227	0.48	5.44e-73
ENO1	4.3e-65	-0.286567	0.261	0.5	9.22e-61
ERH	1.17e-100	-0.286699	0.132	0.388	2.52e-96
KDELR1	1.8e-99	-0.286874	0.126	0.375	3.85e-95
RPS27A	1.8e-85	-0.287042	0.733	0.902	3.86e-81
ATP6V1A	8.14e-94	-0.288865	0.06	0.258	1.74e-89
RPL17	1.93e-71	-0.290049	0.612	0.829	4.14e-67
MORF4L1	1.04e-103	-0.290241	0.202	0.497	2.24e-99
DNAJA1	1.02e-97	-0.29039	0.12	0.363	2.19e-93
RER1	1.25e-95	-0.290524	0.06	0.26	2.69e-91
COA3	5.52e-88	-0.290646	0.161	0.408	1.18e-83
RPL39	6.29e-77	-0.291454	0.563	0.81	1.35e-72
GUK1	9.99e-98	-0.291797	0.212	0.502	2.14e-93
SKP1	3.92e-88	-0.29243	0.318	0.616	8.4e-84
KRT10	7.8e-99	-0.292613	0.114	0.355	1.67e-94
ATRAID	8.83e-106	-0.293107	0.108	0.358	1.89e-101
NDUFA1	4.41e-85	-0.293322	0.26	0.541	9.44e-81
ARPC2	2.59e-101	-0.295081	0.142	0.404	5.54e-97
TMA7	9.91e-90	-0.295209	0.26	0.55	2.12e-85
RPL30	8.12e-82	-0.296587	0.629	0.85	1.74e-77
KHDRBS1	1.94e-93	-0.296625	0.095	0.315	4.15e-89
SEC11A	1.9e-103	-0.296817	0.133	0.394	4.07e-99
RSRC2	1.51e-96	-0.296911	0.085	0.304	3.23e-92
ERP29	1.22e-96	-0.297183	0.146	0.398	2.61e-92
SIVA1	3.03e-98	-0.297506	0.085	0.309	6.49e-94
LINC01578	1.6e-93	-0.29909	0.094	0.315	3.43e-89
SARAF	2.86e-98	-0.299445	0.169	0.437	6.13e-94
GINM1	2.61e-104	-0.299566	0.092	0.328	5.58e-100
SSR2	2.5e-100	-0.300235	0.104	0.342	5.36e-96
FCGRT	1.22e-89	-0.301345	0.124	0.354	2.62e-85
CBR1	1.06e-91	-0.301377	0.107	0.332	2.27e-87
COX7B	1.36e-58	-0.301408	0.38	0.616	2.92e-54
YBX1	2.34e-89	-0.302678	0.293	0.588	5.01e-85
COMMD6	1.52e-101	-0.302927	0.199	0.49	3.25e-97
HNRNPU	3.77e-107	-0.303017	0.157	0.432	8.08e-103
SEC11C	1.87e-95	-0.303281	0.077	0.289	4e-91
EIF5B	1.19e-102	-0.30336	0.079	0.305	2.55e-98
HSP90AA1	3.06e-98	-0.304026	0.445	0.747	6.55e-94
RBM3	4.46e-91	-0.304065	0.127	0.36	9.55e-87
HSPA1A	1.01e-75	-0.304512	0.121	0.326	2.16e-71
ACTR3	2.01e-93	-0.306407	0.056	0.251	4.3e-89
YWHAB	1.04e-105	-0.307554	0.21	0.507	2.22e-101
GABARAPL2	1.59e-107	-0.307581	0.171	0.459	3.41e-103
COX8A	2.2e-72	-0.30814	0.358	0.621	4.72e-68
RPS12	3.23e-93	-0.308955	0.732	0.901	6.92e-89
CCNI	2.92e-99	-0.309372	0.239	0.534	6.27e-95
NEAT1	4.24e-204	-0.309653	0.139	0.536	9.09e-200
SDC4	5e-80	-0.310099	0.079	0.267	1.07e-75
COX5B	4.78e-58	-0.310955	0.424	0.665	1.02e-53
SELENOK	1.42e-96	-0.311362	0.111	0.345	3.05e-92
NME3	2.62e-93	-0.312306	0.071	0.277	5.61e-89
CIRBP	3.39e-86	-0.312462	0.256	0.535	7.25e-82
NCOR1	2e-100	-0.312671	0.069	0.283	4.28e-96
DSTN	1.19e-73	-0.313401	0.36	0.64	2.54e-69
HSD17B12	2.01e-92	-0.31368	0.064	0.262	4.3e-88
UQCR11	3.35e-84	-0.313754	0.273	0.555	7.18e-80
CNBP	3.64e-101	-0.314065	0.159	0.427	7.81e-97
RPS14	1.43e-96	-0.31455	0.732	0.901	3.06e-92
SSB	6.62e-108	-0.314951	0.109	0.36	1.42e-103
HSBP1	7.67e-109	-0.315456	0.139	0.409	1.64e-104
SNHG29	4.32e-86	-0.315808	0.325	0.615	9.26e-82
SSR3	1.18e-100	-0.316482	0.083	0.306	2.53e-96
TMCO1	2.64e-104	-0.320017	0.097	0.334	5.66e-100
PCYOX1	4.01e-88	-0.32016	0.065	0.257	8.58e-84
HNRNPD	1.5e-100	-0.320609	0.105	0.341	3.21e-96
RPL8	5.21e-91	-0.321263	0.632	0.86	1.12e-86
SEPTIN2	2.93e-106	-0.322008	0.111	0.36	6.27e-102
CFLAR	6.28e-76	-0.322541	0.095	0.285	1.35e-71
BCAP31	1.15e-100	-0.322636	0.095	0.327	2.47e-96
LPP	7.06e-86	-0.323218	0.085	0.287	1.51e-81
PRKDC	1.95e-99	-0.323467	0.053	0.254	4.18e-95
NPC2	1.92e-87	-0.323588	0.234	0.506	4.12e-83
PAPOLA	1.61e-100	-0.324463	0.072	0.288	3.44e-96
RTN4	1.28e-81	-0.324562	0.315	0.595	2.73e-77
CYSTM1	2.96e-77	-0.326143	0.323	0.588	6.35e-73
XRCC5	2.68e-118	-0.326344	0.105	0.37	5.75e-114
RHOB	6.91e-53	-0.326412	0.119	0.279	1.48e-48
PRKAR1A	1.22e-96	-0.326553	0.084	0.302	2.62e-92
RPS4X	1.21e-86	-0.327662	0.682	0.876	2.6e-82
GNB1	9.95e-91	-0.329937	0.066	0.263	2.13e-86
CYCS	4.71e-87	-0.330227	0.157	0.398	1.01e-82
PPIA	3.52e-91	-0.330305	0.46	0.747	7.55e-87
NDUFA8	1.2e-106	-0.330812	0.061	0.28	2.57e-102
SRSF10	1.06e-96	-0.331164	0.061	0.263	2.27e-92
BCLAF1	1.43e-89	-0.331235	0.066	0.26	3.07e-85
NDUFB9	2.22e-108	-0.333932	0.163	0.443	4.76e-104
WWTR1	8.52e-72	-0.334838	0.077	0.251	1.83e-67
RAP1B	1.04e-87	-0.335495	0.087	0.292	2.23e-83
RPL28	2.66e-96	-0.335679	0.569	0.824	5.71e-92
RSF1	9.5e-104	-0.335787	0.055	0.264	2.04e-99
RPL3	6.77e-99	-0.335806	0.641	0.859	1.45e-94
VDAC2	4.33e-103	-0.336689	0.129	0.383	9.28e-99
GNG5	1.03e-108	-0.336749	0.218	0.52	2.21e-104
KRT18	4.42e-66	-0.336877	0.128	0.318	9.47e-62
HERPUD1	7.85e-91	-0.336909	0.15	0.395	1.68e-86
TCEAL4	1.36e-113	-0.336973	0.14	0.417	2.91e-109
PPIG	1.81e-106	-0.337135	0.095	0.335	3.87e-102
RBM25	1.26e-97	-0.338164	0.075	0.288	2.71e-93
GTF2I	1.2e-104	-0.33835	0.116	0.364	2.57e-100
RPL10	1.09e-110	-0.339609	0.761	0.918	2.34e-106
SELENOF	9.03e-103	-0.339781	0.057	0.265	1.93e-98
PHF3	3.03e-95	-0.340436	0.069	0.274	6.5e-91
ARPC5	1.77e-105	-0.340707	0.074	0.299	3.78e-101
PCMTD1	4.2e-110	-0.341341	0.087	0.328	9e-106
ZFP36L2	1.91e-77	-0.34215	0.097	0.291	4.09e-73
TCEAL9	2.57e-107	-0.342564	0.06	0.278	5.5e-103
RBX1	1.66e-112	-0.342685	0.123	0.39	3.55e-108
HNRNPH1	4.81e-90	-0.343095	0.077	0.278	1.03e-85
TMOD3	5.76e-98	-0.34431	0.055	0.255	1.23e-93
SRSF3	2.92e-107	-0.344643	0.102	0.347	6.26e-103
U2SURP	1.99e-98	-0.345337	0.063	0.267	4.26e-94
SFPQ	8.53e-104	-0.3464	0.077	0.3	1.83e-99
NDUFA12	1.97e-112	-0.348128	0.125	0.393	4.23e-108
HSPB1	1.37e-95	-0.350153	0.291	0.593	2.94e-91
C11orf58	9.24e-112	-0.353816	0.127	0.394	1.98e-107
CHURC1	5.76e-109	-0.353941	0.098	0.342	1.23e-104
EIF1	8.27e-90	-0.354832	0.542	0.794	1.77e-85
ANKRD12	1.74e-95	-0.356562	0.076	0.287	3.73e-91
KLF6	1.23e-69	-0.356712	0.102	0.284	2.63e-65
GOLGB1	9.59e-110	-0.357493	0.114	0.367	2.06e-105
CDC42	1.69e-121	-0.359558	0.19	0.501	3.61e-117
COX7A2	5.71e-104	-0.360605	0.263	0.566	1.22e-99
FXYD2	0.0195863	-0.362413	0.869	0.732	1
KCNJ16	2.66e-88	-0.362415	0.085	0.287	5.7e-84
HP1BP3	6.81e-111	-0.362601	0.095	0.341	1.46e-106
PPIB	6.05e-113	-0.363541	0.185	0.479	1.3e-108
CCDC47	4.71e-112	-0.363755	0.058	0.281	1.01e-107
ARF1	2.01e-121	-0.365557	0.113	0.388	4.31e-117
JAK1	7.12e-111	-0.367091	0.098	0.346	1.52e-106
RAB13	4.26e-126	-0.368783	0.094	0.361	9.13e-122
CSNK1A1	3.06e-105	-0.369246	0.092	0.327	6.55e-101
TRIP11	8.05e-117	-0.370681	0.052	0.277	1.72e-112
SET	8.76e-126	-0.370794	0.176	0.484	1.88e-121
SCAF11	2.39e-108	-0.370811	0.093	0.331	5.12e-104
ACTN4	1.54e-97	-0.371967	0.091	0.313	3.3e-93
SNX6	5.83e-121	-0.372181	0.085	0.34	1.25e-116
RAB11A	2.65e-109	-0.372795	0.07	0.297	5.68e-105
PNRC1	1.14e-103	-0.373174	0.172	0.449	2.45e-99
PGRMC1	1.37e-99	-0.373226	0.157	0.42	2.93e-95
TERF2IP	3.67e-109	-0.373513	0.062	0.282	7.86e-105
GPX3	3.98e-14	-0.374198	0.603	0.503	8.53e-10
CFL1	1.01e-124	-0.374744	0.246	0.586	2.17e-120
SERPINB6	1.31e-85	-0.377133	0.091	0.293	2.81e-81
TMED9	3.6e-125	-0.378256	0.042	0.27	7.72e-121
PNRC2	1.26e-109	-0.378324	0.076	0.307	2.7e-105
KIF5B	3.04e-115	-0.378934	0.079	0.32	6.51e-111
MPHOSPH8	1.81e-102	-0.378951	0.07	0.286	3.88e-98
RPS18	2.76e-122	-0.379625	0.694	0.889	5.91e-118
ARL6IP1	1.59e-112	-0.380772	0.129	0.394	3.4e-108
PNN	4.26e-103	-0.382744	0.066	0.28	9.13e-99
DAD1	2.48e-120	-0.38277	0.181	0.481	5.31e-116
TMED10	1.18e-120	-0.383075	0.082	0.332	2.54e-116
RAC1	2.41e-127	-0.383555	0.249	0.585	5.17e-123
TUBB	6.38e-104	-0.384869	0.051	0.256	1.37e-99
C18orf32	6.46e-118	-0.385672	0.124	0.396	1.38e-113
PPP1CB	2.72e-113	-0.386005	0.067	0.297	5.84e-109
TTC3	2.34e-117	-0.386406	0.078	0.32	5.01e-113
IGFBP4	8.94e-28	-0.386498	0.147	0.253	1.92e-23
OCIAD1	1.94e-120	-0.387928	0.141	0.425	4.16e-116
HNRNPA2B1	7.71e-117	-0.388121	0.291	0.625	1.65e-112
NDRG1	3.39e-93	-0.388322	0.098	0.318	7.25e-89
RPS2	2.85e-100	-0.389468	0.479	0.757	6.1e-96
ATP6V0C	6.33e-89	-0.390334	0.224	0.486	1.36e-84
WDR83OS	1.27e-127	-0.392805	0.167	0.474	2.72e-123
PTGES3	6.47e-127	-0.393162	0.169	0.477	1.39e-122
SSR4	1.75e-111	-0.393707	0.205	0.501	3.75e-107
RNASEK	1.03e-102	-0.396275	0.296	0.603	2.21e-98
RPSA	1.62e-112	-0.398966	0.298	0.616	3.48e-108
FUS	6.33e-109	-0.399529	0.09	0.325	1.36e-104
YBX3	2.62e-92	-0.399955	0.091	0.304	5.61e-88
SNU13	6.16e-134	-0.400401	0.117	0.41	1.32e-129
LDHA	3.81e-95	-0.400958	0.172	0.428	8.17e-91
YWHAZ	1.31e-118	-0.401584	0.115	0.381	2.82e-114
BPTF	5.42e-111	-0.40309	0.06	0.28	1.16e-106
CHD9	1.11e-107	-0.403095	0.059	0.274	2.38e-103
CALD1	2.55e-26	-0.404797	0.243	0.369	5.47e-22
PNKD	1.89e-124	-0.404846	0.098	0.362	4.05e-120
HNRNPDL	2.47e-134	-0.405144	0.139	0.442	5.29e-130
VKORC1	1.83e-122	-0.405181	0.042	0.266	3.93e-118
CEBPD	2.04e-57	-0.407829	0.138	0.318	4.37e-53
RPL18	1.83e-120	-0.408472	0.477	0.78	3.91e-116
SELENOS	8.73e-121	-0.409253	0.037	0.256	1.87e-116
FAU	2.41e-118	-0.41062	0.523	0.807	5.16e-114
PPDPF	3.11e-111	-0.410858	0.114	0.37	6.65e-107
TPM3	2.23e-112	-0.411822	0.119	0.378	4.78e-108
TLN1	5.88e-108	-0.413503	0.066	0.287	1.26e-103
MAGED2	2.09e-127	-0.413925	0.045	0.278	4.48e-123
SLC25A4	5.39e-100	-0.414558	0.102	0.333	1.16e-95
C9orf16	7.06e-127	-0.414582	0.053	0.292	1.51e-122
IVNS1ABP	1.08e-99	-0.415102	0.057	0.26	2.32e-95
HNRNPR	6.65e-123	-0.415347	0.064	0.304	1.42e-118
RALBP1	6.4e-109	-0.416377	0.07	0.294	1.37e-104
COX6C	4.77e-109	-0.416684	0.326	0.638	1.02e-104
ITM2B	1.4e-130	-0.417082	0.677	0.888	3.01e-126
LAPTM4A	2.4e-115	-0.418397	0.222	0.525	5.14e-111
NDFIP1	2.13e-138	-0.419353	0.079	0.354	4.55e-134
MAP4	9.96e-116	-0.422924	0.055	0.278	2.13e-111
NME2	3.07e-126	-0.423281	0.283	0.62	6.58e-122
UQCRH	1.61e-100	-0.424214	0.298	0.588	3.46e-96
CCND1	1.23e-76	-0.425148	0.098	0.289	2.63e-72
ANP32B	9.49e-131	-0.427458	0.075	0.333	2.03e-126
TMEM123	2.84e-127	-0.430041	0.041	0.269	6.09e-123
ANXA11	2.4e-130	-0.436375	0.057	0.303	5.15e-126
SRRM2	4.24e-125	-0.436987	0.137	0.424	9.08e-121
TRAM1	9.7e-130	-0.43749	0.08	0.34	2.08e-125
PDIA6	6.95e-125	-0.438186	0.114	0.388	1.49e-120
VPS13C	1e-110	-0.438689	0.048	0.259	2.15e-106
GRN	6.52e-119	-0.438898	0.051	0.275	1.4e-114
SRSF7	3.64e-110	-0.44037	0.06	0.279	7.8e-106
UBC	2.67e-108	-0.44356	0.309	0.618	5.72e-104
CAST	1.27e-142	-0.44373	0.156	0.475	2.73e-138
NUCKS1	6.89e-141	-0.446255	0.246	0.597	1.48e-136
PPFIBP1	8.93e-89	-0.447051	0.063	0.251	1.91e-84
SRSF11	1.65e-130	-0.449361	0.08	0.34	3.53e-126
NORAD	3.75e-130	-0.450156	0.086	0.349	8.03e-126
TGOLN2	4.66e-138	-0.451097	0.094	0.373	9.99e-134
NDUFA4	1.54e-104	-0.451312	0.5	0.758	3.31e-100
SH3BGRL	3.09e-140	-0.451332	0.08	0.357	6.61e-136
TM9SF3	6.62e-129	-0.452163	0.066	0.317	1.42e-124
EID1	1.82e-133	-0.452492	0.206	0.529	3.89e-129
RTN3	8.35e-130	-0.452584	0.044	0.278	1.79e-125
LMAN1	5.72e-140	-0.453024	0.089	0.368	1.22e-135
XIST	7.79e-132	-0.454195	0.104	0.38	1.67e-127
GCC2	3.13e-133	-0.457519	0.074	0.336	6.71e-129
REEP5	7.14e-140	-0.459629	0.104	0.39	1.53e-135
MSN	5.23e-100	-0.459777	0.076	0.291	1.12e-95
CNN3	3.84e-123	-0.460354	0.12	0.395	8.22e-119
WASF2	1.21e-121	-0.461843	0.049	0.275	2.6e-117
RPS3	1.44e-135	-0.462418	0.441	0.758	3.09e-131
LUC7L3	3.9e-121	-0.466159	0.069	0.308	8.35e-117
SRI	1.64e-143	-0.466425	0.078	0.356	3.5e-139
SPCS2	2.52e-150	-0.46678	0.128	0.442	5.39e-146
SRSF5	1.45e-142	-0.467138	0.124	0.425	3.11e-138
LEPROT	1.22e-128	-0.469434	0.148	0.443	2.61e-124
BEX3	1.72e-135	-0.471211	0.192	0.51	3.68e-131
RBM39	5.74e-136	-0.473572	0.128	0.422	1.23e-131
BHLHE40	1.04e-89	-0.473901	0.066	0.258	2.22e-85
SDCBP	4.24e-123	-0.475065	0.064	0.304	9.08e-119
C12orf57	5.46e-152	-0.476568	0.093	0.391	1.17e-147
RPS21	1.02e-146	-0.476658	0.355	0.714	2.2e-142
HSPA5	1.07e-127	-0.476696	0.104	0.372	2.29e-123
SOX4	1.99e-96	-0.477081	0.059	0.255	4.26e-92
NDUFC2	1.16e-142	-0.47755	0.207	0.54	2.49e-138
PCM1	1.7e-130	-0.479077	0.053	0.295	3.64e-126
TPR	1.1e-132	-0.479775	0.059	0.308	2.35e-128
UBXN4	1.99e-155	-0.481215	0.115	0.429	4.27e-151
BOD1L1	3.56e-126	-0.482287	0.046	0.274	7.63e-122
IDH2	5.16e-107	-0.484516	0.088	0.318	1.11e-102
KMT2E	1.37e-124	-0.484928	0.048	0.278	2.94e-120
CAPN2	1.14e-133	-0.485114	0.033	0.263	2.44e-129
ARL6IP5	6.14e-139	-0.486486	0.099	0.381	1.31e-134
HACD3	1.61e-138	-0.488308	0.053	0.305	3.46e-134
HNRNPA3	7.44e-148	-0.488634	0.13	0.442	1.59e-143
DYNLL1	1.61e-145	-0.490674	0.241	0.593	3.45e-141
BSG	6.05e-127	-0.49146	0.118	0.389	1.3e-122
FAM107B	8.04e-136	-0.492246	0.068	0.33	1.72e-131
SUMO2	1.06e-154	-0.49374	0.232	0.594	2.27e-150
NKTR	2.63e-99	-0.494323	0.06	0.261	5.64e-95
RPS19	3.69e-155	-0.495169	0.469	0.795	7.91e-151
AIF1L	9.01e-123	-0.496278	0.068	0.31	1.93e-118
NAP1L1	5.8e-166	-0.496315	0.126	0.464	1.24e-161
SELENOW	1.65e-136	-0.498014	0.164	0.473	3.53e-132
VAMP2	2.81e-142	-0.498776	0.069	0.339	6.01e-138
CCPG1	1.76e-133	-0.498966	0.069	0.324	3.77e-129
LMNA	3.99e-128	-0.500191	0.058	0.298	8.56e-124
ID2	8.33e-109	-0.505616	0.099	0.337	1.78e-104
KRTCAP2	2.17e-158	-0.50634	0.122	0.443	4.65e-154
HSP90AB1	1.88e-143	-0.509528	0.383	0.72	4.02e-139
IQGAP1	1.38e-131	-0.510005	0.036	0.263	2.96e-127
TMBIM4	5.36e-160	-0.512977	0.132	0.455	1.15e-155
NUCB2	2.28e-122	-0.513897	0.035	0.251	4.88e-118
RRBP1	2.09e-122	-0.51439	0.06	0.293	4.48e-118
MRPL33	2.71e-156	-0.517649	0.091	0.393	5.81e-152
TLE5	5.46e-149	-0.518571	0.05	0.313	1.17e-144
ANXA5	4.28e-158	-0.521139	0.084	0.385	9.18e-154
UGT2B7	5.57e-06	-0.523624	0.297	0.329	0.119425
CPVL	8.06e-111	-0.525937	0.056	0.272	1.73e-106
MYL12B	1.31e-156	-0.528019	0.338	0.703	2.81e-152
SYNE2	4.1e-143	-0.529683	0.16	0.478	8.78e-139
HSP90B1	1.81e-138	-0.5304	0.232	0.557	3.89e-134
COMT	5.68e-143	-0.53253	0.04	0.286	1.22e-138
PRRC2C	4.92e-148	-0.535593	0.089	0.377	1.05e-143
CLIC1	4.72e-155	-0.536323	0.138	0.464	1.01e-150
DHRS7	7.86e-130	-0.536525	0.032	0.255	1.68e-125
AKAP9	8.57e-155	-0.538153	0.087	0.383	1.84e-150
ADIRF	1.25e-52	-0.539341	0.252	0.442	2.67e-48
COBLL1	4.51e-128	-0.541978	0.073	0.323	9.66e-124
TPM1	1.68e-90	-0.542102	0.144	0.377	3.59e-86
DST	3.45e-113	-0.543135	0.047	0.258	7.39e-109
CALR	1.77e-149	-0.544282	0.139	0.453	3.78e-145
TUBA1B	3.37e-139	-0.546251	0.061	0.319	7.23e-135
SEC62	4.51e-171	-0.549261	0.179	0.536	9.66e-167
NFE2L2	5.81e-165	-0.551003	0.055	0.339	1.24e-160
HMGB1	1.41e-180	-0.556358	0.329	0.72	3.02e-176
CRIM1	8.95e-122	-0.55652	0.037	0.253	1.92e-117
BCAM	4.22e-140	-0.562001	0.027	0.259	9.04e-136
JUN	2.03e-107	-0.5638	0.136	0.385	4.35e-103
PNISR	1.06e-149	-0.565334	0.085	0.369	2.28e-145
RHOA	7.97e-159	-0.567642	0.16	0.493	1.71e-154
H3F3A	5.85e-168	-0.571425	0.377	0.73	1.25e-163
SON	2.38e-168	-0.574248	0.107	0.43	5.11e-164
NR2F2	2.42e-128	-0.584174	0.081	0.335	5.19e-124
TMEM50A	4.68e-167	-0.584436	0.059	0.349	1e-162
YWHAH	2.43e-144	-0.586069	0.045	0.297	5.2e-140
N4BP2L2	1.52e-170	-0.589835	0.114	0.442	3.26e-166
PKM	2.75e-143	-0.592703	0.098	0.38	5.88e-139
ZFP36L1	5.46e-128	-0.592841	0.148	0.428	1.17e-123
CDH16	2.29e-121	-0.593294	0.052	0.279	4.92e-117
RABAC1	2.5e-180	-0.593552	0.102	0.437	5.36e-176
MTDH	1.45e-170	-0.597011	0.085	0.398	3.11e-166
DDX17	2.72e-163	-0.597105	0.117	0.436	5.83e-159
LRRFIP1	3.39e-152	-0.597597	0.057	0.329	7.26e-148
PDIA3	1.12e-175	-0.597601	0.109	0.439	2.4e-171
TMEM59	8.36e-170	-0.597621	0.189	0.54	1.79e-165
SERINC1	2.33e-160	-0.603983	0.065	0.35	4.99e-156
ATP6V0E1	1.37e-156	-0.608428	0.216	0.555	2.93e-152
SYNE1	5.26e-135	-0.610939	0.048	0.289	1.13e-130
S100A13	5.73e-177	-0.613679	0.075	0.392	1.23e-172
SRP14	2.5e-156	-0.614733	0.43	0.778	5.35e-152
TSPO	7.06e-177	-0.616672	0.066	0.374	1.51e-172
TACC1	6.52e-123	-0.617254	0.05	0.276	1.4e-118
FKBP1A	9.2e-137	-0.621204	0.069	0.327	1.97e-132
CA2	9.04e-118	-0.625492	0.098	0.347	1.94e-113
PTTG1IP	5.33e-171	-0.625829	0.082	0.392	1.14e-166
DDX5	8.24e-173	-0.625892	0.198	0.562	1.77e-168
LIMA1	3.8e-137	-0.635084	0.029	0.258	8.14e-133
MRPS6	5.65e-125	-0.636667	0.079	0.326	1.21e-120
SPINT2	4.58e-137	-0.63712	0.112	0.389	9.82e-133
CTSD	9.86e-146	-0.641508	0.14	0.441	2.11e-141
PSAP	1.84e-188	-0.645159	0.148	0.505	3.95e-184
MACF1	7.05e-139	-0.645501	0.048	0.293	1.51e-134
PLS3	1.21e-154	-0.646579	0.018	0.26	2.59e-150
CALM2	9.81e-191	-0.660642	0.207	0.584	2.1e-186
ATP6AP2	3.96e-153	-0.662611	0.098	0.392	8.49e-149
ARGLU1	9.73e-155	-0.665637	0.065	0.344	2.09e-150
CD151	8.51e-161	-0.668001	0.051	0.324	1.82e-156
TAGLN2	6.35e-160	-0.668956	0.042	0.311	1.36e-155
ACTB	8.61e-159	-0.670528	0.423	0.752	1.84e-154
JUND	2.35e-149	-0.675651	0.135	0.441	5.04e-145
BTG1	5.06e-158	-0.676596	0.114	0.423	1.08e-153
WSB1	3.89e-151	-0.677221	0.073	0.349	8.33e-147
ATRX	1.09e-185	-0.679146	0.076	0.399	2.33e-181
CD24	6.72e-88	-0.68163	0.188	0.406	1.44e-83
CD46	5.2e-186	-0.69025	0.09	0.42	1.11e-181
GADD45B	2.19e-91	-0.692062	0.091	0.295	4.69e-87
MYL6	2.66e-216	-0.703287	0.395	0.765	5.7e-212
MYL12A	6.42e-194	-0.712339	0.177	0.553	1.37e-189
ATP1A1	8.88e-103	-0.718594	0.194	0.444	1.9e-98
APLP2	5.43e-211	-0.734196	0.135	0.509	1.16e-206
SEC14L1	3.95e-126	-0.743023	0.04	0.263	8.45e-122
ATP6V0B	2.05e-172	-0.745873	0.112	0.428	4.38e-168
SELENOM	1.45e-191	-0.758793	0.067	0.39	3.11e-187
CKB	2.85e-133	-0.759019	0.054	0.297	6.1e-129
CD63	1.44e-225	-0.764785	0.269	0.671	3.08e-221
EPCAM	1.76e-123	-0.769344	0.137	0.394	3.76e-119
ARHGAP29	1.81e-156	-0.77014	0.067	0.345	3.87e-152
PCSK1N	1.5e-150	-0.772283	0.112	0.408	3.21e-146
SEPTIN7	4.06e-195	-0.782257	0.107	0.455	8.7e-191
KTN1	1.05e-228	-0.790148	0.136	0.531	2.24e-224
IL6ST	2.71e-154	-0.795808	0.074	0.353	5.81e-150
H1FX	7.88e-159	-0.806631	0.023	0.274	1.69e-154
IER2	4.57e-121	-0.811231	0.114	0.364	9.79e-117
ACTG1	1.94e-194	-0.820111	0.368	0.722	4.15e-190
S100A11	8.17e-181	-0.829071	0.171	0.517	1.75e-176
GSTP1	3.36e-284	-0.830354	0.249	0.717	7.2e-280
ANXA2	2.9e-173	-0.842622	0.048	0.334	6.21e-169
GNAS	5.77e-248	-0.861925	0.237	0.655	1.24e-243
FOS	9.14e-81	-0.867628	0.117	0.308	1.96e-76
JUNB	5.37e-131	-0.882287	0.063	0.304	1.15e-126
CLU	2.22e-162	-0.887157	0.079	0.372	4.76e-158
CD59	1.44e-235	-0.895415	0.188	0.59	3.08e-231
TSC22D1	3.14e-184	-0.909535	0.085	0.404	6.72e-180
AHNAK	2.59e-213	-0.919223	0.042	0.368	5.55e-209
CRIP2	6.25e-190	-0.92063	0.018	0.302	1.34e-185
VIM	5.7e-71	-0.935634	0.161	0.339	1.22e-66
S100A10	2.33e-239	-0.936733	0.231	0.635	5e-235
CA12	5.46e-154	-0.941523	0.036	0.288	1.17e-149
ATP1B1	1.11e-119	-0.95588	0.37	0.602	2.38e-115
UACA	1.03e-154	-0.977499	0.033	0.285	2.21e-150
HES1	1.37e-128	-0.981786	0.04	0.265	2.93e-124
TMSB10	1.07e-247	-1.01251	0.281	0.699	2.28e-243
H3F3B	7.47e-248	-1.02099	0.295	0.701	1.6e-243
UTRN	4.63e-194	-1.03176	0.025	0.317	9.92e-190
GSTM3	3.06e-178	-1.03377	0.048	0.338	6.55e-174
DUSP1	2.17e-155	-1.04065	0.071	0.347	4.65e-151
PLPP3	2.21e-139	-1.04147	0.041	0.28	4.74e-135
PTMA	0	-1.04869	0.449	0.845	0
HLA-DRA	2.39e-146	-1.06235	0.094	0.367	5.13e-142
MALAT1	1.47e-298	-1.06951	0.363	0.744	3.15e-294
ITGB1	1.91e-262	-1.08652	0.064	0.452	4.09e-258
SPTBN1	1.2e-254	-1.10433	0.058	0.437	2.57e-250
GSN	1.2e-203	-1.11642	0.037	0.352	2.58e-199
LGALS3	3.29e-225	-1.1193	0.049	0.394	7.05e-221
LGALS1	4.52e-144	-1.12123	0.024	0.254	9.69e-140
HLA-DRB1	2.02e-136	-1.14208	0.072	0.32	4.32e-132
HLA-A	3.88e-304	-1.1575	0.159	0.61	8.32e-300
HLA-C	1.61e-280	-1.21337	0.12	0.542	3.46e-276
GNG11	4.73e-199	-1.22673	0.034	0.34	1.01e-194
GDF15	2.7e-105	-1.26893	0.055	0.255	5.78e-101
APP	0	-1.31025	0.097	0.573	0
IFITM2	4.93e-246	-1.3266	0.035	0.391	1.06e-241
MAL	1.02e-215	-1.35646	0.021	0.333	2.18e-211
ID3	1.12e-184	-1.3803	0.021	0.299	2.41e-180
CD81	0	-1.40036	0.069	0.557	0
CD74	3.21e-198	-1.43249	0.122	0.458	6.88e-194
HLA-E	4.61e-238	-1.45187	0.072	0.436	9.87e-234
CD9	0	-1.47081	0.04	0.49	0
HLA-B	0	-1.53514	0.108	0.544	0
IFI27	5.53e-139	-1.56943	0.033	0.261	1.18e-134
ID1	3.32e-217	-1.5937	0.021	0.335	7.12e-213
TMSB4X	0	-1.59607	0.133	0.572	0
TXNIP	0	-1.63856	0.1	0.619	0
B2M	0	-1.70362	0.352	0.814	0
IFITM3	0	-1.77078	0.059	0.537	0
DEFB1	1.07e-151	-1.78423	0.109	0.377	2.29e-147
WFDC2	1.96e-161	-1.91099	0.036	0.295	4.19e-157
TIMP3	4e-252	-2.05216	0.025	0.378	8.58e-248
IGFBP7	0	-2.08535	0.161	0.75	0
S100A6	0	-2.08575	0.13	0.672	0
IGFBP5	2.58e-163	-2.5098	0.025	0.278	5.52e-159

## Sheet: Loop of Henle Distal cluster
Dataset S3: Markers of non-immune cell clusters from normal cell atlas, Related to Figure 4
Loop of Henle/Distal tubule cluster
	p_val	avg_logFC	pct.1	pct.2	p_val_adj
UMOD	0	3.52365	0.596	0.041	0
SLC12A1	0	3.13912	0.89	0.028	0
SLPI	0	2.56569	0.35	0.018	0
WFDC2	0	2.44293	0.796	0.14	0
KNG1	0	2.07827	0.657	0.061	0
SOD3	0	1.91774	0.595	0.073	0
PAPPA2	0	1.83327	0.403	0.018	0
TACSTD2	0	1.80224	0.717	0.107	0
ITM2C	0	1.73925	0.702	0.112	0
S100A2	0	1.72786	0.59	0.098	0
CLDN10	0	1.68559	0.774	0.126	0
SFRP1	0	1.59722	0.563	0.053	0
MAL	0	1.59232	0.922	0.149	0
ATP1A1	0	1.54843	0.92	0.296	0
CD24	0	1.44385	0.965	0.256	0
CLDN16	0	1.43892	0.492	0.007	0
MMP7	1.88185e-242	1.42844	0.316	0.043	4.03186e-238
S100A6	0	1.41244	0.994	0.452	0
MUC1	0	1.40122	0.783	0.094	0
KRT7	0	1.26858	0.697	0.062	0
CLDN4	0	1.26075	0.561	0.106	0
TSPAN8	0	1.20291	0.613	0.028	0
ATP1B1	0	1.18175	0.955	0.477	0
CLDN3	0	1.17902	0.514	0.068	0
CKB	0	1.17894	0.799	0.147	0
DEFB1	0	1.17543	0.894	0.217	0
IGFBP2	0	1.17202	0.7	0.085	0
KCNJ1	0	1.16238	0.694	0.069	0
CPVL	0	1.15896	0.737	0.136	0
MRPS6	0	1.13359	0.809	0.177	0
IGFBP6	2.43464e-193	1.11382	0.267	0.037	5.21622e-189
SPINT2	0	1.10324	0.904	0.226	0
SLC5A3	0	1.0869	0.682	0.093	0
SUCNR1	0	1.06172	0.377	0.047	0
SPP1	1.58898e-193	1.05066	0.892	0.424	3.40438e-189
PKM	0	1.0494	0.863	0.22	0
CA12	0	1.04891	0.755	0.14	0
ACSL4	0	1.03989	0.546	0.097	0
PLAU	0	1.02767	0.49	0.025	0
ACPP	0	0.996492	0.426	0.004	0
PPP1R1A	0	0.992591	0.618	0.08	0
TNFRSF12A	0	0.989936	0.476	0.083	0
GSTM3	0	0.984517	0.81	0.177	0
PERP	0	0.975458	0.641	0.103	0
CLCNKA	0	0.961757	0.508	0.057	0
S100A11	5.46575e-212	0.95595	0.846	0.358	1.17104e-207
MUC15	0	0.955807	0.577	0.037	0
CTSD	0	0.954878	0.854	0.285	0
DUSP9	0	0.942089	0.499	0.035	0
IRX2	0	0.91277	0.472	0.007	0
GDF15	9.92615e-225	0.911061	0.558	0.148	2.12668e-220
POU3F3	0	0.910095	0.686	0.089	0
S100A10	1.00107e-287	0.906895	0.962	0.458	2.1448e-283
ERBB4	0	0.896513	0.504	0.033	0
KCNJ16	0	0.863563	0.762	0.154	0
FXYD2	1.61318e-214	0.839255	0.993	0.738	3.45623e-210
PLCB1	0	0.836163	0.592	0.054	0
EFHD1	0	0.829338	0.706	0.146	0
UCHL1	0	0.827258	0.478	0.056	0
APLP2	1.82524e-302	0.806045	0.899	0.333	3.91058e-298
SERPINA5	3.71498e-233	0.780654	0.343	0.053	7.95935e-229
PCSK1N	1.91682e-251	0.777541	0.782	0.259	4.10678e-247
COBLL1	0	0.777072	0.76	0.18	0
GNAS	2.97918e-223	0.775783	0.938	0.481	6.38289e-219
GPNMB	0	0.774742	0.415	0.022	0
SOX4	1.0078e-234	0.773815	0.566	0.148	2.1592e-230
EPCAM	0	0.772044	0.896	0.239	0
PDXK	0	0.769414	0.614	0.112	0
FOS	4.0197e-94	0.767544	0.503	0.219	8.61221e-90
FGL2	1.71139e-162	0.758634	0.393	0.099	3.66665e-158
SDC1	0	0.75556	0.51	0.073	0
CLDN7	0	0.755345	0.524	0.098	0
SLC25A4	2.78785e-300	0.752821	0.724	0.203	5.97298e-296
CYS1	0	0.750725	0.747	0.163	0
ENO1	1.7865e-259	0.747941	0.898	0.366	3.82758e-255
NTRK2	0	0.747604	0.461	0.034	0
ATP6V0B	9.93755e-297	0.743579	0.837	0.268	2.12912e-292
DNASE1	0	0.742852	0.379	0.042	0
CASR	0	0.741332	0.455	0.011	0
NUDT4	0	0.739695	0.553	0.1	0
PTGER3	7.43722e-265	0.737522	0.454	0.084	1.59342e-260
TMEM59	2.33536e-260	0.736558	0.905	0.375	5.00351e-256
AKAP9	2.23317e-300	0.736465	0.773	0.232	4.78456e-296
MFSD4A	0	0.734743	0.436	0.029	0
CLU	6.59693e-126	0.722617	0.598	0.245	1.41339e-121
S100A4	1.79815e-117	0.722366	0.412	0.129	3.85254e-113
GOLM1	0	0.720187	0.564	0.085	0
IVNS1ABP	0	0.720012	0.649	0.139	0
RHOBTB3	0	0.719179	0.559	0.09	0
COMT	0	0.718795	0.687	0.15	0
EZR	1.38934e-197	0.713706	0.71	0.256	2.97666e-193
CGNL1	0	0.713342	0.578	0.104	0
LINC01320	0	0.711196	0.511	0.076	0
MTURN	0	0.710084	0.581	0.091	0
CADM1	0	0.709209	0.482	0.044	0
CA4	6.36039e-221	0.708928	0.356	0.059	1.36271e-216
LDHA	2.92125e-157	0.70334	0.723	0.303	6.25878e-153
MECOM	0	0.701645	0.572	0.096	0
CD9	1.03295e-275	0.694585	0.882	0.289	2.2131e-271
APP	1.06027e-257	0.68879	0.931	0.368	2.27163e-253
BCAM	9.42648e-307	0.684371	0.608	0.134	2.01962e-302
CLCNKB	0	0.680312	0.485	0.071	0
CLDN14	0	0.678946	0.291	0.004	0
CYFIP2	0	0.675717	0.547	0.106	0
TPM1	1.02009e-122	0.675669	0.625	0.266	2.18554e-118
MPC1	1.48687e-232	0.670406	0.8	0.295	3.18561e-228
C16orf89	0	0.670139	0.358	0.027	0
ATP6V0E1	3.82887e-183	0.669683	0.89	0.398	8.20335e-179
S100A13	9.23902e-221	0.668514	0.722	0.243	1.97946e-216
SLC16A7	1.11418e-286	0.663928	0.446	0.077	2.38713e-282
CDH16	0	0.662426	0.709	0.144	0
CRIP1	7.18222e-177	0.66069	0.431	0.108	1.53879e-172
CST3	9.02689e-195	0.660587	0.922	0.45	1.93401e-190
HSPA2	0	0.657176	0.476	0.062	0
BSG	5.97065e-271	0.656385	0.78	0.245	1.27921e-266
S100A14	0	0.655047	0.332	0.031	0
ELF3	4.30823e-153	0.65465	0.409	0.113	9.23038e-149
UXS1	0	0.648546	0.526	0.073	0
FIBIN	0	0.647285	0.298	0.021	0
PDE1A	0	0.64659	0.445	0.06	0
MGLL	6.41152e-288	0.646317	0.557	0.118	1.37367e-283
SDC4	1.77464e-267	0.64037	0.618	0.156	3.80217e-263
PANTR1	0	0.635747	0.431	0.031	0
DEPTOR	0	0.634954	0.425	0.04	0
DMKN	0	0.628822	0.512	0.08	0
AIF1L	1.35337e-280	0.627509	0.685	0.178	2.89959e-276
WNK4	0	0.626157	0.395	0.032	0
ANXA11	6.70052e-287	0.620849	0.669	0.172	1.43559e-282
LMAN1	7.91976e-268	0.618469	0.74	0.225	1.69681e-263
GSTP1	7.01781e-215	0.615721	0.969	0.53	1.50357e-210
SCNN1A	0	0.609279	0.491	0.07	0
LINC00472	2.47658e-235	0.607317	0.524	0.123	5.30607e-231
TSC22D1	7.44858e-179	0.60498	0.702	0.259	1.59586e-174
SLC4A7	0	0.602805	0.358	0.031	0
IDH2	3.04088e-187	0.601597	0.612	0.202	6.51509e-183
UGT8	0	0.600815	0.421	0.039	0
LINC01159	0	0.599426	0.415	0.029	0
TXNIP	1.67156e-174	0.599131	0.91	0.411	3.58131e-170
CALR	1.42694e-193	0.598728	0.781	0.305	3.05723e-189
IRX1	0	0.596947	0.334	0.004	0
PSAP	6.00676e-207	0.596268	0.852	0.341	1.28695e-202
MAL2	0	0.594696	0.536	0.09	0
PROM1	3.72613e-252	0.594519	0.266	0.025	7.98324e-248
GNAI1	0	0.591524	0.501	0.06	0
AGPAT2	0	0.591267	0.514	0.083	0
CPM	0	0.590707	0.488	0.07	0
CBR1	3.27756e-257	0.590105	0.701	0.207	7.02218e-253
CHL1	0	0.58791	0.422	0.057	0
TFAP2B	0	0.583936	0.387	0.015	0
SLC35F5	2.69478e-268	0.583606	0.505	0.105	5.77357e-264
HIST1H4C	1.3294e-235	0.581331	0.673	0.203	2.84824e-231
TMEM238	0	0.580081	0.515	0.09	0
GPC3	0	0.579831	0.4	0.048	0
LMO7	0	0.578599	0.549	0.108	0
LINC02381	0	0.578486	0.427	0.046	0
FGF9	0	0.573967	0.387	0.033	0
ITGB8	8.76534e-202	0.571264	0.411	0.088	1.87797e-197
C5orf38	0	0.569403	0.368	0.005	0
TFCP2L1	1.22979e-263	0.568238	0.506	0.105	2.63483e-259
ACTG1	9.25587e-87	0.565959	0.945	0.576	1.98307e-82
CLDN19	0	0.564957	0.367	0.008	0
MGST3	7.55762e-171	0.564739	0.921	0.477	1.61922e-166
TMX4	5.88143e-275	0.560832	0.563	0.126	1.2601e-270
CD81	8.03589e-207	0.553935	0.892	0.353	1.72169e-202
IER3	3.90786e-152	0.553047	0.389	0.1	8.37259e-148
HOTAIRM1	9.86944e-303	0.552023	0.43	0.063	2.11453e-298
TUBB2B	0	0.551683	0.32	0.02	0
ARHGAP24	7.11111e-281	0.549427	0.668	0.169	1.52356e-276
ABLIM1	7.52337e-299	0.549105	0.488	0.085	1.61188e-294
PPDPF	3.14384e-219	0.548883	0.729	0.236	6.73567e-215
JUN	5.20311e-113	0.547151	0.626	0.27	1.11477e-108
HSP90B1	9.60816e-169	0.544676	0.881	0.406	2.05855e-164
TNFRSF11B	1.03515e-158	0.544408	0.342	0.078	2.21781e-154
LGALS3BP	9.50843e-264	0.544184	0.492	0.1	2.03718e-259
MALAT1	4.92454e-133	0.543865	0.982	0.588	1.05508e-128
PCDH9	0	0.542897	0.377	0.035	0
BICC1	1.66497e-248	0.54078	0.552	0.129	3.5672e-244
REEP5	1.33674e-214	0.536216	0.739	0.248	2.86396e-210
COL4A4	0	0.534403	0.353	0.039	0
EGR1	4.68486e-84	0.534317	0.405	0.158	1.00373e-79
TMBIM4	6.50109e-197	0.533725	0.792	0.303	1.39286e-192
CIRBP	5.06877e-175	0.530369	0.882	0.395	1.08598e-170
MRPL33	2.23718e-226	0.529351	0.745	0.245	4.79317e-222
GMDS	0	0.527076	0.375	0.04	0
BEX2	3.86675e-270	0.527022	0.627	0.152	8.28451e-266
CD47	2.96786e-265	0.524766	0.45	0.083	6.35865e-261
RIC3	3.17027e-286	0.523022	0.34	0.04	6.79231e-282
SCD5	1.15748e-299	0.520536	0.382	0.049	2.4799e-295
PLP2	4.81518e-227	0.520095	0.336	0.053	1.03165e-222
TRIM2	8.21062e-294	0.518426	0.495	0.091	1.75913e-289
EMP1	7.85505e-291	0.514514	0.437	0.066	1.68294e-286
CD59	3.06475e-188	0.510653	0.913	0.415	6.56623e-184
CD63	8.7444e-141	0.509647	0.946	0.502	1.87349e-136
VMP1	1.13237e-163	0.508927	0.464	0.13	2.42609e-159
LAPTM4A	4.32213e-153	0.502239	0.856	0.38	9.26016e-149
LNPEP	3.46291e-246	0.501327	0.448	0.088	7.41928e-242
RASD1	3.43254e-79	0.500007	0.258	0.079	7.35421e-75
ATP5F1B	1.56361e-133	0.499655	0.777	0.364	3.35003e-129
IFI30	5.07518e-217	0.499134	0.412	0.084	1.08736e-212
CAPN2	1.08272e-254	0.498747	0.586	0.143	2.31973e-250
SERINC2	9.1259e-276	0.496489	0.459	0.083	1.95523e-271
TESC	0	0.49577	0.283	0.018	0
CLCN5	5.31262e-247	0.495095	0.485	0.101	1.13823e-242
LAPTM4B	5.48109e-204	0.494516	0.523	0.139	1.17432e-199
WLS	6.51725e-270	0.494058	0.518	0.107	1.39632e-265
FOLR3	0	0.493171	0.367	0.03	0
TSPAN12	6.80973e-268	0.492771	0.514	0.106	1.45898e-263
HSPA5	2.52387e-199	0.491231	0.71	0.238	5.4074e-195
ARL6IP1	3.77796e-205	0.487975	0.748	0.258	8.09427e-201
CALM2	5.98953e-163	0.486995	0.904	0.417	1.28326e-158
BEX3	5.69173e-165	0.486916	0.831	0.362	1.21945e-160
PKP4	2.35457e-296	0.486755	0.514	0.095	5.04466e-292
HOXD8	1.7788e-267	0.486644	0.519	0.107	3.81107e-263
IGFBP7	1.52287e-186	0.485415	0.98	0.528	3.26275e-182
EGF	3.2023e-267	0.483681	0.269	0.023	6.86092e-263
TTC3	2.77619e-221	0.48277	0.653	0.194	5.94798e-217
CXCL12	3.72612e-231	0.482478	0.337	0.049	7.98321e-227
RCN2	4.41908e-231	0.47728	0.553	0.139	9.46788e-227
RAB11FIP1	6.06469e-190	0.476401	0.414	0.096	1.29936e-185
CYP1B1	0	0.475453	0.31	0.021	0
IER2	8.74237e-66	0.47427	0.526	0.26	1.87305e-61
CXXC5	7.56629e-211	0.473879	0.596	0.169	1.62108e-206
SERPING1	8.92509e-205	0.473702	0.473	0.113	1.9122e-200
WEE1	3.04304e-273	0.472903	0.289	0.027	6.51972e-269
BCL7C	4.16356e-264	0.472688	0.555	0.124	8.92044e-260
CXCL14	7.85357e-56	0.472357	0.784	0.467	1.68263e-51
GOLGB1	1.99655e-186	0.472333	0.693	0.239	4.2776e-182
ITGA2	8.34806e-277	0.470934	0.41	0.063	1.78857e-272
DDR1	1.42756e-222	0.469128	0.364	0.064	3.05855e-218
HACD3	8.14266e-201	0.466638	0.611	0.18	1.74456e-196
KLHL13	0	0.466488	0.338	0.026	0
PDIA6	5.88885e-186	0.46337	0.72	0.252	1.26169e-181
ADIRF	1.13571e-82	0.460805	0.672	0.348	2.43327e-78
PTMA	2.2964e-128	0.459797	0.991	0.697	4.92004e-124
KRT18	6.86055e-172	0.459357	0.64	0.211	1.46987e-167
LITAF	1.20393e-230	0.458178	0.563	0.14	2.57942e-226
FAM3B	7.03987e-240	0.456128	0.377	0.062	1.50829e-235
SEC11C	6.82478e-214	0.455394	0.608	0.175	1.46221e-209
PRSS8	7.08502e-280	0.455249	0.365	0.048	1.51796e-275
PCP4	1.56276e-224	0.453112	0.305	0.04	3.34822e-220
PLEKHH2	2.05193e-269	0.452426	0.32	0.037	4.39625e-265
TMED10	6.20052e-208	0.450322	0.66	0.204	1.32846e-203
COX7A2	1.62881e-128	0.448739	0.86	0.427	3.48973e-124
UQCRH	1.69264e-115	0.447164	0.859	0.456	3.62649e-111
GCC2	8.13368e-181	0.447027	0.637	0.209	1.74264e-176
NDFIP1	2.67664e-194	0.446716	0.674	0.22	5.7347e-190
H3F3B	1.0752e-107	0.444904	0.946	0.536	2.30361e-103
NDUFA4	3.70773e-103	0.444859	0.949	0.648	7.94381e-99
TMEM61	0	0.444828	0.344	0.035	0
ITM2B	5.00316e-142	0.444153	0.997	0.805	1.07193e-137
ANXA3	2.58091e-152	0.444149	0.318	0.07	5.5296e-148
PDIA3	3.27148e-168	0.443307	0.761	0.286	7.00915e-164
SPINT1	2.41083e-222	0.443181	0.365	0.064	5.1652e-218
CAPG	1.6398e-184	0.442996	0.464	0.118	3.51327e-180
FOXC1	6.29357e-254	0.442368	0.317	0.038	1.3484e-249
KLF6	1.16336e-76	0.441017	0.461	0.2	2.49249e-72
SRI	8.34356e-203	0.440833	0.693	0.218	1.78761e-198
C4orf48	7.23449e-200	0.44071	0.382	0.077	1.54999e-195
OCLN	9.43228e-296	0.440518	0.357	0.042	2.02087e-291
CBX5	1.44759e-219	0.439355	0.541	0.138	3.10145e-215
TSPO	9.47015e-150	0.437377	0.646	0.236	2.02898e-145
CAPS	2.25377e-121	0.4371	0.255	0.056	4.82871e-117
BACE2	3.48254e-219	0.435173	0.377	0.068	7.46134e-215
CXADR	2.71242e-208	0.434883	0.331	0.056	5.81136e-204
ATRAID	1.23395e-175	0.434407	0.673	0.233	2.64373e-171
NDUFB9	7.05662e-160	0.434279	0.764	0.307	1.51188e-155
SYNGR1	3.63625e-286	0.433183	0.351	0.043	7.79066e-282
CLCN3	1.44597e-239	0.432804	0.489	0.105	3.09799e-235
LDHB	8.67435e-109	0.432038	0.948	0.631	1.85848e-104
TSPAN6	1.88386e-224	0.431981	0.474	0.105	4.03618e-220
TMEM72	2.55154e-275	0.431651	0.31	0.033	5.46668e-271
VDAC2	3.84085e-172	0.429589	0.707	0.255	8.22903e-168
ILF3-DT	1.08184e-235	0.429043	0.476	0.101	2.31785e-231
COX5B	1.5376e-105	0.428964	0.919	0.552	3.2943e-101
KCTD1	1.17282e-274	0.428957	0.327	0.038	2.51278e-270
CYSTM1	2.70962e-131	0.428112	0.904	0.458	5.80535e-127
TSTD1	5.95129e-211	0.427201	0.748	0.243	1.27506e-206
DSG2	1.463e-241	0.426967	0.404	0.07	3.13448e-237
CLIC1	4.34401e-139	0.425532	0.751	0.318	9.30704e-135
RRAGD	1.40136e-228	0.425393	0.441	0.09	3.0024e-224
GLTP	2.08212e-215	0.424562	0.459	0.102	4.46093e-211
COX5A	1.08985e-143	0.423769	0.813	0.351	2.33499e-139
CD151	1.52783e-146	0.42375	0.576	0.2	3.27338e-142
SPCS2	4.21032e-172	0.423399	0.773	0.294	9.0206e-168
MET	9.55505e-189	0.422861	0.313	0.054	2.04717e-184
KIF12	5.31679e-216	0.422388	0.38	0.07	1.13912e-211
MYO9A	6.15954e-208	0.421806	0.409	0.084	1.31968e-203
SLC16A12	9.93999e-261	0.421718	0.437	0.075	2.12964e-256
SSR4	1.12415e-145	0.42144	0.821	0.36	2.40848e-141
STMN1	3.39819e-193	0.420944	0.524	0.142	7.28063e-189
PAX2	2.81348e-211	0.420779	0.386	0.074	6.02788e-207
PON2	1.1356e-189	0.41927	0.412	0.094	2.43301e-185
CYC1	1.34554e-164	0.417517	0.63	0.218	2.88281e-160
FBXO2	5.94549e-282	0.416285	0.295	0.028	1.27382e-277
DEGS2	6.4651e-251	0.416218	0.269	0.026	1.38515e-246
PRDM16-DT	1.32624e-211	0.413702	0.319	0.05	2.84146e-207
COL18A1	1.65008e-193	0.413592	0.514	0.136	3.5353e-189
RPSA	1.49834e-113	0.413488	0.899	0.473	3.2102e-109
PRDX6	2.25182e-150	0.413293	0.838	0.367	4.82453e-146
SARAF	2.00398e-154	0.412827	0.758	0.305	4.29352e-150
FAM3C	8.51791e-197	0.41159	0.525	0.141	1.82496e-192
PEBP1	1.33918e-109	0.411533	0.979	0.737	2.8692e-105
FUCA1	8.32108e-205	0.411393	0.43	0.095	1.78279e-200
CITED2	2.25807e-165	0.411129	0.355	0.079	4.83791e-161
COL4A3	3.3692e-272	0.41076	0.253	0.018	7.21852e-268
DNAJC19	9.99647e-183	0.410072	0.587	0.184	2.14174e-178
TBC1D4	3.19346e-234	0.409987	0.374	0.063	6.84198e-230
RABAC1	3.35701e-166	0.408429	0.75	0.285	7.19238e-162
WWC2	5.46217e-247	0.40768	0.448	0.085	1.17027e-242
SORL1	5.14215e-203	0.406379	0.36	0.067	1.10171e-198
PTTG1IP	1.60908e-171	0.406103	0.696	0.248	3.44746e-167
MACC1	3.65741e-119	0.405698	0.274	0.065	7.83599e-115
H3F3A	8.15025e-97	0.404907	0.949	0.585	1.74619e-92
ERP29	7.88669e-171	0.404082	0.734	0.268	1.68972e-166
MARVELD2	3.78052e-290	0.40396	0.321	0.033	8.09975e-286
CYCS	1.00223e-141	0.403192	0.699	0.278	2.14727e-137
TMCO1	4.42565e-181	0.402379	0.646	0.213	9.48195e-177
PNKD	1.54273e-180	0.40213	0.679	0.232	3.3053e-176
OCIAD1	1.37963e-157	0.40213	0.738	0.289	2.95585e-153
SNHG29	9.27164e-110	0.402125	0.9	0.481	1.98645e-105
UBC	2.32822e-97	0.401885	0.895	0.479	4.98822e-93
NDUFC2	5.86747e-133	0.401747	0.847	0.389	1.25711e-128
ACSL3	3.90327e-185	0.400699	0.489	0.13	8.36277e-181
PDLIM4	1.16329e-268	0.400081	0.281	0.026	2.49234e-264
ATP1B3	1.48878e-202	0.399351	0.53	0.136	3.18971e-198
CLSTN1	3.67272e-209	0.398906	0.418	0.087	7.8688e-205
HOXB2	1.54876e-227	0.398223	0.442	0.09	3.31822e-223
EHF	1.82591e-272	0.398002	0.284	0.026	3.91201e-268
HSPA1A	8.68136e-89	0.397798	0.543	0.229	1.85998e-84
SYNE2	9.87811e-153	0.397575	0.802	0.329	2.11638e-148
PROM2	1.742e-292	0.396804	0.297	0.026	3.73224e-288
HSBP1	3.62115e-171	0.396456	0.736	0.276	7.75832e-167
SGPP2	8.01798e-201	0.395812	0.312	0.051	1.71785e-196
VAMP2	1.04244e-181	0.395288	0.646	0.208	2.23344e-177
MLEC	1.16484e-192	0.39493	0.607	0.184	2.49567e-188
ZNF44	2.37521e-226	0.394483	0.362	0.06	5.08888e-222
MGAT4A	2.64157e-255	0.394091	0.421	0.073	5.65956e-251
ANXA2	1.5001e-94	0.393849	0.519	0.216	3.21397e-90
TMEM38B	3.51245e-227	0.393819	0.412	0.078	7.52543e-223
PPIB	2.26671e-140	0.393337	0.793	0.339	4.85642e-136
LINC01578	1.25601e-175	0.392141	0.62	0.201	2.691e-171
CLMN	6.8166e-194	0.391389	0.375	0.076	1.46046e-189
TSPAN1	9.78204e-58	0.391262	0.389	0.179	2.0958e-53
ACADVL	8.12532e-173	0.391241	0.618	0.205	1.74085e-168
DST	9.32753e-154	0.389574	0.508	0.154	1.99842e-149
ESRRG	1.92757e-235	0.389065	0.405	0.073	4.12981e-231
AK3	9.44787e-195	0.388939	0.53	0.145	2.02421e-190
PKHD1	2.10901e-177	0.387493	0.357	0.074	4.51856e-173
ATP5MC1	4.58101e-120	0.386936	0.737	0.33	9.81481e-116
DAD1	2.46946e-142	0.386784	0.799	0.339	5.29082e-138
CREB3L2	6.49516e-222	0.386132	0.327	0.05	1.39159e-217
RAB3IP	1.70974e-180	0.385935	0.459	0.117	3.66312e-176
CTSF	9.88445e-206	0.385034	0.431	0.093	2.11774e-201
RANBP3L	5.36151e-278	0.383936	0.265	0.02	1.1487e-273
RAP1GAP	2.06136e-245	0.383533	0.306	0.037	4.41646e-241
NRK	0	0.383078	0.266	0.015	0
HSP90AB1	2.17927e-90	0.382894	0.945	0.579	4.66908e-86
UBXN4	1.33786e-161	0.382646	0.74	0.283	2.86637e-157
GALNT3	3.36602e-187	0.380579	0.254	0.035	7.2117e-183
MAP9	1.77152e-213	0.380502	0.406	0.082	3.79549e-209
DSTN	4.80642e-119	0.379348	0.931	0.509	1.02977e-114
HOXB-AS3	1.1421e-219	0.379273	0.32	0.048	2.44695e-215
PRR15L	3.68182e-281	0.378268	0.255	0.018	7.8883e-277
SELENOW	8.34013e-136	0.378052	0.777	0.33	1.78687e-131
HIST1H1C	2.49828e-92	0.377233	0.433	0.161	5.35257e-88
KRT10	8.94425e-176	0.377169	0.676	0.231	1.91631e-171
CD46	2.3411e-174	0.37702	0.752	0.266	5.0158e-170
H1F0	3.91166e-137	0.376869	0.434	0.128	8.38073e-133
ARSD	4.0077e-201	0.376346	0.414	0.09	8.58649e-197
LGR4	7.3593e-199	0.376015	0.366	0.07	1.57673e-194
RASSF7	1.61189e-208	0.375663	0.338	0.057	3.45347e-204
UPP1	3.42969e-107	0.37504	0.266	0.066	7.3481e-103
HSP90AA1	1.34248e-92	0.374661	0.968	0.619	2.87625e-88
BEX4	6.11803e-172	0.373828	0.602	0.193	1.31079e-167
TMEM123	2.26093e-174	0.37341	0.535	0.158	4.84404e-170
KTN1	3.85283e-135	0.372829	0.838	0.36	8.25468e-131
SSR2	1.13071e-173	0.37152	0.653	0.221	2.42254e-169
NME2	7.78345e-101	0.371063	0.876	0.475	1.6676e-96
RAB25	8.74876e-237	0.370852	0.358	0.056	1.87442e-232
DANCR	3.22423e-188	0.369655	0.546	0.153	6.9079e-184
LGALS3	5.73165e-95	0.369588	0.583	0.256	1.22801e-90
SPPL2A	4.16169e-184	0.368562	0.517	0.143	8.91641e-180
CCDC47	4.19474e-170	0.368043	0.556	0.17	8.98722e-166
NDRG2	2.36773e-177	0.367529	0.406	0.095	5.07286e-173
HSPA1B	9.78678e-104	0.366535	0.426	0.146	2.09682e-99
ASPH	7.80581e-179	0.366436	0.489	0.133	1.6724e-174
YWHAH	4.27025e-114	0.366171	0.508	0.186	9.14901e-110
EMC7	1.79255e-169	0.365814	0.504	0.145	3.84054e-165
GLRX5	2.49209e-182	0.364927	0.708	0.246	5.33931e-178
PPP2R3A	3.31691e-200	0.364813	0.409	0.087	7.10647e-196
ANXA4	1.18671e-164	0.364283	0.644	0.216	2.54253e-160
PFKP	4.01917e-212	0.363617	0.309	0.046	8.61106e-208
PRDX2	3.27047e-112	0.362641	0.818	0.4	7.00698e-108
LMBRD1	1.19418e-157	0.362244	0.465	0.133	2.55852e-153
HPRT1	2.87211e-204	0.361901	0.416	0.088	6.1535e-200
TGOLN2	1.47486e-153	0.361742	0.666	0.241	3.15989e-149
CLN5	3.86828e-173	0.361725	0.45	0.117	8.2878e-169
SPCS1	3.47766e-128	0.361494	0.821	0.368	7.45088e-124
COX8A	5.97314e-94	0.361172	0.887	0.499	1.27974e-89
MTDH	5.33381e-154	0.361057	0.695	0.255	1.14277e-149
G0S2	2.28743e-67	0.360812	0.36	0.142	4.90081e-63
NAV2	3.77488e-183	0.360372	0.264	0.039	8.08768e-179
COA3	2.24791e-134	0.360255	0.71	0.286	4.81616e-130
CCDC186	1.41841e-184	0.360255	0.52	0.145	3.03894e-180
RHOA	2.05249e-112	0.359473	0.767	0.346	4.39747e-108
YBX1	5.06038e-109	0.358426	0.866	0.453	1.08419e-104
EMC10	5.34533e-174	0.358258	0.398	0.094	1.14524e-169
SRSF7	4.34294e-142	0.358112	0.527	0.173	9.30475e-138
HIPK2	4.77349e-151	0.357706	0.591	0.201	1.02272e-146
RRBP1	1.26615e-184	0.357702	0.588	0.176	2.71273e-180
TSPAN33	1.58308e-197	0.357021	0.43	0.096	3.39175e-193
TMEM14C	2.457e-151	0.356722	0.742	0.287	5.26412e-147
FNBP1L	6.93205e-167	0.356177	0.513	0.151	1.48519e-162
NQO1	2.2501e-148	0.3561	0.347	0.082	4.82085e-144
SRGAP3	2.43047e-218	0.354939	0.273	0.033	5.20729e-214
COX6A1	1.04159e-94	0.354308	0.915	0.516	2.2316e-90
PDE4DIP	1.58987e-231	0.353584	0.338	0.05	3.40629e-227
HOXB7	6.93902e-172	0.352798	0.424	0.105	1.48668e-167
CUTA	1.44066e-146	0.35155	0.734	0.29	3.08662e-142
NAAA	5.1602e-248	0.350478	0.283	0.03	1.10557e-243
TMEM161B-AS1	1.7288e-189	0.349774	0.389	0.082	3.70396e-185
NPTN	2.64523e-154	0.349164	0.478	0.141	5.6674e-150
HSD17B12	8.62638e-160	0.348352	0.524	0.161	1.8482e-155
ANXA1	1.45397e-54	0.34823	0.303	0.124	3.11514e-50
SYTL2	4.31029e-148	0.348208	0.315	0.068	9.23479e-144
MITF	1.17064e-205	0.348052	0.364	0.068	2.5081e-201
PLPP5	1.49563e-194	0.347117	0.376	0.075	3.20439e-190
WWC1	6.73831e-191	0.346963	0.368	0.074	1.44368e-186
CTSL	1.71717e-139	0.346831	0.631	0.235	3.67905e-135
ALDH1A1	1.20095e-141	0.346589	0.695	0.269	2.57304e-137
TRIP11	1.00534e-150	0.346445	0.526	0.169	2.15394e-146
TEX264	1.28626e-178	0.344789	0.516	0.145	2.7558e-174
H1FX	1.62211e-109	0.344162	0.47	0.165	3.47537e-105
ITPR2	2.74084e-148	0.343404	0.414	0.113	5.87224e-144
CTSZ	1.29336e-159	0.343392	0.482	0.14	2.77103e-155
HLA-A	4.90855e-90	0.343196	0.847	0.431	1.05166e-85
TOB1	3.12117e-157	0.341317	0.458	0.127	6.68711e-153
MAGEF1	2.86275e-198	0.341211	0.419	0.092	6.13345e-194
LEPROT	1.12043e-118	0.340916	0.725	0.308	2.40053e-114
SKP1	3.35652e-102	0.340681	0.899	0.48	7.19135e-98
ATP6AP1	8.84035e-164	0.340356	0.455	0.123	1.89405e-159
RNASET2	3.87735e-197	0.340113	0.332	0.058	8.30722e-193
OBSL1	4.72872e-214	0.339705	0.279	0.036	1.01313e-209
SHISA3	1.49904e-249	0.339528	0.257	0.022	3.2117e-245
VKORC1	1.08212e-162	0.33923	0.523	0.158	2.31844e-158
BPTF	2.61943e-153	0.338697	0.541	0.172	5.61214e-149
CHID1	2.23279e-174	0.338401	0.426	0.105	4.78375e-170
RAB13	3.65792e-160	0.338188	0.661	0.232	7.83709e-156
CSTB	5.48845e-127	0.335159	0.718	0.3	1.1759e-122
LMAN2	3.14596e-176	0.334038	0.503	0.139	6.74023e-172
PAX8	9.61493e-108	0.333699	0.372	0.117	2.06e-103
MAGED2	6.06186e-168	0.33361	0.547	0.165	1.29875e-163
PTPN13	2.19758e-173	0.333438	0.343	0.07	4.70832e-169
ARL6IP5	5.44214e-133	0.333124	0.657	0.251	1.16598e-128
SUMF2	3.17394e-166	0.332858	0.403	0.099	6.80017e-162
SRSF5	1.37629e-139	0.332727	0.726	0.285	2.9487e-135
SDC2	3.46455e-161	0.332421	0.393	0.095	7.4228e-157
PRDX5	5.66958e-112	0.332357	0.854	0.42	1.21471e-107
TCIM	5.95532e-225	0.332127	0.554	0.131	1.27593e-220
BAG5	1.37311e-166	0.332102	0.413	0.103	2.94188e-162
CNP	5.25217e-222	0.331764	0.335	0.051	1.12528e-217
GPRC5C	1.1103e-163	0.33144	0.458	0.124	2.37882e-159
SERTAD4-AS1	1.42172e-172	0.33089	0.292	0.051	3.04604e-168
SNRPN	2.04938e-158	0.32982	0.672	0.238	4.3908e-154
RBBP8	3.47776e-160	0.329364	0.343	0.075	7.4511e-156
STMP1	3.25341e-166	0.329279	0.532	0.16	6.97043e-162
XPA	7.40288e-199	0.328852	0.415	0.09	1.58607e-194
ATP6V0C	1.92256e-133	0.328708	0.833	0.353	4.11908e-129
NORAD	1.67751e-132	0.32844	0.612	0.227	3.59406e-128
HNRNPDL	1.04944e-133	0.327505	0.744	0.302	2.24842e-129
LINC01116	2.87618e-170	0.325726	0.296	0.053	6.16222e-166
RER1	1.85575e-132	0.3254	0.492	0.163	3.97595e-128
SFT2D1	2.46256e-163	0.325288	0.42	0.107	5.27604e-159
RPS21	2.12231e-82	0.325212	0.951	0.565	4.54704e-78
ATP6AP2	1.00878e-178	0.325205	0.729	0.249	2.1613e-174
NNT	5.92141e-157	0.32499	0.359	0.084	1.26866e-152
LRP10	5.63682e-166	0.324975	0.399	0.096	1.20769e-161
RAB34	1.02594e-179	0.324957	0.36	0.074	2.19809e-175
ATP2C1	1.33208e-176	0.324882	0.328	0.063	2.85398e-172
TMEM205	6.36007e-164	0.32481	0.615	0.204	1.36264e-159
NDUFA13	5.78326e-92	0.324436	0.91	0.5	1.23906e-87
C18orf32	7.29493e-156	0.323652	0.714	0.263	1.56294e-151
CHPF	5.07785e-201	0.323564	0.257	0.032	1.08793e-196
TP53I3	6.25033e-173	0.323544	0.368	0.081	1.33913e-168
ADGRF1	4.6072e-148	0.322268	0.256	0.046	9.87092e-144
SORT1	2.99405e-170	0.321658	0.336	0.069	6.41476e-166
RPS2	3.25587e-80	0.321366	0.955	0.639	6.9757e-76
CCPG1	5.40517e-132	0.32057	0.576	0.206	1.15806e-127
NIPSNAP2	1.13697e-161	0.320544	0.489	0.14	2.43597e-157
PBXIP1	2.5273e-155	0.319838	0.299	0.06	5.41474e-151
ID4	1.74609e-81	0.318887	0.342	0.118	3.741e-77
PAQR5	6.23138e-195	0.318763	0.356	0.067	1.33507e-190
CTBS	9.09539e-175	0.31837	0.41	0.098	1.94869e-170
GADD45B	2.95405e-87	0.318212	0.495	0.201	6.32904e-83
CLINT1	1.37638e-154	0.318046	0.581	0.195	2.94889e-150
HOXA7	6.27365e-185	0.317809	0.322	0.058	1.34413e-180
TMED9	4.40421e-147	0.316828	0.513	0.162	9.43603e-143
CPNE3	3.6737e-167	0.316156	0.602	0.195	7.87091e-163
HIP1	1.95208e-204	0.315769	0.341	0.058	4.18232e-200
IMMP2L	3.79976e-198	0.315307	0.385	0.077	8.14098e-194
SIM1	3.14279e-173	0.314514	0.262	0.04	6.73343e-169
EPB41L1	4.91089e-164	0.314369	0.333	0.07	1.05216e-159
UBE2E3	1.16264e-163	0.314129	0.467	0.13	2.49095e-159
SKAP1	2.0451e-207	0.314127	0.279	0.037	4.38164e-203
NPM1	5.11596e-97	0.314045	0.857	0.439	1.09609e-92
ANK3	1.45579e-144	0.313936	0.463	0.138	3.11903e-140
TOMM20	4.46378e-123	0.313005	0.765	0.331	9.56364e-119
FARP1	9.41126e-176	0.31298	0.592	0.182	2.01636e-171
PLOD2	4.60779e-178	0.31289	0.309	0.055	9.87219e-174
ATP5F1A	1.31162e-91	0.312647	0.77	0.385	2.81015e-87
SYNGR2	3.56397e-149	0.312639	0.351	0.083	7.6358e-145
TAOK3	8.81741e-183	0.312636	0.39	0.085	1.88913e-178
TMEM9B	4.47338e-160	0.312618	0.398	0.099	9.58422e-156
RBM47	1.55065e-166	0.312541	0.52	0.152	3.32228e-162
EPRS	1.76856e-162	0.312538	0.449	0.121	3.78915e-158
P4HTM	6.35586e-166	0.312123	0.305	0.059	1.36174e-161
KRT8	3.59809e-138	0.311636	0.58	0.196	7.7089e-134
FAT1	1.46519e-140	0.311407	0.342	0.083	3.13917e-136
CDH1	9.34292e-130	0.31138	0.321	0.079	2.00172e-125
NFIC	6.43209e-154	0.310965	0.491	0.145	1.37807e-149
SYNE1	1.7276e-150	0.310581	0.549	0.175	3.70137e-146
BICDL1	2.86614e-187	0.310244	0.296	0.047	6.1407e-183
PNISR	1.29055e-138	0.310118	0.647	0.238	2.765e-134
TMEM141	1.3141e-156	0.310085	0.642	0.221	2.81546e-152
ERBB2	4.57442e-144	0.308918	0.338	0.08	9.8007e-140
MXRA7	2.91276e-149	0.308679	0.431	0.119	6.24059e-145
NDUFS3	1.53334e-162	0.308406	0.569	0.18	3.28517e-158
OXR1	2.42498e-144	0.308204	0.372	0.095	5.19551e-140
SPINT1-AS1	5.18485e-177	0.308098	0.365	0.078	1.11085e-172
HNRNPA2B1	2.93995e-89	0.308067	0.905	0.478	6.29885e-85
CPT1A	2.76916e-168	0.307944	0.349	0.074	5.93293e-164
ANP32E	1.68448e-153	0.306695	0.472	0.135	3.60899e-149
SELENOS	4.2178e-142	0.306641	0.487	0.152	9.03665e-138
NFE2L2	3.814e-133	0.305972	0.595	0.211	8.1715e-129
HOXB8	5.4116e-192	0.305784	0.296	0.046	1.15943e-187
VAV3	1.60897e-174	0.305629	0.497	0.135	3.44723e-170
NUPR2	1.72073e-181	0.305468	0.314	0.056	3.68667e-177
ADGRG1	3.80696e-137	0.304481	0.434	0.128	8.15641e-133
ANAPC16	6.80446e-128	0.30424	0.699	0.282	1.45786e-123
ATP5PO	8.10756e-97	0.303915	0.773	0.38	1.73704e-92
PKD2	6.64808e-144	0.303247	0.326	0.075	1.42435e-139
LRRK2	6.71696e-119	0.30259	0.267	0.061	1.43911e-114
GRB14	7.70733e-164	0.301828	0.312	0.061	1.65129e-159
SUMO2	1.61433e-91	0.301265	0.86	0.439	3.4587e-87
TLE5	4.46972e-128	0.300739	0.55	0.195	9.57637e-124
PCLO	8.84337e-150	0.300331	0.279	0.053	1.89469e-145
CCDC160	1.01265e-240	0.300089	0.254	0.023	2.1696e-236
SLC25A6	8.08611e-99	0.299885	0.831	0.413	1.73245e-94
TMEM213	1.49149e-305	0.298761	0.558	0.101	3.19552e-301
TCTEX1D2	1.15135e-162	0.29848	0.308	0.061	2.46677e-158
TECR	1.62933e-138	0.297952	0.536	0.179	3.49084e-134
COX6B1	1.72411e-79	0.297448	0.87	0.489	3.6939e-75
ETNK1	7.26476e-136	0.296601	0.376	0.101	1.55647e-131
MINDY2	3.64488e-129	0.296151	0.392	0.112	7.80917e-125
AHCYL1	2.93787e-158	0.296089	0.59	0.193	6.29438e-154
LRPAP1	8.26196e-137	0.295908	0.636	0.237	1.77013e-132
PPARGC1A	7.42717e-151	0.295725	0.336	0.076	1.59127e-146
NDUFS6	1.57457e-116	0.295582	0.734	0.322	3.37351e-112
EFEMP1	3.8058e-163	0.294353	0.291	0.053	8.15392e-159
SLC39A6	2.93103e-137	0.293701	0.294	0.065	6.27974e-133
FECH	2.85132e-193	0.29352	0.276	0.039	6.10895e-189
MOCS2	3.51239e-138	0.293163	0.605	0.221	7.52529e-134
PREPL	9.76621e-161	0.292599	0.379	0.09	2.09241e-156
RCN1	2.83793e-129	0.29156	0.343	0.089	6.08026e-125
RPS19	2.12293e-64	0.291355	0.97	0.665	4.54837e-60
RPL3	9.9812e-66	0.291275	0.983	0.771	2.13847e-61
TMC4	1.78809e-173	0.290505	0.255	0.038	3.83098e-169
TCEAL3	6.52606e-145	0.288563	0.462	0.137	1.39821e-140
LLGL2	2.40352e-146	0.287697	0.327	0.074	5.14955e-142
ITPRID2	3.26408e-116	0.287556	0.389	0.117	6.99329e-112
PIGP	1.72529e-157	0.287362	0.432	0.117	3.69643e-153
TMEM37	6.81235e-163	0.287246	0.413	0.102	1.45955e-158
TMED2	6.13828e-140	0.28701	0.462	0.141	1.31513e-135
ZDHHC2	2.72196e-155	0.286782	0.313	0.065	5.8318e-151
PPIA	5.90737e-66	0.285944	0.948	0.626	1.26565e-61
IRF2BPL	2.11276e-159	0.285752	0.367	0.085	4.52658e-155
PRKAB1	3.03903e-161	0.285741	0.28	0.05	6.51113e-157
RTN3	7.26204e-147	0.285683	0.53	0.166	1.55589e-142
NDUFB7	3.57495e-108	0.285459	0.792	0.37	7.65932e-104
DAAM1	1.66637e-146	0.285137	0.312	0.068	3.57019e-142
ABHD11	2.38159e-162	0.284908	0.278	0.049	5.10256e-158
DCDC2	4.09703e-126	0.284875	0.374	0.104	8.7779e-122
SCRN1	3.04846e-135	0.284764	0.258	0.051	6.53133e-131
ERLEC1	1.57665e-142	0.284594	0.423	0.119	3.37797e-138
ITGB1BP1	2.94302e-163	0.283995	0.419	0.106	6.30543e-159
BAG1	2.99859e-146	0.283979	0.639	0.226	6.42448e-142
MBTPS1	1.10724e-136	0.28343	0.392	0.107	2.37226e-132
KDELR1	1.32406e-114	0.283187	0.636	0.257	2.83679e-110
PDHA1	2.09585e-149	0.283151	0.556	0.18	4.49035e-145
GPBP1	8.5408e-118	0.282857	0.503	0.177	1.82987e-113
LRRFIP1	6.76918e-140	0.282766	0.592	0.204	1.4503e-135
SGCE	5.07403e-170	0.282683	0.262	0.041	1.08711e-165
ZC3H13	4.19084e-131	0.282265	0.455	0.142	8.97888e-127
ATP6V1A	2.42959e-150	0.281659	0.517	0.157	5.2054e-146
RPL41	8.10889e-73	0.281637	0.996	0.886	1.73733e-68
MRPS24	2.36571e-138	0.281138	0.646	0.24	5.06853e-134
KIAA1217	3.13665e-125	0.281108	0.286	0.066	6.72026e-121
ZFP36L1	8.44708e-80	0.281067	0.651	0.306	1.80979e-75
RPL18	4.89848e-63	0.280892	0.966	0.656	1.0495e-58
LMNA	2.38584e-133	0.280098	0.547	0.185	5.11165e-129
NCOR1	4.55991e-134	0.279948	0.53	0.179	9.76961e-130
DDX24	7.33005e-137	0.279823	0.719	0.277	1.57046e-132
NDUFB11	2.31257e-100	0.279672	0.788	0.372	4.95468e-96
HNRNPA1	1.95312e-99	0.279394	0.805	0.377	4.18456e-95
LAMB1	7.26921e-126	0.279085	0.347	0.093	1.55743e-121
PPP1CB	2.48145e-126	0.279018	0.538	0.189	5.31651e-122
RSRP1	6.58849e-115	0.278803	0.436	0.143	1.41158e-110
EIF1	2.82456e-58	0.278333	0.962	0.689	6.05161e-54
SGMS1	1.18348e-124	0.278114	0.261	0.056	2.5356e-120
SCIN	3.08483e-134	0.277996	0.436	0.126	6.60924e-130
UBL5	7.72318e-95	0.277976	0.854	0.422	1.65469e-90
DYNC2LI1	5.1371e-155	0.277581	0.342	0.077	1.10062e-150
DNAJC3	3.41571e-131	0.277444	0.472	0.151	7.31816e-127
CMTM4	1.17507e-167	0.277186	0.313	0.06	2.5176e-163
ITM2A	4.24991e-147	0.277022	0.365	0.087	9.10544e-143
2021-03-06	1.44413e-134	0.27695	0.415	0.119	3.09405e-130
DDRGK1	5.85699e-130	0.276476	0.381	0.107	1.25486e-125
UGCG	2.51682e-84	0.276387	0.354	0.124	5.3923e-80
CHD9	9.33212e-116	0.276244	0.494	0.174	1.99941e-111
MYL6	1.51807e-64	0.275271	0.952	0.619	3.25246e-60
KMT2A	1.12664e-114	0.275154	0.456	0.154	2.41383e-110
HCFC1R1	3.98316e-130	0.274707	0.512	0.171	8.53391e-126
RPN2	3.00537e-137	0.274543	0.497	0.16	6.439e-133
PNN	1.53116e-108	0.274456	0.495	0.181	3.28051e-104
XRCC5	7.92645e-132	0.273542	0.649	0.245	1.69824e-127
CAST	1.56606e-115	0.273318	0.767	0.331	3.35529e-111
BOD1L1	1.10194e-130	0.27309	0.506	0.167	2.36091e-126
NDUFA12	1.19876e-112	0.272585	0.657	0.269	2.56835e-108
EID1	1.59339e-93	0.272399	0.797	0.387	3.41385e-89
CHCHD10	2.23394e-79	0.272303	0.822	0.433	4.78622e-75
BSCL2	9.4707e-143	0.271763	0.359	0.09	2.0291e-138
TIMP1	1.41392e-50	0.271751	0.321	0.141	3.02933e-46
KIF5B	1.98977e-135	0.271504	0.584	0.205	4.26309e-131
PRDX4	4.44747e-128	0.271303	0.39	0.112	9.52871e-124
CHCHD2	5.27987e-74	0.271278	0.902	0.521	1.13121e-69
N4BP2L2	1.70725e-125	0.271203	0.729	0.295	3.65779e-121
CHP1	1.53328e-128	0.27089	0.371	0.102	3.28505e-124
PHPT1	6.3745e-109	0.270547	0.716	0.316	1.36574e-104
HMGN1	4.93325e-132	0.270117	0.728	0.288	1.05695e-127
GTF2I	2.85896e-125	0.268741	0.636	0.245	6.12532e-121
PTS	4.3947e-164	0.268514	0.454	0.121	9.41565e-160
DSP	1.40606e-104	0.268503	0.359	0.11	3.01249e-100
JUP	7.4665e-125	0.268118	0.357	0.097	1.5997e-120
SINHCAF	8.00716e-126	0.268061	0.349	0.094	1.71553e-121
REST	4.05903e-134	0.267099	0.392	0.109	8.69647e-130
TMED3	2.44563e-169	0.266862	0.307	0.057	5.23976e-165
P3H2	1.22136e-165	0.266779	0.261	0.041	2.61677e-161
BCAP31	7.39738e-129	0.266412	0.592	0.214	1.58489e-124
ARL1	7.129e-134	0.266295	0.494	0.16	1.52739e-129
RPL10A	9.87814e-58	0.266275	0.941	0.633	2.11639e-53
YIPF3	9.01002e-158	0.265816	0.439	0.118	1.9304e-153
TUSC3	5.98647e-143	0.26564	0.299	0.064	1.2826e-138
STAT3	4.78752e-115	0.265316	0.437	0.143	1.02573e-110
HMGB2	1.65442e-142	0.265158	0.409	0.112	3.5446e-138
VAMP8	1.82375e-130	0.264818	0.75	0.303	3.90737e-126
EBAG9	6.82122e-137	0.264707	0.394	0.109	1.46145e-132
TAF7	1.15356e-143	0.264279	0.531	0.171	2.47151e-139
RSRC2	1.99521e-129	0.26425	0.558	0.197	4.27474e-125
TM9SF2	8.95242e-129	0.263987	0.468	0.15	1.91806e-124
SRSF11	4.59322e-122	0.263706	0.595	0.22	9.84098e-118
NME4	3.15772e-150	0.2635	0.359	0.085	6.76541e-146
SPAG7	1.11061e-164	0.263498	0.465	0.126	2.37949e-160
HIGD1A	1.87017e-140	0.261785	0.534	0.173	4.00683e-136
WSB1	2.26812e-98	0.261536	0.568	0.229	4.85945e-94
UQCRB	9.32976e-59	0.261285	0.929	0.613	1.9989e-54
TERF2IP	7.51587e-123	0.26032	0.514	0.178	1.61027e-118
UNC50	2.12505e-140	0.259984	0.366	0.094	4.55293e-136
NUCKS1	1.02334e-80	0.259596	0.854	0.447	2.19251e-76
ANP32B	7.08364e-130	0.259491	0.591	0.213	1.51767e-125
PDCD6	5.30471e-134	0.258665	0.558	0.193	1.13653e-129
SNHG14	2.72407e-118	0.258509	0.485	0.166	5.83632e-114
GPAA1	6.87235e-138	0.256094	0.357	0.091	1.4724e-133
MYDGF	6.34148e-121	0.255991	0.407	0.124	1.35866e-116
FAM229B	6.30248e-157	0.255892	0.355	0.081	1.35031e-152
MICOS13	4.62989e-118	0.255779	0.66	0.268	9.91953e-114
HIF1A	2.92686e-126	0.25532	0.482	0.158	6.2708e-122
C12orf57	7.20821e-130	0.254395	0.671	0.255	1.54436e-125
PDGFA	1.07545e-136	0.254237	0.283	0.059	2.30415e-132
GOT1	9.28649e-135	0.253517	0.427	0.126	1.98963e-130
HEBP2	5.38056e-148	0.253448	0.627	0.216	1.15278e-143
PARD6B	1.31808e-129	0.253289	0.437	0.134	2.824e-125
SLC25A33	1.99126e-139	0.253108	0.255	0.048	4.26627e-135
EAPP	1.54386e-125	0.253063	0.45	0.142	3.30773e-121
KRAS	5.83502e-123	0.25301	0.395	0.117	1.25015e-118
TFDP2	1.35281e-139	0.252861	0.477	0.146	2.89839e-135
NDUFB5	2.57373e-110	0.25267	0.66	0.272	5.51423e-106
PLGRKT	1.01013e-151	0.252467	0.374	0.091	2.1642e-147
FAM13A	1.05099e-128	0.252432	0.327	0.081	2.25174e-124
SEC62	7.43007e-101	0.25217	0.821	0.38	1.59189e-96
OFD1	3.87812e-110	0.252081	0.31	0.084	8.30888e-106
SNU13	6.08315e-119	0.252063	0.684	0.277	1.30332e-114
ATP5MC3	1.09353e-50	0.251693	0.846	0.531	2.3429e-46
TMA7	1.10558e-87	0.250294	0.832	0.416	2.36871e-83
TMED1	5.59776e-137	0.250054	0.317	0.074	1.19932e-132
HSD11B2	2.17909e-55	-0.250266	0.328	0.123	4.66871e-51
PTMS	2.5831e-12	-0.250344	0.545	0.333	5.53428e-08
SPAG9	6.59951e-09	-0.25054	0.354	0.231	0.000141395
GAPDH	0.0673867	-0.258553	0.926	0.745	1
SH3YL1	6.55253e-30	-0.261282	0.479	0.249	1.40388e-25
ID1	5.20345e-15	-0.261863	0.38	0.227	1.11484e-10
LAP3	7.61996e-11	-0.265464	0.299	0.185	1.63258e-06
BRI3	5.63218e-07	-0.265767	0.736	0.472	0.012067
RAP1B	6.16042e-10	-0.267506	0.347	0.218	1.31987e-05
MTRNR2L8	5.74118e-10	-0.271692	0.317	0.199	1.23005e-05
TPMT	3.64265e-14	-0.27197	0.27	0.155	7.80438e-10
MAOA	4.3743e-24	-0.275127	0.301	0.151	9.37194e-20
TMEM176A	7.41887e-22	-0.275742	0.541	0.296	1.58949e-17
RNF181	2.5268e-15	-0.278529	0.414	0.245	5.41366e-11
CNN3	5.69123e-15	-0.281359	0.494	0.293	1.21935e-10
WWTR1	2.8499e-08	-0.283108	0.293	0.189	0.00061059
ACADM	2.3546e-23	-0.285085	0.527	0.292	5.04474e-19
SLC3A1	1.37735e-22	-0.286075	0.526	0.291	2.95098e-18
MT2A	0.136535	-0.286594	0.777	0.618	1
ISOC2	4.42482e-09	-0.288699	0.256	0.161	9.48017e-05
SLC3A2	1.58996e-09	-0.2893	0.388	0.249	3.40649e-05
MARCKS	6.95528e-09	-0.291364	0.267	0.171	0.000149017
CISD3	2.85681e-15	-0.294424	0.311	0.178	6.12071e-11
KLF9	3.938e-09	-0.294603	0.281	0.178	8.43716e-05
MT-ND3	5.64987e-27	-0.294635	1	0.999	1.21048e-22
GPX4	0.0118754	-0.294951	0.794	0.541	1
ALDH2	3.46351e-21	-0.300269	0.602	0.344	7.42057e-17
MGST2	2.48258e-05	-0.301151	0.281	0.194	0.531892
ECI2	3.27108e-20	-0.301794	0.524	0.3	7.00829e-16
TXNDC17	6.49848e-18	-0.30339	0.534	0.308	1.3923e-13
MTRNR2L12	0.708173	-0.313686	0.799	0.595	1
RPS27L	1.46826e-07	-0.316507	0.732	0.461	0.00314574
AKR7A2	4.5928e-17	-0.319325	0.423	0.243	9.84007e-13
HIBCH	1.71712e-09	-0.32166	0.281	0.176	3.67893e-05
MT1E	0.00241122	-0.324176	0.691	0.487	1
ETFB	1.89205e-15	-0.329427	0.644	0.384	4.05372e-11
IFITM2	2.23261e-34	-0.332616	0.514	0.26	4.78337e-30
MT-CO2	2.34206e-37	-0.332747	1	1	5.01787e-33
DNPH1	1.9013e-21	-0.336747	0.584	0.323	4.07354e-17
ATOX1	3.24062e-16	-0.339091	0.622	0.36	6.94303e-12
MT-CYB	5.64067e-30	-0.341766	1	1	1.20851e-25
CRYL1	1.07141e-16	-0.344389	0.564	0.326	2.29549e-12
HES1	4.87025e-23	-0.349346	0.34	0.182	1.04345e-18
NDRG1	2.16372e-07	-0.349908	0.369	0.24	0.00463577
FKBP1A	3.08836e-09	-0.351871	0.374	0.237	6.61681e-05
AIFM1	7.18364e-09	-0.35283	0.269	0.169	0.000153909
BNIP3	2.98255e-17	-0.355836	0.537	0.311	6.39012e-13
TMEM256	5.85358e-10	-0.3567	0.374	0.234	1.25413e-05
MT-ND1	4.22388e-32	-0.361017	1	0.995	9.04965e-28
IFITM3	6.52905e-51	-0.377422	0.728	0.356	1.39885e-46
BNIP3L	0.102866	-0.383211	0.261	0.206	1
HAGH	3.06295e-07	-0.384138	0.319	0.21	0.00656238
MT-ATP8	0.00117677	-0.384815	0.576	0.397	1
IL6ST	8.99774e-13	-0.389095	0.416	0.254	1.92777e-08
BDH2	1.98185e-15	-0.407406	0.569	0.329	4.24611e-11
HSPE1	0.093109	-0.41422	0.756	0.506	1
SERPINB6	0.0507893	-0.417789	0.298	0.228	1
NFIB	0.821601	-0.421932	0.261	0.226	1
GRHPR	6.20765e-07	-0.424584	0.374	0.246	0.0132999
HSPD1	0.0363959	-0.425876	0.74	0.498	1
MT-CO1	5.8156e-61	-0.437327	1	1	1.24599e-56
MT-ND4	1.05326e-59	-0.441596	1	1	2.25661e-55
CTSB	2.35162e-05	-0.443219	0.386	0.261	0.503834
RHOC	0.558359	-0.445888	0.334	0.269	1
PTGR1	1.25476e-05	-0.453914	0.433	0.284	0.268832
GCSH	7.23656e-09	-0.454876	0.519	0.321	0.000155043
CYB5A	0.476928	-0.464636	0.873	0.618	1
C4orf3	0.509142	-0.467799	0.547	0.396	1
GLS	0.207895	-0.468054	0.391	0.333	1
UACA	6.72565e-09	-0.470157	0.316	0.2	0.000144097
LAMTOR5	0.305648	-0.488784	0.755	0.519	1
PHYH	0.00354018	-0.490985	0.36	0.257	1
CA2	0.00016814	-0.494816	0.386	0.261	1
SUCLG1	7.9194e-08	-0.495471	0.716	0.448	0.00169673
MT-CO3	3.12945e-71	-0.500708	1	1	6.70485e-67
ADI1	1.11134e-05	-0.501345	0.611	0.392	0.238105
MT-ND5	8.67316e-60	-0.503293	0.998	0.979	1.85822e-55
BBOX1	0.679457	-0.506154	0.381	0.306	1
GSN	4.30812e-13	-0.506778	0.406	0.243	9.23014e-09
CALM1	6.78463e-16	-0.519856	0.872	0.683	1.45361e-11
MT-ATP6	7.76511e-81	-0.520519	1	1	1.66367e-76
ACAT1	0.786633	-0.521839	0.608	0.452	1
NIT2	0.338654	-0.52224	0.252	0.203	1
FTH1	1.93551e-14	-0.530267	0.989	0.937	4.14683e-10
MT-ND4L	4.53361e-30	-0.532089	0.906	0.81	9.71325e-26
OCIAD2	0.0303667	-0.559494	0.541	0.37	1
TPT1	8.8849e-79	-0.5629	0.995	0.957	1.90359e-74
ACAA1	0.00038442	-0.598951	0.426	0.288	1
MT-ND2	8.1561e-92	-0.600581	1	0.999	1.74745e-87
MT-ND6	0.452565	-0.61554	0.511	0.398	1
HLA-DRA	0.0138269	-0.616502	0.373	0.278	1
PLPP3	2.64137e-15	-0.625649	0.34	0.195	5.65914e-11
PBLD	0.185674	-0.636386	0.261	0.234	1
PLAAT3	3.99263e-13	-0.636575	0.24	0.304	8.5542e-09
BHMT2	0.338119	-0.6916	0.426	0.339	1
SELENOP	0.000299346	-0.699208	0.591	0.46	1
SAT2	0.225263	-0.705188	0.442	0.355	1
HLA-E	4.93894e-13	-0.769452	0.514	0.308	1.05817e-08
HBB	5.31752e-36	-0.782835	0.343	0.162	1.13928e-31
ECHS1	0.0696992	-0.789436	0.592	0.441	1
DCXR	0.0238575	-0.800775	0.525	0.362	1
CMBL	0.53284	-0.820394	0.528	0.388	1
TXN	1.24333e-15	-0.831187	0.779	0.607	2.66383e-11
GNG11	0.127209	-0.840374	0.282	0.25	1
MGST1	4.96941e-08	-0.857287	0.305	0.313	0.0010647
MT1F	1.53956e-06	-0.877654	0.366	0.348	0.032985
CD74	0.0625744	-0.907651	0.475	0.347	1
HLA-DRB1	7.17435e-07	-0.926968	0.223	0.255	0.0153711
C11orf54	6.24144e-06	-0.936936	0.427	0.375	0.133723
AKR1A1	2.98487e-16	-0.982744	0.283	0.333	6.39508e-12
PDZK1	1.60028e-21	-0.988061	0.249	0.328	3.4286e-17
TMSB4X	1.98798e-05	-0.991196	0.524	0.438	0.425925
ALDH6A1	9.24242e-10	-0.996862	0.362	0.358	1.98019e-05
DAB2	1.45667e-28	-1.05991	0.352	0.414	3.12092e-24
PEPD	5.94071e-17	-1.06195	0.32	0.358	1.2728e-12
CLTRN	2.37539e-39	-1.06678	0.103	0.258	5.08927e-35
SMIM24	1.47265e-24	-1.09577	0.253	0.335	3.15515e-20
PCK1	6.81228e-24	-1.09925	0.277	0.369	1.45953e-19
MT1X	3.09905e-38	-1.17922	0.519	0.554	6.63971e-34
ACY1	2.15787e-36	-1.19286	0.118	0.263	4.62324e-32
RIDA	8.19576e-19	-1.20054	0.352	0.38	1.75594e-14
GLYAT	8.22655e-67	-1.2238	0.036	0.256	1.76254e-62
CALD1	1.05896e-49	-1.30825	0.185	0.355	2.26882e-45
TIMP3	0.316811	-1.3217	0.319	0.273	1
VIM	9.32169e-21	-1.32467	0.215	0.299	1.99717e-16
ASS1	3.81746e-63	-1.38539	0.097	0.31	8.1789e-59
ACSM2A	3.12685e-68	-1.40055	0.054	0.28	6.69927e-64
FBP1	7.77972e-75	-1.49865	0.147	0.383	1.66681e-70
RBP5	4.83235e-70	-1.51148	0.215	0.414	1.03533e-65
BHMT	7.65762e-73	-1.51589	0.104	0.342	1.64064e-68
FABP1	1.90093e-61	-1.64634	0.048	0.256	4.07274e-57
UGT2B7	2.63065e-36	-1.67258	0.208	0.336	5.63617e-32
FTL	2.48088e-133	-1.74596	0.977	0.943	5.3153e-129
GSTA2	1.0466e-56	-1.74722	0.086	0.285	2.24235e-52
NAT8	1.79328e-90	-1.75173	0.08	0.354	3.84211e-86
PDZK1IP1	1.58414e-97	-1.88	0.264	0.496	3.39403e-93
MT1H	3.71612e-94	-1.89218	0.283	0.513	7.96179e-90
MIOX	4.65989e-108	-1.96919	0.077	0.389	9.98381e-104
GATM	3.11897e-103	-2.03639	0.239	0.488	6.6824e-99
MT1G	2.4624e-129	-2.1669	0.593	0.711	5.27568e-125
GPX3	1.25049e-72	-2.20902	0.437	0.545	2.67917e-68
GSTA1	1.55566e-116	-2.23502	0.14	0.455	3.33299e-112
APOE	1.44568e-146	-2.38132	0.245	0.562	3.09736e-142
ALDOB	3.78488e-160	-2.99004	0.145	0.527	8.10911e-156

## Sheet: Principal cell cluster
Dataset S3: Markers of non-immune cell clusters from normal cell atlas, Related to Figure 4
Principal cell cluster
	p_val	avg_logFC	pct.1	pct.2	p_val_adj
FXYD4	0	3.05605	0.759	0.035	0
AQP2	0	2.79925	0.662	0.013	0
AQP3	0	2.55475	0.652	0.044	0
CALB1	0	2.47025	0.416	0.033	0
HSD11B2	0	2.24569	0.89	0.092	0
GDF15	0	2.08662	0.739	0.157	0
KRT19	0	2.01179	0.704	0.064	0
SLC12A3	0	1.84795	0.271	0.007	0
BTG2	0	1.75993	0.674	0.121	0
DEFB1	3.62855e-285	1.70722	0.877	0.258	7.77418e-281
WNK1	7.59917e-224	1.62741	0.621	0.158	1.62812e-219
EDN2	0	1.60712	0.279	0.008	0
TMEM52B	6.03092e-262	1.58432	0.443	0.06	1.29213e-257
EPCAM	0	1.55903	0.923	0.275	0
CDH16	0	1.52114	0.844	0.166	0
ATP1B1	1.48327e-274	1.427	0.972	0.503	3.1779e-270
GSTM3	0	1.38836	0.855	0.21	0
GATA3	0	1.32995	0.627	0.014	0
DDIT4	1.28437e-179	1.28238	0.486	0.11	2.75177e-175
SLC8A1	3.77568e-136	1.20679	0.258	0.038	8.0894e-132
PTGER1	0	1.19544	0.452	0.008	0
CA2	4.86001e-270	1.19412	0.819	0.235	1.04126e-265
S100A2	1.52684e-259	1.18597	0.63	0.123	3.27126e-255
IER3	1.36129e-258	1.16403	0.566	0.104	2.91656e-254
VEGFA	1.0667e-189	1.16276	0.523	0.121	2.28541e-185
COBLL1	1.23471e-263	1.1457	0.781	0.212	2.64536e-259
WSB1	1.37334e-205	1.09399	0.754	0.234	2.94239e-201
KRT18	1.83564e-158	1.08893	0.684	0.232	3.93287e-154
MAL	2.52405e-305	1.08567	0.871	0.197	5.40779e-301
EMX1	0	1.04914	0.585	0.026	0
PHLDA2	2.62603e-240	1.03346	0.338	0.035	5.62628e-236
DUSP2	2.02219e-264	1.03045	0.262	0.015	4.33254e-260
CLDN8	0	1.02705	0.569	0.033	0
ADM	1.64472e-254	1.02088	0.465	0.068	3.52381e-250
KNG1	4.19898e-83	1.00873	0.381	0.117	8.99631e-79
HMGCS2	0	0.994939	0.447	0.019	0
PIK3C2G	0	0.990955	0.505	0.012	0
RALBP1	1.73853e-196	0.987908	0.673	0.197	3.7248e-192
SMIM5	0	0.986362	0.535	0.056	0
CA12	1.9673e-178	0.973256	0.653	0.184	4.21494e-174
ARG2	5.93072e-230	0.967174	0.521	0.094	1.27066e-225
SERPINA5	7.75887e-209	0.966769	0.412	0.064	1.66234e-204
RHCG	1.32956e-269	0.965355	0.335	0.028	2.84858e-265
NDRG1	3.68901e-181	0.962361	0.701	0.222	7.90371e-177
CLDN7	9.19074e-282	0.955476	0.619	0.116	1.96912e-277
KCNJ1	4.95433e-265	0.949265	0.606	0.112	1.06147e-260
SCNN1G	0	0.946182	0.41	0.005	0
SCPEP1	8.45177e-285	0.945463	0.619	0.118	1.81079e-280
SLC38A1	1.84916e-294	0.937883	0.496	0.069	3.96182e-290
TACSTD2	5.0768e-275	0.931808	0.696	0.144	1.0877e-270
AIF1L	1.65519e-224	0.916328	0.732	0.204	3.54624e-220
CYP51A1	1.66226e-227	0.909798	0.621	0.143	3.56138e-223
MAL2	1.0263e-268	0.898438	0.591	0.112	2.19884e-264
PFKFB3	0	0.890848	0.393	0.035	0
RRAD	5.66271e-144	0.888415	0.324	0.057	1.21324e-139
CLU	1.08494e-197	0.887652	0.793	0.251	2.32448e-193
SCNN1B	0	0.879187	0.4	0.006	0
SCIN	2.93258e-248	0.879164	0.619	0.13	6.28306e-244
MALAT1	1.52144e-114	0.877465	0.979	0.611	3.25968e-110
AC019197.1	0	0.876502	0.453	0.042	0
DCDC2	2.53043e-275	0.875593	0.582	0.104	5.42144e-271
AC019080.1	4.90042e-209	0.874451	0.273	0.025	1.04992e-204
ELF3	4.99884e-164	0.872757	0.51	0.122	1.071e-159
SLC2A1	1.27953e-246	0.856488	0.307	0.027	2.74139e-242
ID1	2.91098e-90	0.850294	0.56	0.222	6.23677e-86
H3F3B	2.65784e-68	0.844744	0.895	0.564	5.69442e-64
LHX1	0	0.840751	0.415	0.016	0
ATP1B3	8.84239e-108	0.838762	0.493	0.162	1.89448e-103
CDH1	2.34616e-274	0.83593	0.51	0.079	5.02664e-270
FOS	1.07198e-88	0.827279	0.578	0.23	2.29672e-84
ACTG1	4.54577e-87	0.814731	0.911	0.6	9.73931e-83
PVALB	4.34442e-247	0.807185	0.416	0.054	9.30791e-243
CD24	6.26486e-193	0.802376	0.889	0.303	1.34225e-188
SPINT2	1.85224e-180	0.797668	0.816	0.272	3.96843e-176
STC1	0	0.78605	0.29	0.011	0
CLDN4	1.98795e-197	0.785332	0.578	0.131	4.25919e-193
RTN3	2.60982e-169	0.783818	0.618	0.181	5.59155e-165
RHOBTB3	5.60109e-212	0.775928	0.551	0.118	1.20003e-207
ASAH1	9.20166e-129	0.775391	0.767	0.328	1.97146e-124
CTSH	2.19094e-140	0.770287	0.701	0.255	4.69409e-136
KRT8	2.1331e-124	0.768568	0.622	0.215	4.57017e-120
ST6GAL1	1.92387e-227	0.766722	0.381	0.049	4.12189e-223
MUC1	5.5211e-246	0.763698	0.674	0.142	1.18289e-241
SELENOM	2.2474e-172	0.761835	0.77	0.263	4.81505e-168
FAM107B	4.95307e-157	0.758502	0.683	0.223	1.0612e-152
ID2	3.27585e-82	0.74821	0.588	0.246	7.01851e-78
GATA3-AS1	0	0.74484	0.393	0.007	0
IGFBP7	2.14752e-138	0.741188	0.966	0.555	4.60107e-134
CPVL	2.02044e-181	0.735467	0.655	0.177	4.3288e-177
FOLR1	1.17066e-164	0.734126	0.594	0.162	2.50815e-160
S100A11	1.85285e-110	0.728359	0.812	0.389	3.96973e-106
IGFBP2	2.24064e-121	0.72692	0.483	0.138	4.80057e-117
CTSD	4.71811e-139	0.723762	0.803	0.322	1.01086e-134
DUSP1	6.50619e-124	0.721605	0.661	0.239	1.39395e-119
S100A6	2.47257e-135	0.714911	0.957	0.486	5.29748e-131
KCNJ16	6.11834e-157	0.714285	0.658	0.197	1.31086e-152
EGR1	1.99097e-114	0.713802	0.526	0.163	4.26565e-110
TPM4	5.49537e-146	0.709481	0.563	0.154	1.17738e-141
WFDC2	9.30273e-279	0.706922	0.785	0.179	1.99311e-274
GATA2	6.67647e-256	0.70593	0.366	0.038	1.43043e-251
VASN	1.59291e-157	0.703406	0.353	0.062	3.41282e-153
ZFP36L1	2.14786e-82	0.702425	0.696	0.323	4.60179e-78
INSIG1	2.44104e-125	0.700652	0.289	0.051	5.22994e-121
HACD3	6.81317e-145	0.698952	0.627	0.204	1.45972e-140
GPRC5C	1.15513e-144	0.697383	0.514	0.139	2.47487e-140
ATP1A1	1.61231e-96	0.696513	0.772	0.343	3.45436e-92
BHLHE40	8.90203e-123	0.69512	0.557	0.176	1.90726e-118
HOXD8	1.21058e-153	0.692082	0.507	0.131	2.59367e-149
IVNS1ABP	1.54996e-177	0.691323	0.628	0.17	3.32079e-173
IER2	2.58855e-89	0.688492	0.636	0.267	5.54597e-85
ADH1C	0	0.687385	0.284	0.013	0
CDKN1C	1.10942e-35	0.687137	0.32	0.144	2.37693e-31
CADPS2	2.29907e-233	0.678603	0.458	0.072	4.92575e-229
GADD45B	2.78841e-68	0.676946	0.519	0.216	5.97418e-64
ABCB1	2.97184e-164	0.675017	0.404	0.077	6.36717e-160
PIM3	1.29945e-113	0.673795	0.49	0.149	2.78407e-109
SPTBN2	0	0.671558	0.341	0.016	0
FGL2	5.80137e-159	0.669571	0.483	0.109	1.24294e-154
TOX3	8.80082e-226	0.66618	0.376	0.049	1.88557e-221
NR0B2	2.31154e-171	0.66567	0.253	0.027	4.95248e-167
DDIT3	6.84965e-105	0.657686	0.41	0.116	1.46754e-100
KL	2.21978e-81	0.650731	0.369	0.11	4.75587e-77
KCNQ1OT1	8.84689e-56	0.650568	0.347	0.127	1.89545e-51
RASD1	2.25592e-115	0.649983	0.357	0.082	4.83331e-111
SPP1	0.00105679	0.641466	0.406	0.488	1
GABRA2	0	0.638314	0.375	0.023	0
SORL1	2.85615e-199	0.636067	0.44	0.078	6.1193e-195
METRNL	4.57182e-195	0.635647	0.493	0.1	9.79513e-191
ID3	3.99487e-49	0.635485	0.447	0.203	8.55902e-45
PAPPA	1.23904e-241	0.635402	0.314	0.029	2.65464e-237
HMGCS1	2.98653e-108	0.621761	0.321	0.071	6.39863e-104
ID4	1.37299e-94	0.621564	0.415	0.125	2.94164e-90
PLS3	3.12404e-143	0.617458	0.564	0.164	6.69325e-139
MECOM	2.05963e-159	0.610806	0.521	0.128	4.41276e-155
SCNN1A	5.43858e-177	0.610183	0.464	0.096	1.16522e-172
SLC16A7	1.41117e-119	0.605944	0.407	0.101	3.02342e-115
SDC4	1.21649e-141	0.599916	0.604	0.184	2.60632e-137
DMKN	6.18701e-153	0.596473	0.465	0.109	1.32557e-148
CYS1	2.55533e-138	0.594676	0.643	0.205	5.47479e-134
TNFRSF12A	3.58823e-117	0.593983	0.424	0.11	7.68777e-113
CLCNKB	3.17692e-128	0.593075	0.418	0.1	6.80655e-124
MNS1	6.50291e-179	0.592779	0.29	0.036	1.39325e-174
RDH10	1.81316e-225	0.591494	0.397	0.054	3.8847e-221
MXRA5	2.31686e-253	0.591371	0.302	0.024	4.96388e-249
ENO1	8.72979e-90	0.591077	0.819	0.403	1.87036e-85
APLP2	6.61264e-112	0.590549	0.841	0.37	1.41676e-107
PNP	4.26948e-142	0.588258	0.502	0.131	9.14735e-138
TSPAN1	2.52671e-96	0.587633	0.527	0.18	5.41347e-92
LAPTM4B	1.13682e-121	0.586493	0.526	0.161	2.43564e-117
NEAT1	1.35073e-82	0.586035	0.816	0.394	2.89393e-78
ARL6IP1	2.06717e-94	0.582519	0.681	0.291	4.42891e-90
HSPA5	2.48914e-89	0.582321	0.65	0.27	5.33299e-85
NFE2L2	8.85483e-106	0.578997	0.616	0.232	1.89715e-101
FAM3B	3.24318e-150	0.572671	0.39	0.079	6.94851e-146
F11R	4.71922e-161	0.570475	0.41	0.081	1.01109e-156
LRRFIP1	1.95961e-97	0.566124	0.594	0.226	4.19846e-93
TMEM178A	7.45373e-285	0.563846	0.301	0.02	1.59696e-280
ATP6V0E1	6.66206e-99	0.562598	0.852	0.429	1.42735e-94
ACTB	1.47053e-65	0.560768	0.917	0.64	3.1506e-61
PKM	1.95881e-112	0.558527	0.713	0.269	4.19675e-108
LAMB1	2.28102e-161	0.555374	0.456	0.099	4.8871e-157
ARL4D	2.18363e-163	0.554918	0.364	0.063	4.67843e-159
LINC01503	2.94105e-239	0.554729	0.296	0.026	6.30121e-235
PTBP3	3.60304e-124	0.552559	0.492	0.139	7.71952e-120
C4orf48	5.3608e-154	0.549299	0.425	0.091	1.14855e-149
L1CAM	0	0.547921	0.283	0.011	0
DSP	3.19425e-136	0.544711	0.462	0.117	6.84367e-132
ERBB2	1.04948e-139	0.543774	0.403	0.09	2.24851e-135
CD9	1.73828e-111	0.541909	0.804	0.33	3.72427e-107
PRDM16-DT	1.76968e-175	0.539251	0.372	0.061	3.79155e-171
RANBP2	1.35266e-67	0.538648	0.347	0.115	2.89807e-63
BEX3	2.51125e-92	0.537493	0.81	0.39	5.38036e-88
ITGA2	7.47221e-102	0.536989	0.348	0.088	1.60092e-97
PDE4D	3.79093e-133	0.533743	0.363	0.075	8.12206e-129
TMEM213	1.43993e-182	0.532784	0.563	0.127	3.08504e-178
TFCP2L1	1.20335e-127	0.531117	0.48	0.131	2.57818e-123
RTN4	9.636e-94	0.530349	0.892	0.487	2.06451e-89
SQLE	5.55465e-144	0.52968	0.323	0.056	1.19008e-139
LINC00472	9.88437e-85	0.529422	0.452	0.152	2.11773e-80
CAPS	2.63502e-165	0.528554	0.359	0.06	5.64552e-161
MRPL33	4.17821e-99	0.528477	0.684	0.279	8.95182e-95
MYH10	2.12753e-124	0.527237	0.384	0.09	4.55824e-120
JUND	8.57684e-72	0.525181	0.69	0.329	1.83759e-67
CAMK2N1	1.10592e-86	0.522721	0.735	0.334	2.36943e-82
SLC25A25	2.00379e-192	0.521631	0.287	0.032	4.29311e-188
ACSL4	9.52687e-83	0.51658	0.415	0.133	2.04113e-78
HS6ST1	1.35611e-139	0.513832	0.293	0.047	2.90546e-135
SMIM22	3.26623e-251	0.513127	0.293	0.023	6.9979e-247
KITLG	1.3465e-149	0.510309	0.333	0.057	2.88488e-145
PTGER3	1.83962e-94	0.508587	0.399	0.11	3.94139e-90
BTG3	1.24758e-121	0.507068	0.356	0.078	2.67293e-117
HES1	8.58617e-107	0.506819	0.535	0.176	1.83959e-102
MSMO1	2.12858e-113	0.506712	0.366	0.088	4.56048e-109
POU3F3	1.46741e-130	0.506653	0.508	0.137	3.14393e-126
FAM102A	3.17613e-158	0.501736	0.295	0.041	6.80485e-154
LPCAT2	7.77883e-211	0.501676	0.344	0.042	1.66661e-206
PLLP	4.19848e-141	0.500004	0.373	0.075	8.99523e-137
MYO1B	8.79853e-198	0.49964	0.367	0.052	1.88508e-193
ATP6V0B	1.85218e-97	0.499069	0.739	0.309	3.9683e-93
PTGR1	5.97753e-83	0.497604	0.644	0.276	1.28069e-78
CAPG	1.66505e-103	0.496439	0.459	0.139	3.56736e-99
THSD7A	3.87212e-105	0.492205	0.397	0.106	8.29603e-101
CD82	2.96643e-145	0.491429	0.29	0.045	6.35557e-141
PRPS2	1.22609e-152	0.490643	0.327	0.055	2.62691e-148
CYCS	1.1359e-78	0.489225	0.674	0.304	2.43366e-74
COL18A1	2.30015e-99	0.488294	0.489	0.16	4.92807e-95
CYSTM1	6.74505e-76	0.486529	0.876	0.486	1.44513e-71
TMEM35B	2.87977e-124	0.484673	0.526	0.154	6.16991e-120
SNHG14	9.35428e-89	0.484583	0.513	0.182	2.00415e-84
PRSS23	8.28725e-85	0.483847	0.327	0.088	1.77554e-80
RAB11FIP1	1.29446e-127	0.47828	0.444	0.112	2.77339e-123
BCAM	1.20678e-94	0.476145	0.504	0.17	2.58552e-90
LHX1-DT	5.87071e-302	0.473576	0.289	0.015	1.2578e-297
XIST	6.65922e-68	0.473516	0.615	0.279	1.42674e-63
MAN1A1	2.81557e-109	0.47231	0.471	0.139	6.03236e-105
NR4A1	1.72903e-97	0.4712	0.428	0.124	3.70446e-93
JUNB	3.36617e-81	0.470197	0.551	0.212	7.21203e-77
SPINT1	2.22217e-124	0.469903	0.366	0.082	4.76099e-120
ZNF503	9.94853e-95	0.465802	0.433	0.129	2.13147e-90
IDI1	2.71318e-79	0.464728	0.37	0.115	5.813e-75
TMED5	6.16099e-105	0.461448	0.428	0.122	1.31999e-100
TCEAL9	1.49919e-96	0.460951	0.542	0.192	3.21202e-92
UCHL1	3.70194e-105	0.460002	0.364	0.089	7.9314e-101
SYNJ2BP	6.10819e-100	0.459725	0.502	0.166	1.30868e-95
UXS1	8.05754e-98	0.459715	0.391	0.11	1.72633e-93
PSAP	1.79709e-79	0.456539	0.782	0.376	3.85027e-75
TMPRSS2	1.11692e-153	0.455998	0.298	0.044	2.39299e-149
TFAP2A	4.58769e-264	0.453023	0.259	0.015	9.82913e-260
DDR1	5.76822e-123	0.452265	0.363	0.081	1.23584e-118
CLN5	9.84022e-103	0.451493	0.45	0.136	2.10827e-98
ZFP36	4.40061e-72	0.448559	0.453	0.165	9.4283e-68
PTPN13	1.89397e-107	0.448417	0.353	0.085	4.05784e-103
PPARGC1A	5.02254e-105	0.448103	0.359	0.089	1.07608e-100
MMP24OS	1.00204e-95	0.44778	0.696	0.287	2.14688e-91
IQGAP1	6.11118e-93	0.446674	0.513	0.175	1.30932e-88
RNPC3	1.60948e-53	0.446353	0.276	0.09	3.44831e-49
PIGQ	4.51949e-171	0.444909	0.27	0.031	9.683e-167
H1F0	2.56539e-58	0.44361	0.391	0.149	5.49635e-54
PTPRF	1.26277e-133	0.441865	0.342	0.067	2.70549e-129
FUCA1	3.49213e-92	0.441659	0.397	0.117	7.48189e-88
HMGCR	3.62982e-109	0.441657	0.283	0.055	7.77689e-105
CDK2AP2	6.82506e-74	0.436432	0.375	0.122	1.46227e-69
MACC1	3.72224e-96	0.43626	0.314	0.074	7.9749e-92
TGOLN2	1.08309e-82	0.431499	0.639	0.268	2.32053e-78
STAT1	2.47041e-93	0.431403	0.351	0.093	5.29286e-89
SLC25A29	9.67409e-159	0.431361	0.289	0.04	2.07267e-154
TWSG1	1.5295e-133	0.430331	0.284	0.046	3.27695e-129
ATP6V1F	1.11032e-69	0.42909	0.747	0.378	2.37887e-65
TSPAN6	3.979e-108	0.426613	0.449	0.129	8.525e-104
SCCPDH	4.59758e-99	0.425916	0.388	0.107	9.85032e-95
SERINC2	1.19584e-108	0.425023	0.406	0.109	2.56209e-104
TBX2	1.36654e-147	0.424929	0.32	0.051	2.9278e-143
EFCAB14	2.79188e-109	0.423028	0.483	0.145	5.9816e-105
CCNL1	2.384e-68	0.42168	0.4	0.139	5.10772e-64
COX20	4.45287e-100	0.421378	0.652	0.255	9.54027e-96
REEP5	5.27621e-83	0.420921	0.668	0.282	1.13043e-78
IDH2	8.97401e-85	0.420693	0.596	0.227	1.92268e-80
SGPP2	7.87393e-102	0.420687	0.301	0.067	1.68699e-97
PRKAG2	5.22613e-114	0.419172	0.351	0.079	1.1197e-109
SRGAP3	4.2785e-102	0.419101	0.255	0.049	9.16669e-98
TXNIP	3.70827e-67	0.41596	0.856	0.444	7.94497e-63
HEBP1	9.30435e-91	0.41512	0.465	0.154	1.99346e-86
AKR1B1	3.39513e-77	0.413352	0.382	0.121	7.27407e-73
ATF3	4.54123e-45	0.41152	0.267	0.091	9.72959e-41
TMED10	2.65017e-83	0.410003	0.594	0.236	5.678e-79
HOXB8	4.91317e-106	0.409821	0.293	0.061	1.05265e-101
ADGRG1	3.66259e-95	0.409349	0.458	0.144	7.8471e-91
GMNN	1.08839e-134	0.409125	0.261	0.038	2.33188e-130
GIPC1	3.51052e-92	0.40912	0.32	0.08	7.52128e-88
SLC39A6	1.96514e-104	0.407753	0.326	0.075	4.21031e-100
GABARAPL1	4.21493e-77	0.407187	0.501	0.187	9.03049e-73
LGALS3BP	4.66167e-93	0.402835	0.422	0.129	9.98762e-89
CXXC5	2.17685e-76	0.402261	0.52	0.2	4.6639e-72
NDUFA4	9.35775e-51	0.402209	0.924	0.667	2.0049e-46
ATP6AP1	1.54337e-88	0.398278	0.444	0.143	3.30668e-84
ANXA11	6.34811e-79	0.396469	0.545	0.21	1.36008e-74
PRSS8	1.36517e-95	0.395816	0.305	0.071	2.92487e-91
CREM	7.78426e-52	0.394647	0.304	0.106	1.66778e-47
ACSL3	4.57435e-75	0.393703	0.44	0.154	9.80054e-71
BLNK	9.82048e-167	0.39197	0.264	0.031	2.10404e-162
COX5B	2.09838e-33	0.391477	0.85	0.578	4.49578e-29
PLPP5	3.64439e-87	0.391267	0.344	0.095	7.8081e-83
ASAP2	4.38889e-82	0.389967	0.378	0.115	9.40319e-78
TMEM50B	7.49735e-83	0.389117	0.394	0.124	1.60631e-78
TOB1	1.5379e-69	0.388277	0.418	0.15	3.29495e-65
IGFBP3	3.82452e-83	0.38825	0.273	0.063	8.19403e-79
ARSD	1.35031e-75	0.387765	0.359	0.113	2.89305e-71
CYFIP2	5.6878e-86	0.38727	0.441	0.14	1.21861e-81
ANK3	3.59484e-84	0.38637	0.464	0.156	7.70194e-80
JPT1	2.70661e-75	0.385488	0.345	0.104	5.79891e-71
PPP1R9A	1.5324e-88	0.384478	0.279	0.064	3.28317e-84
B4GALT1	7.6749e-74	0.384088	0.375	0.121	1.64435e-69
PAX8	7.62949e-81	0.382774	0.406	0.129	1.63462e-76
CXADR	2.4734e-98	0.382176	0.314	0.073	5.29926e-94
TBX2-AS1	4.50552e-170	0.382036	0.296	0.038	9.65308e-166
CLCN3	3.13258e-63	0.38141	0.379	0.136	6.71154e-59
PERP	3.78797e-96	0.38085	0.474	0.147	8.11573e-92
UQCRH	1.55926e-52	0.380646	0.824	0.482	3.34072e-48
GLDC	8.88153e-140	0.380172	0.279	0.042	1.90287e-135
KDM5B	6.21081e-79	0.378365	0.316	0.086	1.33067e-74
CCPG1	5.63955e-70	0.376937	0.556	0.229	1.20827e-65
PPDPF	2.44509e-65	0.376912	0.612	0.274	5.2386e-61
CD81	3.64089e-67	0.375631	0.807	0.39	7.80062e-63
NDFIP1	5.40582e-72	0.374741	0.591	0.253	1.1582e-67
ERMP1	2.33232e-105	0.374026	0.27	0.052	4.99699e-101
MYO6	1.17239e-83	0.373163	0.572	0.219	2.51184e-79
SYTL2	3.6807e-72	0.372849	0.299	0.084	7.88589e-68
SRI	4.15609e-66	0.371686	0.581	0.254	8.90442e-62
PAX2	4.48247e-79	0.369484	0.335	0.096	9.60369e-75
KTN1	2.15069e-66	0.369131	0.799	0.391	4.60786e-62
AKAP9	1.65616e-71	0.36853	0.646	0.273	3.54831e-67
PAWR	1.19472e-72	0.367959	0.397	0.133	2.5597e-68
LGALS3	1.24918e-59	0.365403	0.613	0.272	2.67638e-55
SAT1	4.00039e-49	0.364906	0.831	0.508	8.57083e-45
PDIA6	3.09179e-67	0.364234	0.637	0.286	6.62415e-63
ITM2C	8.44852e-135	0.362343	0.557	0.157	1.8101e-130
PDHA1	2.75782e-80	0.362008	0.535	0.203	5.90862e-76
ITGAV	7.2343e-76	0.361589	0.36	0.112	1.54995e-71
TMEM59	3.19484e-57	0.361353	0.8	0.413	6.84494e-53
IER5L	5.02497e-59	0.360925	0.317	0.104	1.0766e-54
NUPR2	1.82992e-98	0.360447	0.31	0.071	3.92061e-94
LDHA	2.76491e-52	0.360157	0.658	0.333	5.92381e-48
HIF1A	6.14358e-78	0.359348	0.487	0.177	1.31626e-73
ACVR1B	1.60201e-92	0.359184	0.301	0.071	3.43231e-88
GPRC5B	3.58672e-125	0.358964	0.327	0.062	7.68455e-121
ERP29	6.66785e-68	0.358837	0.659	0.301	1.42859e-63
MYO10	1.49573e-75	0.358541	0.296	0.079	3.20461e-71
CD63	5.37564e-45	0.35817	0.871	0.534	1.15173e-40
TMEM9B	4.36199e-72	0.357477	0.367	0.119	9.34556e-68
MIF	1.64884e-46	0.356033	0.929	0.678	3.53263e-42
CHCHD10	1.30007e-58	0.355364	0.843	0.454	2.7854e-54
EMX2	3.13882e-75	0.354759	0.447	0.159	6.72491e-71
NAA20	2.14473e-69	0.352342	0.511	0.205	4.59509e-65
KLF6	1.08554e-43	0.351473	0.465	0.215	2.32576e-39
RBBP8	9.04087e-58	0.348434	0.295	0.095	1.93701e-53
LINC01116	8.13301e-93	0.34842	0.293	0.067	1.7425e-88
MUC20	6.81284e-87	0.348182	0.268	0.059	1.45965e-82
MICOS10	1.05049e-51	0.345146	0.732	0.399	2.25068e-47
ZNF44	5.80063e-80	0.34463	0.308	0.082	1.24278e-75
GINM1	3.93037e-74	0.343913	0.576	0.237	8.42082e-70
AFF1	1.34896e-68	0.343892	0.381	0.127	2.89014e-64
ABCA5	1.36919e-61	0.34298	0.256	0.072	2.93349e-57
TMSB4X	9.39313e-72	0.341836	0.827	0.419	2.01248e-67
NPTN	6.7059e-64	0.341652	0.43	0.164	1.43674e-59
MTR	1.12955e-77	0.340817	0.351	0.105	2.42005e-73
TFRC	1.69403e-82	0.340069	0.253	0.057	3.62946e-78
COMT	6.81058e-72	0.339844	0.507	0.195	1.45917e-67
ANXA2	5.15246e-62	0.339596	0.556	0.23	1.10392e-57
DZIP3	5.16572e-75	0.338986	0.273	0.069	1.10675e-70
CD46	3.14475e-72	0.337859	0.68	0.3	6.73764e-68
TMEM238	6.30722e-69	0.337854	0.375	0.125	1.35132e-64
FOSL2	4.61243e-88	0.336545	0.326	0.083	9.88212e-84
MBP	1.04919e-65	0.335719	0.302	0.091	2.24788e-61
OGDHL	3.61178e-63	0.335218	0.381	0.135	7.73825e-59
C5orf15	2.12952e-92	0.332361	0.324	0.08	4.56251e-88
SIM1	3.31972e-89	0.33209	0.255	0.054	7.11249e-85
TMEM72	3.53831e-95	0.331777	0.261	0.053	7.58082e-91
LRPAP1	1.11199e-61	0.331759	0.587	0.264	2.38245e-57
WDR83OS	4.04659e-58	0.331078	0.727	0.362	8.66981e-54
PCM1	2.3468e-60	0.328864	0.498	0.206	5.02803e-56
MTURN	3.58424e-72	0.328393	0.4	0.134	7.67923e-68
SPINT1-AS1	2.07511e-84	0.328138	0.344	0.096	4.44593e-80
COLCA1	2.95688e-109	0.327446	0.252	0.044	6.33511e-105
COA3	1.51209e-55	0.327024	0.65	0.315	3.23964e-51
SNRPN	9.71408e-62	0.327021	0.588	0.269	2.08124e-57
HSP90B1	5.41709e-52	0.326595	0.827	0.438	1.16061e-47
PNKD	7.82824e-64	0.326562	0.597	0.264	1.6772e-59
S100A13	3.15884e-50	0.323466	0.582	0.281	6.76782e-46
ZNF208	1.38211e-62	0.322203	0.258	0.071	2.96116e-58
FNBP1L	5.94903e-71	0.321687	0.47	0.175	1.27458e-66
SNX2	2.49852e-59	0.320924	0.456	0.187	5.35307e-55
MITF	5.0441e-63	0.320603	0.295	0.09	1.0807e-58
HSPA2	4.34518e-70	0.320088	0.327	0.098	9.30956e-66
TPD52L1	1.32235e-79	0.319417	0.321	0.088	2.83313e-75
TCEAL3	4.61722e-77	0.317586	0.452	0.157	9.89239e-73
IFI30	1.42841e-63	0.317047	0.335	0.109	3.06037e-59
PPIC	1.2717e-69	0.316845	0.4	0.138	2.72461e-65
C9orf16	1.22595e-64	0.316505	0.499	0.204	2.6266e-60
TMEM245	1.9483e-52	0.315251	0.33	0.119	4.17423e-48
JUP	9.95034e-63	0.315204	0.341	0.114	2.13186e-58
PLXNB2	8.39986e-70	0.3151	0.289	0.08	1.79967e-65
ATP5F1B	6.73129e-51	0.313993	0.745	0.39	1.44218e-46
LRBA	1.87941e-67	0.313139	0.295	0.085	4.02663e-63
ZFP36L2	3.09587e-39	0.312694	0.455	0.219	6.6329e-35
RASSF7	1.15894e-74	0.310185	0.287	0.077	2.48302e-70
PDIA3	3.42467e-57	0.309236	0.673	0.321	7.33735e-53
NTN4	6.51666e-57	0.308977	0.376	0.139	1.39619e-52
PIGR	4.15239e-71	0.306644	0.433	0.149	8.89649e-67
CROT	3.47198e-87	0.306166	0.259	0.056	7.43873e-83
ATP5MC1	6.66459e-45	0.305288	0.677	0.359	1.42789e-40
TTC3	2.40848e-54	0.304066	0.524	0.231	5.16016e-50
MINDY2	3.93153e-66	0.303516	0.379	0.129	8.42331e-62
UGT3A1	5.70507e-103	0.302563	0.256	0.046	1.22231e-98
AHNAK	1.14769e-70	0.301761	0.615	0.25	2.45892e-66
CALM2	2.23324e-45	0.300221	0.796	0.454	4.78472e-41
DCUN1D1	1.97367e-69	0.299412	0.267	0.07	4.22859e-65
APMAP	1.30287e-67	0.299128	0.28	0.079	2.7914e-63
ZFYVE16	3.45663e-61	0.298573	0.344	0.116	7.40582e-57
MAP4K3	2.13506e-77	0.298117	0.276	0.068	4.57436e-73
HIST1H2AC	1.32294e-36	0.297522	0.276	0.108	2.8344e-32
SLC5A3	4.98997e-38	0.29741	0.357	0.152	1.0691e-33
GCC2	1.23689e-55	0.296842	0.547	0.241	2.65003e-51
SPPL2A	9.07449e-46	0.296341	0.403	0.173	1.94421e-41
PTP4A2	1.11726e-66	0.296041	0.508	0.204	2.39373e-62
XBP1	5.56502e-59	0.295919	0.311	0.102	1.1923e-54
RDH11	3.67077e-59	0.295809	0.391	0.145	7.86462e-55
ARID1B	8.11842e-54	0.295296	0.351	0.128	1.73937e-49
SPTSSA	2.12701e-66	0.294998	0.375	0.128	4.55713e-62
TSTD1	6.46732e-64	0.294148	0.636	0.281	1.38562e-59
PKHD1	1.13158e-63	0.293674	0.308	0.094	2.4244e-59
VEPH1	9.96027e-71	0.293625	0.274	0.073	2.13399e-66
UBC	4.3828e-30	0.29304	0.813	0.509	9.39016e-26
RER1	2.89268e-55	0.292612	0.45	0.185	6.19757e-51
TMED4	4.83782e-61	0.292387	0.554	0.242	1.0365e-56
HOXB7	5.62724e-62	0.290571	0.367	0.128	1.20564e-57
FDFT1	5.31264e-65	0.289143	0.287	0.084	1.13823e-60
NDUFA5	1.96885e-57	0.287148	0.707	0.349	4.21825e-53
LLGL2	1.22147e-71	0.285784	0.313	0.09	2.61699e-67
NFAT5	2.6774e-56	0.285478	0.338	0.117	5.73632e-52
HIGD1A	1.11006e-51	0.283516	0.464	0.199	2.37831e-47
TMCO1	1.94853e-57	0.283171	0.554	0.245	4.17473e-53
TMBIM4	4.89394e-48	0.283163	0.676	0.34	1.04853e-43
COX6A1	3.58233e-37	0.281871	0.847	0.545	7.67514e-33
IRF2BPL	2.98193e-47	0.281391	0.296	0.107	6.38879e-43
BAG1	5.912e-51	0.281319	0.545	0.258	1.26665e-46
AAK1	1.49589e-54	0.279514	0.364	0.135	3.20494e-50
AMD1	3.61222e-53	0.27945	0.336	0.123	7.73918e-49
ATP6V0C	2.95484e-53	0.279385	0.756	0.386	6.33074e-49
CALR	9.30921e-49	0.278991	0.684	0.34	1.9945e-44
SARAF	4.00502e-50	0.278841	0.677	0.338	8.58075e-46
DPM3	1.17028e-66	0.278814	0.441	0.164	2.50734e-62
MOB1B	1.79008e-59	0.278497	0.283	0.086	3.83524e-55
CLMN	4.14814e-52	0.277864	0.295	0.1	8.88739e-48
TSPO	2.37147e-55	0.275802	0.591	0.264	5.08086e-51
LMO7	7.61741e-48	0.275669	0.37	0.148	1.63203e-43
COX8A	1.51086e-35	0.27232	0.833	0.525	3.23702e-31
LAMP1	9.71053e-56	0.27186	0.582	0.266	2.08048e-51
MIDN	3.95268e-32	0.271579	0.293	0.127	8.46861e-28
SLC66A3	1.49461e-75	0.271436	0.268	0.066	3.20221e-71
NUDT4	3.12898e-58	0.27054	0.387	0.139	6.70383e-54
CLCNKA	3.54044e-54	0.268352	0.304	0.099	7.58539e-50
NIPSNAP2	2.46665e-54	0.267739	0.415	0.166	5.2848e-50
PPP2R3A	2.82683e-55	0.266373	0.324	0.112	6.05647e-51
DHRS7	3.77557e-63	0.265813	0.452	0.172	8.08916e-59
NDUFB9	3.54955e-45	0.264309	0.667	0.341	7.60491e-41
RAB25	1.7356e-62	0.263909	0.274	0.08	3.71852e-58
TRIM2	2.44304e-59	0.263825	0.359	0.125	5.23422e-55
ZNF292	1.75574e-46	0.26372	0.354	0.141	3.76168e-42
ZDHHC3	1.63225e-68	0.260987	0.274	0.074	3.4971e-64
SCARB2	2.01824e-52	0.260237	0.403	0.16	4.32407e-48
ARFGEF1	6.87535e-52	0.260169	0.335	0.121	1.47304e-47
APP	9.22551e-60	0.260063	0.833	0.409	1.97657e-55
MFF	1.77805e-53	0.25923	0.373	0.143	3.80946e-49
ATRX	1.90413e-58	0.257917	0.628	0.284	4.0796e-54
EMX2OS	8.13383e-57	0.257087	0.296	0.095	1.74267e-52
DAD1	1.57996e-41	0.256856	0.696	0.373	3.38506e-37
TSPAN3	3.37352e-56	0.256761	0.449	0.182	7.22778e-52
YWHAZ	4.33027e-52	0.256599	0.606	0.283	9.27761e-48
TMA7	7.10352e-39	0.256544	0.763	0.446	1.52193e-34
ATP6V0A4	5.60201e-57	0.255324	0.253	0.072	1.20023e-52
H1FX	5.35847e-33	0.255038	0.393	0.189	1.14805e-28
DANCR	1.52381e-59	0.254789	0.461	0.183	3.26476e-55
PLEKHJ1	7.12283e-54	0.253114	0.327	0.116	1.52607e-49
ATF6	1.42605e-63	0.252754	0.329	0.105	3.05531e-59
ATP6V1A	1.43455e-50	0.252637	0.44	0.184	3.07352e-46
AGL	3.09493e-49	0.252634	0.287	0.099	6.6309e-45
DDX17	8.26778e-46	0.252413	0.641	0.323	1.77137e-41
SELENOT	2.82291e-49	0.251422	0.399	0.163	6.04809e-45
TMED7	1.80376e-42	0.250658	0.338	0.137	3.86455e-38
SMIM14	1.96562e-58	0.25033	0.416	0.158	4.21134e-54
RPS13	5.90193e-09	-0.254012	0.901	0.784	0.000126449
SNX5	0.00809782	-0.254134	0.284	0.215	1
SLC3A2	3.25049e-05	-0.254369	0.375	0.258	0.696416
RDX	8.45307e-05	-0.255042	0.421	0.294	1
CFLAR	0.0280588	-0.255899	0.293	0.227	1
QPRT	5.55459e-11	-0.256625	0.359	0.207	1.19007e-06
SPAG9	0.0420307	-0.257278	0.31	0.242	1
PRDX3	0.00138294	-0.258306	0.526	0.377	1
RPS28	4.91159e-09	-0.258432	0.923	0.812	0.000105231
SEPTIN7	4.62366e-08	-0.258683	0.535	0.344	0.000990619
RPLP0	0.291215	-0.259463	0.776	0.592	1
RPS15	8.77527e-09	-0.261702	0.901	0.797	0.00018801
EEF2	0.0950811	-0.263935	0.584	0.432	1
CEBPD	1.95792e-05	-0.265014	0.37	0.259	0.419484
C4orf3	0.0148843	-0.267673	0.547	0.405	1
TMEM256	3.87983e-05	-0.268044	0.353	0.244	0.831253
NACA	3.60632e-06	-0.269919	0.877	0.76	0.0772655
ZNHIT1	0.00868947	-0.273529	0.443	0.331	1
CNDP2	0.0168472	-0.276477	0.314	0.24	1
RPL19	3.32605e-13	-0.276818	0.935	0.843	7.12606e-09
RACK1	2.35366e-05	-0.27909	0.804	0.675	0.504273
DBI	0.0293013	-0.280284	0.653	0.472	1
RPL23	6.17405e-06	-0.282225	0.855	0.745	0.132279
RPL10	6.92847e-12	-0.284251	0.93	0.869	1.48442e-07
LYPLAL1	0.0770798	-0.286118	0.273	0.216	1
HLA-C	1.96916e-10	-0.286728	0.662	0.405	4.21892e-06
RPL13	4.63388e-17	-0.288144	0.963	0.898	9.92809e-13
SOD1	0.678273	-0.28935	0.744	0.585	1
RHOC	0.000275046	-0.29219	0.388	0.269	1
HERPUD1	0.398485	-0.296464	0.394	0.321	1
RPL18A	3.19568e-05	-0.298626	0.844	0.678	0.684674
RPL13A	2.97582e-09	-0.300161	0.908	0.767	6.37569e-05
ACADM	9.80109e-06	-0.302888	0.456	0.311	0.209988
HLA-A	0.00164782	-0.304644	0.686	0.467	1
CYB5A	0.759536	-0.306474	0.819	0.637	1
RPL6	2.40788e-08	-0.308029	0.879	0.745	0.000515888
MT-ND2	3.00029e-14	-0.310184	1	0.999	6.42812e-10
ETFA	0.184627	-0.313822	0.258	0.212	1
RPS11	1.06714e-08	-0.314875	0.831	0.705	0.000228635
ECH1	0.000710006	-0.315311	0.462	0.327	1
ST13	0.29696	-0.317674	0.603	0.459	1
UBA52	1.73062e-06	-0.318064	0.816	0.672	0.0370786
NFIB	0.693127	-0.324395	0.264	0.228	1
TXNDC17	0.00217213	-0.327771	0.455	0.327	1
CFDP1	0.0274742	-0.329445	0.381	0.29	1
EEF1D	0.233022	-0.330588	0.61	0.489	1
RPL27	0.000788292	-0.331593	0.72	0.596	1
RPS16	1.4676e-09	-0.332581	0.855	0.72	3.14434e-05
GPX4	0.694171	-0.334475	0.73	0.56	1
CCND1	0.0134392	-0.337363	0.305	0.23	1
MT-ND6	0.599151	-0.339278	0.495	0.406	1
PHYH	0.00262946	-0.34327	0.359	0.263	1
HSPE1	0.380417	-0.345625	0.693	0.525	1
RPS20	2.67219e-10	-0.351812	0.831	0.714	5.72518e-06
RPS17	0.0101649	-0.353147	0.721	0.579	1
UACA	9.90072e-06	-0.365468	0.314	0.207	0.212123
TMEM176A	0.0495538	-0.37839	0.427	0.319	1
SH3YL1	0.00683437	-0.382342	0.369	0.271	1
AKR7A2	0.176751	-0.386726	0.327	0.261	1
SERPINB6	0.51722	-0.406879	0.255	0.235	1
RPS7	2.66328e-19	-0.410084	0.862	0.778	5.70608e-15
SEPHS2	0.542054	-0.426313	0.329	0.271	1
UTRN	0.00287405	-0.427986	0.323	0.228	1
DNPH1	0.0594651	-0.433392	0.467	0.347	1
LAMTOR5	0.676739	-0.434234	0.719	0.536	1
SLC25A5	0.284304	-0.434675	0.673	0.52	1
TPM1	3.3585e-05	-0.436563	0.449	0.301	0.719558
SELENOP	0.366494	-0.437638	0.625	0.465	1
GADD45A	0.0670819	-0.459011	0.253	0.252	1
HLA-DRA	1.53082e-05	-0.46429	0.413	0.281	0.327979
ECI2	0.527218	-0.464965	0.401	0.323	1
LGALS1	4.23548e-05	-0.477247	0.28	0.183	0.907451
ATOX1	0.606375	-0.479038	0.467	0.388	1
IL6ST	0.299042	-0.482402	0.336	0.27	1
BNIP3	0.718717	-0.484363	0.412	0.334	1
EEF1B2	2.52275e-07	-0.486323	0.692	0.577	0.00540499
GCSH	0.829527	-0.500639	0.418	0.34	1
BRI3	6.91041e-05	-0.515009	0.566	0.501	1
CD59	0.057304	-0.519218	0.597	0.468	1
GRHPR	0.104723	-0.535268	0.273	0.261	1
GNG11	3.96864e-08	-0.536636	0.399	0.243	0.000850281
PEBP1	1.54718e-14	-0.539483	0.889	0.758	3.31484e-10
CALM1	1.23179e-15	-0.546929	0.79	0.701	2.6391e-11
HSPD1	0.000649866	-0.55237	0.619	0.521	1
ACAA2	0.389367	-0.553395	0.433	0.361	1
CYBA	0.00044624	-0.557536	0.274	0.293	1
IFITM2	9.59803e-06	-0.563482	0.436	0.28	0.205638
SLC3A1	0.0770637	-0.570958	0.344	0.319	1
RPS27L	0.000159493	-0.578759	0.557	0.491	1
CRYL1	0.0291877	-0.583295	0.388	0.354	1
ETFB	0.0504956	-0.586757	0.48	0.411	1
ALDH2	0.0820609	-0.590592	0.425	0.373	1
CTSB	0.00156091	-0.593349	0.262	0.278	1
B2M	0.0399015	-0.59484	0.905	0.667	1
BDH2	0.080203	-0.595922	0.399	0.356	1
HLA-B	0.00106058	-0.595958	0.615	0.407	1
SAT2	0.149011	-0.626092	0.419	0.362	1
MGST1	0.105484	-0.656175	0.347	0.31	1
PLPP3	0.00514373	-0.657561	0.286	0.207	1
ACAT1	4.22061e-05	-0.675897	0.532	0.467	0.904266
OCIAD2	0.00870245	-0.683319	0.441	0.388	1
ACAA1	0.00304678	-0.687696	0.305	0.305	1
TMSB10	0.0155139	-0.689968	0.733	0.57	1
MT2A	1.30877e-17	-0.704182	0.613	0.64	2.80405e-13
CRYAB	1.20985e-06	-0.707418	0.536	0.514	0.025921
GSN	0.958607	-0.708517	0.313	0.26	1
ADI1	0.00070131	-0.711649	0.459	0.416	1
BHMT2	0.000748244	-0.737528	0.364	0.349	1
TPT1	4.4784e-91	-0.738574	0.969	0.961	9.59498e-87
IMPA2	3.14806e-14	-0.745909	0.21	0.309	6.74473e-10
GLRX	3.2356e-10	-0.765884	0.316	0.371	6.93227e-06
SUCLG1	0.000130442	-0.77064	0.544	0.477	1
HLA-DRB1	0.809359	-0.779439	0.296	0.247	1
MT1E	1.49905e-12	-0.798777	0.483	0.515	3.21171e-08
PLAAT3	1.35225e-16	-0.823627	0.193	0.304	2.89719e-12
IFITM3	0.00229447	-0.830384	0.587	0.388	1
ECHS1	1.71833e-06	-0.847506	0.493	0.458	0.0368152
CD74	0.00182694	-0.847815	0.508	0.352	1
CLIC4	1.7523e-33	-0.885719	0.053	0.252	3.75431e-29
MT1F	5.41556e-08	-0.895489	0.319	0.352	0.00116028
HLA-E	0.140418	-0.918859	0.439	0.326	1
TNFSF10	7.89712e-23	-0.921983	0.126	0.278	1.69196e-18
PDZK1	4.87198e-09	-0.931113	0.276	0.321	0.000104382
FBP1	0.00267733	-0.93702	0.388	0.351	1
SMIM24	8.61359e-14	-0.94239	0.241	0.331	1.84546e-09
FTH1	9.16526e-87	-0.981533	0.942	0.944	1.96366e-82
TXN	1.05188e-28	-0.98554	0.616	0.63	2.25365e-24
ALDH6A1	2.26742e-13	-1.00058	0.287	0.364	4.85795e-09
DAB2	4.27581e-22	-1.04226	0.305	0.414	9.16092e-18
DCXR	6.97343e-10	-1.05161	0.347	0.385	1.49406e-05
AKR1A1	4.4457e-21	-1.08533	0.206	0.336	9.5249e-17
MGP	0.00071013	-1.08602	0.253	0.168	1
PEPD	8.76515e-20	-1.09808	0.246	0.361	1.87793e-15
ACY1	3.51195e-19	-1.11935	0.123	0.254	7.52435e-15
C11orf54	1.04134e-24	-1.13407	0.255	0.391	2.23108e-20
CLTRN	2.09457e-33	-1.16642	0.058	0.253	4.48761e-29
ADIRF	6.75468e-24	-1.18746	0.265	0.398	1.44719e-19
CMBL	8.14578e-26	-1.19678	0.286	0.415	1.74523e-21
ASS1	7.90576e-25	-1.2229	0.139	0.295	1.69381e-20
RIDA	3.51561e-27	-1.24447	0.236	0.387	7.5322e-23
TIMP3	0.678204	-1.27637	0.327	0.275	1
BHMT	3.40764e-27	-1.31947	0.159	0.324	7.30087e-23
ACSM2A	3.46041e-41	-1.36067	0.04	0.268	7.41393e-37
MT1X	2.39122e-38	-1.38207	0.413	0.56	5.1232e-34
BBOX1	8.49289e-49	-1.39289	0.073	0.334	1.8196e-44
CALD1	6.50516e-47	-1.39574	0.099	0.352	1.39373e-42
CXCL14	1.36467e-71	-1.52253	0.206	0.53	2.92381e-67
VIM	6.64811e-27	-1.58531	0.136	0.301	1.42436e-22
RBP5	1.49606e-72	-1.63829	0.07	0.413	3.2053e-68
GSTA2	1.72754e-37	-1.67192	0.061	0.276	3.70125e-33
NAT8	2.06789e-56	-1.73902	0.053	0.34	4.43045e-52
PCK1	1.82478e-54	-1.77787	0.099	0.378	3.90958e-50
UGT2B7	7.1325e-44	-1.83851	0.098	0.337	1.52814e-39
MIOX	1.21682e-58	-1.85003	0.076	0.371	2.60703e-54
GATM	7.15418e-69	-1.91806	0.173	0.479	1.53278e-64
MT1H	1.98545e-65	-1.95738	0.218	0.504	4.25383e-61
PDZK1IP1	2.227e-72	-1.99348	0.181	0.489	4.77136e-68
FTL	6.8798e-154	-2.01659	0.93	0.948	1.474e-149
APOE	2.41548e-70	-2.11798	0.268	0.541	5.17516e-66
GSTA1	2.8826e-71	-2.17794	0.107	0.439	6.17596e-67
MT1G	9.71617e-88	-2.3134	0.504	0.711	2.08169e-83
GPX3	4.06266e-85	-2.32918	0.209	0.556	8.70424e-81
ALDOB	7.88127e-76	-2.55724	0.176	0.502	1.68856e-71

## Sheet: Intercalated cell cluster
Dataset S3: Markers of non-immune cell clusters from normal cell atlas, Related to Figure 4
Intercalated cell cluster
	p_val	avg_logFC	pct.1	pct.2	p_val_adj
ATP6V1G3	0	2.6089	0.924	0.01	0
TMEM213	0	2.5696	0.893	0.126	0
SPINK1	0	2.55259	0.425	0.004	0
ATP6V0D2	0	2.06359	0.86	0.019	0
SLC26A7	0	1.98704	0.636	0.012	0
LGALS3	1.60325e-265	1.91785	0.913	0.27	3.43496e-261
ATP6AP2	4.80861e-219	1.78856	0.858	0.286	1.03024e-214
SLC26A4	0	1.71507	0.275	0.002	0
KRT7	1.77848e-54	1.62621	0.389	0.131	3.81039e-50
RHCG	0	1.59698	0.539	0.028	0
LINC01187	0	1.59348	0.692	0.003	0
IL18	0	1.58147	0.705	0.02	0
ATP6V0A4	0	1.5351	0.774	0.055	0
C12orf75	3.91905e-240	1.5291	0.817	0.182	8.39657e-236
PTGER3	0	1.51208	0.746	0.104	0
CA12	3.07413e-228	1.49051	0.824	0.191	6.58632e-224
ATP6V0B	3.49101e-197	1.47293	0.873	0.316	7.47948e-193
SLC4A1	0	1.46714	0.542	0.002	0
ADGRF5	1.33749e-171	1.3912	0.611	0.123	2.86557e-167
DHRS7	7.03107e-251	1.37928	0.791	0.166	1.50641e-246
SMIM6	0	1.34557	0.656	0.039	0
CD9	8.67834e-138	1.33914	0.835	0.343	1.85933e-133
ARHGAP18	3.08586e-253	1.28436	0.807	0.163	6.61146e-249
ATP6V0C	1.33089e-152	1.27945	0.873	0.393	2.85143e-148
ATP6V1C2	0	1.27574	0.651	0.008	0
RNASEK	1.31445e-172	1.25731	0.947	0.498	2.8162e-168
MUC20	0	1.25247	0.664	0.049	0
PLAAT4	3.68105e-239	1.21934	0.746	0.135	7.88665e-235
CKB	2.21759e-189	1.21517	0.809	0.204	4.75118e-185
RTN4	1.40926e-111	1.20599	0.875	0.501	3.01934e-107
DSG2	2.13068e-300	1.18439	0.667	0.088	4.56498e-296
CLNK	0	1.15547	0.606	0.003	0
LITAF	4.61192e-187	1.14747	0.72	0.171	9.88104e-183
RCAN2	0	1.13258	0.639	0.04	0
MAL	3.03307e-190	1.12322	0.868	0.219	6.49835e-186
SCIN	4.89479e-239	1.10962	0.746	0.139	1.04871e-234
DEFB1	4.4804e-127	1.09439	0.835	0.279	9.59925e-123
CDA	0	1.062	0.57	0.031	0
DMRT2	0	1.03289	0.524	0.003	0
ERP27	5.2385e-308	1.0274	0.435	0.03	1.12235e-303
ATP6V1A	2.97175e-189	1.01146	0.753	0.178	6.36698e-185
PLCG2	5.39414e-301	1.00428	0.644	0.075	1.15569e-296
HEPACAM2	0	1.0004	0.56	0.003	0
BSG	6.11114e-114	0.983789	0.771	0.293	1.30931e-109
MSI2	3.44594e-170	0.981918	0.692	0.158	7.38292e-166
EPS8	2.16696e-206	0.980989	0.74	0.147	4.64272e-202
EPCAM	4.53108e-124	0.972629	0.819	0.3	9.70783e-120
FAM24B	0	0.951001	0.471	0.01	0
UAP1	4.18319e-304	0.936693	0.489	0.04	8.96248e-300
TMEM101	7.69593e-176	0.904404	0.466	0.068	1.64885e-171
CLCNKB	1.42009e-224	0.89331	0.639	0.101	3.04254e-220
APOC1	0	0.886277	0.43	0.007	0
FOXI1	0	0.884943	0.445	0.003	0
ITGA6	1.21329e-166	0.883674	0.679	0.148	2.59946e-162
SLC4A9	0	0.86522	0.448	0.002	0
OXCT1	2.97178e-172	0.863359	0.529	0.089	6.36704e-168
HSD11B2	1.50549e-169	0.85924	0.646	0.127	3.22552e-165
ANXA4	2.14006e-121	0.845286	0.758	0.248	4.58508e-117
ADGRF1	6.81812e-277	0.845146	0.522	0.053	1.46078e-272
G0S2	4.20389e-89	0.844799	0.542	0.153	9.00683e-85
KIT	0	0.842183	0.425	0.004	0
ARL4D	5.67897e-247	0.840779	0.542	0.065	1.21672e-242
CA2	4.60414e-116	0.824636	0.781	0.255	9.86437e-112
RPS2	3.32923e-103	0.818886	0.957	0.667	7.13288e-99
EXOSC7	4.17964e-158	0.818562	0.486	0.083	8.95488e-154
NUPR2	3.48555e-192	0.818266	0.494	0.07	7.46779e-188
WFDC2	1.32677e-74	0.807435	0.593	0.206	2.84261e-70
BACE2	3.36137e-163	0.806171	0.517	0.089	7.20173e-159
FOXP1	7.99381e-166	0.793197	0.634	0.129	1.71267e-161
TFCP2L1	2.23249e-162	0.787286	0.646	0.134	4.7831e-158
CTSD	4.48305e-82	0.786838	0.786	0.338	9.60493e-78
ATP6V1F	1.10222e-90	0.785218	0.847	0.385	2.3615e-86
NUCB2	9.70038e-104	0.784449	0.598	0.172	2.07831e-99
C9orf16	4.12556e-115	0.782758	0.687	0.205	8.83901e-111
GRB14	1.644e-207	0.780509	0.527	0.073	3.52227e-203
UHMK1	4.35465e-148	0.776782	0.613	0.133	9.32984e-144
HADHB	1.13396e-85	0.776322	0.72	0.284	2.42952e-81
CAMK2N1	2.0326e-87	0.772786	0.812	0.343	4.35485e-83
GNPNAT1	8.03936e-207	0.759508	0.445	0.05	1.72243e-202
PACRG	0	0.757525	0.433	0.019	0
TMEM61	6.48703e-244	0.755714	0.499	0.055	1.38985e-239
HSPA5	4.20685e-70	0.752551	0.695	0.279	9.01318e-66
COX5A	1.52311e-94	0.748564	0.868	0.389	3.26326e-90
PXK	3.90885e-250	0.743332	0.501	0.054	8.37472e-246
RPL6	3.1993e-85	0.737586	0.967	0.746	6.85449e-81
GLTP	4.85486e-138	0.737219	0.575	0.128	1.04015e-133
FAM107B	5.88779e-113	0.735686	0.738	0.235	1.26146e-108
DSP	1.84907e-151	0.731026	0.59	0.122	3.96162e-147
SLC25A39	7.18277e-136	0.724621	0.595	0.134	1.53891e-131
ITPR2	1.60176e-113	0.720803	0.545	0.133	3.43177e-109
TSPAN8	1.33357e-27	0.720116	0.257	0.095	2.85717e-23
SLC25A6	1.38853e-79	0.716436	0.885	0.447	2.97493e-75
MIF	4.23762e-84	0.716109	0.941	0.685	9.07909e-80
CLDN8	1.22966e-250	0.714796	0.506	0.053	2.63454e-246
CHCHD10	1.92776e-76	0.710051	0.883	0.464	4.13022e-72
PPP2R5A	9.42404e-165	0.709032	0.519	0.086	2.0191e-160
CYCS	1.10877e-89	0.707246	0.789	0.311	2.37554e-85
UBL3	1.25264e-129	0.691456	0.595	0.137	2.68378e-125
COX6C	1.38355e-77	0.685919	0.898	0.535	2.96425e-73
SNHG29	1.30903e-72	0.684727	0.911	0.517	2.80459e-68
RPSA	4.29621e-67	0.682313	0.873	0.512	9.20462e-63
STAP1	0	0.679122	0.333	0.002	0
RPL37A	4.25918e-80	0.670252	0.952	0.703	9.12529e-76
NEDD4L	2.02306e-136	0.670247	0.613	0.142	4.33441e-132
SDC2	1.81097e-147	0.668463	0.57	0.114	3.88e-143
HSPA1A	1.27792e-63	0.66368	0.644	0.252	2.73794e-59
TBC1D1	2.03642e-122	0.659941	0.603	0.145	4.36304e-118
RPL17	4.4438e-73	0.65594	0.964	0.759	9.52085e-69
NDUFA4	1.60976e-82	0.653758	0.954	0.674	3.44891e-78
PART1	0	0.651676	0.308	0.007	0
CYSTM1	2.54723e-61	0.646571	0.896	0.497	5.45744e-57
RPS3	8.34589e-72	0.645752	0.929	0.657	1.78811e-67
ADM	3.09539e-112	0.645527	0.43	0.082	6.63187e-108
KRT8	9.08282e-92	0.644501	0.687	0.225	1.94599e-87
FGF7	0	0.64104	0.374	0.009	0
KIF21A	2.33173e-164	0.640429	0.601	0.114	4.99573e-160
COX6A1	8.29177e-70	0.639336	0.898	0.552	1.77651e-65
BCAP29	2.34287e-119	0.639081	0.524	0.113	5.0196e-115
SMIM5	1.57395e-168	0.636719	0.486	0.073	3.37219e-164
FAM3B	1.78495e-143	0.636666	0.483	0.085	3.82425e-139
RPS24	3.6293e-82	0.635029	0.982	0.841	7.77577e-78
RPS12	2.99498e-81	0.631785	0.977	0.848	6.41674e-77
HACD3	1.03449e-90	0.631484	0.654	0.216	2.2164e-86
SEMA3C	0	0.620961	0.359	0.01	0
RPL15	1.25705e-67	0.614888	0.936	0.736	2.69323e-63
CAPG	1.01864e-102	0.614084	0.555	0.145	2.18245e-98
PTBP3	6.56815e-95	0.613106	0.552	0.148	1.40723e-90
PVALB	9.26727e-95	0.613027	0.359	0.068	1.98551e-90
IQGAP2	2.08909e-145	0.611838	0.58	0.113	4.47588e-141
COPRS	1.53562e-93	0.607571	0.562	0.157	3.29007e-89
ATP6V1D	8.39916e-82	0.603586	0.743	0.284	1.79952e-77
ANGPTL1	1.15826e-225	0.601118	0.382	0.032	2.48158e-221
RPL28	1.51762e-65	0.593026	0.954	0.743	3.25151e-61
GMPR	5.4195e-180	0.589024	0.417	0.05	1.16113e-175
COX7A2	1.80478e-62	0.588454	0.863	0.465	3.86673e-58
PNPLA8	2.04381e-124	0.585111	0.565	0.127	4.37886e-120
NRDC	1.04684e-101	0.582539	0.489	0.113	2.24286e-97
SLC66A3	2.03391e-147	0.579726	0.43	0.065	4.35765e-143
SRARP	0	0.579178	0.328	0.003	0
RPS27	1.76914e-66	0.57441	0.941	0.742	3.79038e-62
PPDPF	1.71893e-64	0.570089	0.702	0.28	3.68281e-60
RPL5	9.23418e-57	0.569754	0.941	0.723	1.97842e-52
DMKN	3.62119e-94	0.569051	0.483	0.119	7.75839e-90
CALM2	2.73159e-57	0.568602	0.86	0.462	5.85244e-53
CLCNKA	4.92588e-146	0.568318	0.529	0.096	1.05537e-141
TBC1D14	1.78826e-186	0.566238	0.405	0.046	3.83134e-182
RPL3	5.07373e-69	0.563731	0.982	0.79	1.08705e-64
VDAC2	3.42076e-65	0.563706	0.718	0.294	7.32899e-61
PCNX4	2.35591e-157	0.563687	0.471	0.073	5.04755e-153
CA8	0	0.562921	0.272	0.008	0
GNAS	7.89986e-57	0.562721	0.901	0.522	1.69254e-52
CLDN7	6.0878e-95	0.562013	0.532	0.135	1.30431e-90
ABCA5	7.75523e-138	0.561781	0.433	0.071	1.66156e-133
RPS16	1.41511e-55	0.561666	0.944	0.721	3.03187e-51
METRNL	5.3439e-115	0.560769	0.509	0.112	1.14493e-110
SRI	2.02359e-78	0.558662	0.702	0.259	4.33555e-74
KRT18	2.04688e-79	0.558193	0.702	0.245	4.38545e-75
ATP6V0E1	1.54715e-53	0.558039	0.804	0.445	3.31478e-49
MICOS10	6.35361e-61	0.557282	0.835	0.405	1.36126e-56
RPL8	7.63905e-62	0.557014	0.969	0.788	1.63667e-57
CAPS	1.20114e-126	0.555796	0.407	0.067	2.57344e-122
RPS4X	3.85708e-61	0.555419	0.975	0.815	8.26379e-57
FAM13C	0	0.555397	0.338	0.014	0
HPRT1	3.25423e-115	0.554762	0.511	0.113	6.9722e-111
RPL7	3.86942e-59	0.552209	0.954	0.73	8.29022e-55
SLC43A2	1.60182e-156	0.551872	0.455	0.069	3.43189e-152
RPL21	7.12426e-61	0.551726	0.959	0.817	1.52637e-56
COX8A	2.43497e-55	0.54948	0.896	0.532	5.21693e-51
OGDHL	1.82214e-116	0.548881	0.57	0.135	3.90394e-112
NIPSNAP2	2.84771e-90	0.546444	0.58	0.167	6.10122e-86
COX4I1	1.66756e-55	0.54467	0.916	0.644	3.57275e-51
ATP5F1B	1.33534e-58	0.543494	0.817	0.398	2.86097e-54
HIGD1A	1.41112e-76	0.542431	0.606	0.201	3.02333e-72
RPL11	1.33614e-59	0.540514	0.967	0.816	2.86268e-55
COMMD6	2.59453e-56	0.538873	0.809	0.391	5.55878e-52
IDH2	1.5895e-67	0.538464	0.651	0.236	3.40551e-63
RPL14	3.33322e-51	0.537817	0.944	0.716	7.14143e-47
RPS18	2.75225e-68	0.537185	0.975	0.828	5.8967e-64
PLLP	3.05496e-138	0.53624	0.466	0.08	6.54525e-134
GAS5	8.67415e-73	0.53549	0.728	0.278	1.85844e-68
CDH1	2.65612e-148	0.535269	0.517	0.092	5.69074e-144
HIGD2A	2.23295e-72	0.532302	0.725	0.285	4.78409e-68
VDAC1	1.03521e-64	0.53205	0.789	0.359	2.21794e-60
MOB1B	8.50982e-123	0.531841	0.453	0.084	1.82323e-118
LIMA1	4.21339e-87	0.531116	0.595	0.176	9.02719e-83
ANP32A	4.49422e-83	0.530454	0.575	0.174	9.62887e-79
SNTB1	0	0.527397	0.364	0.013	0
SCGB2A1	5.30695e-289	0.52696	0.26	0.008	1.13701e-284
RPS8	2.99547e-63	0.526612	0.985	0.84	6.41779e-59
MUC1	7.75248e-99	0.526111	0.611	0.162	1.66097e-94
SLC16A7	3.81095e-91	0.523351	0.458	0.108	8.16497e-87
TMPRSS2	6.43116e-186	0.521726	0.41	0.047	1.37788e-181
RPL27A	4.25241e-50	0.519359	0.926	0.652	9.11079e-46
RPL7A	1.3972e-62	0.51865	0.952	0.784	2.9935e-58
SLC38A1	2.10942e-117	0.517202	0.445	0.085	4.51943e-113
COL6A1	1.86935e-122	0.516446	0.471	0.091	4.00508e-118
PDE1C	0	0.516214	0.318	0.004	0
GADD45G	1.81664e-124	0.514218	0.316	0.042	3.89215e-120
FGF9	2.24849e-131	0.513828	0.402	0.063	4.81738e-127
HOXB-AS3	7.58114e-132	0.513475	0.412	0.067	1.62426e-127
RPS5	3.57599e-47	0.512834	0.883	0.617	7.66155e-43
UQCR10	3.57189e-53	0.512706	0.865	0.458	7.65277e-49
ITIH5	8.98687e-228	0.511452	0.425	0.039	1.92544e-223
HSP90AA1	1.43659e-40	0.51141	0.891	0.653	3.0779e-36
MPC1	4.02951e-61	0.511173	0.786	0.34	8.63323e-57
ATP6V1H	6.36451e-109	0.510773	0.494	0.111	1.3636e-104
NNT	1.12761e-90	0.509386	0.443	0.104	2.41591e-86
RHBG	0	0.509023	0.379	0.012	0
SLIT2	1.51181e-251	0.50845	0.328	0.019	3.23906e-247
UQCRB	5.44891e-46	0.508378	0.936	0.64	1.16743e-41
ZDHHC3	4.96305e-109	0.506701	0.402	0.075	1.06333e-104
COX7A1	1.44717e-52	0.505881	0.435	0.142	3.10056e-48
NDUFC2	1.27264e-53	0.505085	0.814	0.43	2.72663e-49
NXPH2	0	0.505053	0.308	0.001	0
DUSP15	2.79505e-122	0.505009	0.359	0.054	5.9884e-118
COA3	1.59717e-63	0.504839	0.761	0.32	3.42193e-59
RPS6	9.9266e-60	0.501139	0.969	0.819	2.12678e-55
HSPA1B	1.45503e-63	0.500952	0.511	0.167	3.11741e-59
RPS15A	1.03727e-49	0.500894	0.934	0.736	2.22235e-45
TMEM106C	4.44469e-104	0.49998	0.45	0.096	9.52275e-100
GABARAPL1	4.02066e-72	0.496545	0.59	0.193	8.61427e-68
TXNIP	1.12956e-44	0.496323	0.837	0.458	2.42009e-40
CAPN2	2.2798e-76	0.495397	0.578	0.182	4.88447e-72
NDUFB5	6.60751e-63	0.492837	0.733	0.303	1.41566e-58
MAGI1	1.71698e-136	0.492	0.384	0.056	3.67864e-132
PMPCB	2.82162e-91	0.491998	0.552	0.149	6.04533e-87
EIF1	8.00001e-47	0.490749	0.947	0.714	1.714e-42
SPTLC2	5.24207e-102	0.490189	0.461	0.101	1.12311e-97
ATP5PO	1.57543e-51	0.490044	0.819	0.412	3.37536e-47
COX7B	7.04515e-47	0.488389	0.885	0.535	1.50942e-42
RPS14	2.0561e-60	0.487239	0.975	0.849	4.40519e-56
JUN	2.0188e-31	0.486494	0.601	0.302	4.32527e-27
TOX3	9.55249e-103	0.485159	0.349	0.06	2.04662e-98
RPS3A	3.1592e-51	0.484822	0.972	0.823	6.76858e-47
SLC25A4	4.63009e-62	0.483592	0.659	0.251	9.91996e-58
TRIM2	8.77563e-84	0.482669	0.483	0.127	1.88018e-79
RPL9	3.42943e-56	0.482108	0.954	0.802	7.34756e-52
HIPK2	3.81803e-57	0.481176	0.621	0.234	8.18013e-53
HSP90AB1	6.25875e-39	0.480633	0.893	0.614	1.34094e-34
RPL39	6.32023e-52	0.480462	0.947	0.732	1.35411e-47
TSPO	9.10271e-59	0.480376	0.674	0.271	1.95026e-54
SLC25A5	8.70125e-48	0.479474	0.883	0.516	1.86424e-43
SCNN1A	4.34246e-81	0.476998	0.435	0.109	9.30371e-77
RPL41	1.614e-60	0.476025	0.967	0.897	3.45799e-56
ACSL3	1.21016e-69	0.475946	0.517	0.16	2.59277e-65
SPINT2	5.42123e-61	0.474534	0.738	0.292	1.1615e-56
NDUFA12	1.569e-57	0.473525	0.7	0.301	3.36158e-53
HSP90B1	1.25187e-34	0.471653	0.794	0.452	2.68212e-30
HLA-C	1.84911e-50	0.471394	0.794	0.407	3.96171e-46
UQCRH	3.86295e-44	0.47093	0.868	0.491	8.27638e-40
ATP1B1	7.80667e-41	0.470171	0.855	0.523	1.67258e-36
PDE1A	8.40014e-100	0.469811	0.443	0.094	1.79973e-95
ATP5MG	2.77975e-42	0.469249	0.883	0.553	5.95561e-38
RPL10A	1.08657e-45	0.46924	0.929	0.661	2.32798e-41
RPL23A	3.33269e-39	0.469017	0.926	0.675	7.14028e-35
ZNF503	6.71163e-81	0.468687	0.504	0.136	1.43797e-76
CAB39	5.76426e-97	0.468686	0.448	0.099	1.23499e-92
EFHD1	2.40616e-71	0.468413	0.611	0.199	5.1552e-67
CKMT2	1.95711e-184	0.46271	0.336	0.031	4.19311e-180
SNHG32	8.50465e-77	0.462543	0.547	0.163	1.82212e-72
RPL24	1.62089e-46	0.459773	0.949	0.76	3.47276e-42
MARCKS	1.5363e-105	0.459647	0.628	0.164	3.29153e-101
ESRRG	4.6095e-87	0.458791	0.433	0.101	9.87585e-83
RPLP0	5.2174e-38	0.457958	0.903	0.593	1.11783e-33
AMFR	8.95759e-86	0.45765	0.417	0.096	1.91916e-81
VAPA	1.3505e-54	0.456072	0.692	0.295	2.89344e-50
HADHA	8.57698e-55	0.455425	0.674	0.289	1.83762e-50
SNHG6	1.23152e-56	0.455144	0.634	0.246	2.63854e-52
CYC1	7.70881e-62	0.454505	0.659	0.253	1.65161e-57
CCNI	1.05352e-43	0.454394	0.832	0.435	2.25716e-39
RPS17	5.5404e-39	0.454214	0.908	0.576	1.18703e-34
RPL18A	1.59593e-45	0.452707	0.944	0.678	3.41928e-41
HSPH1	3.40234e-80	0.451528	0.435	0.108	7.28952e-76
PPP1R12B	5.46971e-120	0.449726	0.321	0.043	1.17188e-115
ALDH1A1	3.55054e-39	0.449472	0.646	0.308	7.60703e-35
RPL26	1.43929e-48	0.447477	0.964	0.835	3.08368e-44
RPL18	7.34255e-41	0.445867	0.924	0.685	1.57314e-36
BSND	1.52361e-145	0.439931	0.316	0.035	3.26434e-141
RNF152	8.88557e-64	0.43952	0.509	0.156	1.90373e-59
SERPINB1	9.96652e-67	0.439073	0.453	0.129	2.13533e-62
RPL23	4.88068e-38	0.437691	0.944	0.745	1.04569e-33
RPS11	1.30612e-35	0.437534	0.941	0.705	2.79837e-31
RPL30	2.8839e-47	0.436876	0.959	0.781	6.17875e-43
S100A11	6.89969e-40	0.43655	0.771	0.404	1.47826e-35
HERPUD1	5.48694e-46	0.435821	0.682	0.311	1.17558e-41
TSPAN7	3.06776e-133	0.434876	0.514	0.096	6.57267e-129
COX7C	3.58713e-43	0.432333	0.936	0.712	7.68543e-39
NDUFA6	2.03393e-61	0.432043	0.705	0.279	4.35769e-57
CELF2	6.03116e-187	0.431084	0.27	0.018	1.29218e-182
UQCR11	4.61629e-41	0.430237	0.827	0.461	9.8904e-37
BTG1	8.29868e-47	0.429706	0.707	0.32	1.77799e-42
CHL1	2.62903e-98	0.429367	0.425	0.089	5.63269e-94
SPINT1-AS1	1.09448e-84	0.429013	0.425	0.1	2.34493e-80
TMEM59	1.13323e-36	0.427557	0.766	0.427	2.42794e-32
SINHCAF	4.83511e-68	0.427117	0.417	0.113	1.03592e-63
RASD1	4.72665e-106	0.425678	0.44	0.087	1.01268e-101
AL031123.4	1.18809e-169	0.425364	0.262	0.019	2.54547e-165
RPS9	7.42359e-39	0.424862	0.934	0.727	1.5905e-34
ATP5PD	2.36413e-44	0.424514	0.807	0.406	5.06514e-40
TMSB4X	7.07339e-63	0.423252	0.924	0.428	1.51547e-58
RHOBTB3	1.57317e-72	0.422653	0.478	0.134	3.37052e-68
CAV2	2.25149e-63	0.421348	0.405	0.11	4.82382e-59
CYP51A1	1.17853e-63	0.42001	0.509	0.163	2.52499e-59
UGT8	8.9377e-91	0.419383	0.372	0.075	1.9149e-86
SH2D4A	8.73832e-127	0.419371	0.344	0.048	1.87218e-122
NDFIP1	4.82379e-54	0.418642	0.649	0.261	1.0335e-49
SEC11A	3.2717e-50	0.418026	0.692	0.305	7.00962e-46
RPL37	3.11181e-39	0.418004	0.941	0.725	6.66705e-35
ATP6AP1	3.01842e-69	0.417913	0.494	0.15	6.46697e-65
RPS21	7.39206e-38	0.416401	0.885	0.601	1.58375e-33
2021-03-10	0	0.413699	0.262	0.003	0
MPP7	2.10907e-113	0.413643	0.3	0.041	4.51868e-109
CITED4	3.70842e-94	0.413608	0.351	0.064	7.9453e-90
CALR	4.07473e-43	0.412128	0.73	0.349	8.7301e-39
ABHD2	6.65096e-86	0.411549	0.399	0.088	1.42497e-81
RPL4	2.2971e-38	0.411253	0.814	0.445	4.92154e-34
RPL31	3.55958e-30	0.410612	0.891	0.557	7.62639e-26
ECI1	5.32266e-63	0.410323	0.69	0.271	1.14038e-58
CHCHD2	9.9943e-38	0.410215	0.87	0.556	2.14128e-33
NDUFA8	1.39471e-69	0.409198	0.598	0.202	2.98818e-65
LDHA	6.10298e-41	0.409131	0.71	0.341	1.30756e-36
BTG3	4.17323e-86	0.408652	0.392	0.085	8.94114e-82
RPL36	1.69475e-37	0.407602	0.919	0.642	3.631e-33
REEP5	1.6321e-50	0.406838	0.69	0.293	3.49678e-46
AC127526.5	9.40167e-117	0.406228	0.282	0.035	2.01431e-112
PFN2	5.63573e-72	0.403	0.463	0.13	1.20746e-67
RPL13A	1.80376e-34	0.402501	0.952	0.769	3.86455e-30
EEF1G	4.07747e-32	0.401642	0.888	0.573	8.73598e-28
SLC25A3	6.88856e-39	0.400645	0.837	0.489	1.47587e-34
HMGN1	5.50346e-48	0.399271	0.723	0.327	1.17912e-43
SPCS2	5.51117e-47	0.397359	0.723	0.338	1.18077e-42
TMEM123	7.13348e-57	0.397203	0.547	0.19	1.52835e-52
FAM3C	9.60342e-68	0.394071	0.542	0.174	2.05753e-63
EIF3L	8.76996e-65	0.393588	0.537	0.177	1.87896e-60
PERP	3.08643e-65	0.393231	0.506	0.156	6.61267e-61
FXYD4	5.37587e-145	0.392427	0.461	0.071	1.15178e-140
ATP5F1A	5.64495e-38	0.391346	0.784	0.418	1.20943e-33
RPS13	6.70728e-37	0.391202	0.972	0.784	1.43703e-32
H3F3A	1.57542e-29	0.389835	0.888	0.62	3.37534e-25
ANXA11	2.34328e-54	0.389438	0.59	0.219	5.02047e-50
ATP5F1E	7.54018e-37	0.388696	0.939	0.677	1.61548e-32
RPS19	4.37431e-33	0.388284	0.913	0.694	9.37196e-29
RAB25	8.45798e-93	0.384329	0.392	0.08	1.81212e-88
SMDT1	5.50465e-45	0.384032	0.725	0.342	1.17937e-40
WNK1	4.61652e-54	0.383403	0.511	0.177	9.8909e-50
SLBP	3.68761e-75	0.383337	0.402	0.098	7.90071e-71
SPIRE1	1.53719e-79	0.382471	0.3	0.056	3.29343e-75
GOLM1	2.06452e-49	0.382451	0.41	0.133	4.42324e-45
GNG12	1.10723e-46	0.382019	0.494	0.184	2.37224e-42
MINDY1	5.68787e-183	0.381808	0.293	0.023	1.21863e-178
FXYD2	3.21562e-33	0.381727	0.972	0.761	6.88947e-29
RPLP1	2.71204e-43	0.380572	0.987	0.908	5.81055e-39
RPL13	1.49952e-42	0.380088	0.977	0.9	3.21272e-38
KCTD12	1.328e-112	0.379022	0.453	0.087	2.84523e-108
PRLR	3.23606e-79	0.376865	0.382	0.085	6.93326e-75
SORL1	8.20923e-72	0.376221	0.379	0.092	1.75883e-67
GADD45B	3.27577e-29	0.374981	0.491	0.227	7.01833e-25
PRKAA2	3.66696e-81	0.374597	0.517	0.141	7.85647e-77
ACAT1	4.90725e-34	0.374263	0.822	0.456	1.05138e-29
TMEM14B	2.2266e-45	0.373354	0.664	0.291	4.77048e-41
ATP5MC1	8.336e-44	0.372254	0.758	0.365	1.78599e-39
CD63	7.50485e-31	0.371741	0.85	0.545	1.60791e-26
TMEM116	1.01335e-123	0.371201	0.338	0.048	2.17109e-119
TSPAN5	1.15527e-155	0.37119	0.265	0.022	2.47518e-151
PPP1R14B	6.65434e-48	0.370325	0.529	0.202	1.42569e-43
C18orf32	7.07254e-44	0.370177	0.667	0.304	1.51529e-39
ABCC4	1.07002e-96	0.370006	0.305	0.048	2.29251e-92
RACK1	1.5047e-28	0.368174	0.913	0.674	3.22383e-24
OST4	3.75561e-38	0.367617	0.802	0.429	8.04639e-34
ZMPSTE24	5.46556e-54	0.367521	0.364	0.105	1.171e-49
COX5B	7.96395e-31	0.367381	0.88	0.585	1.70628e-26
MANF	7.70531e-49	0.367288	0.344	0.101	1.65086e-44
RPL35A	6.0186e-32	0.366973	0.931	0.711	1.28949e-27
MCCD1	6.62197e-76	0.365914	0.331	0.067	1.41876e-71
NDUFS5	1.27898e-36	0.365734	0.802	0.451	2.74022e-32
MRPL15	9.48322e-62	0.365513	0.43	0.126	2.03178e-57
RPL34	2.96862e-31	0.365397	0.967	0.836	6.36027e-27
NDUFB9	2.00693e-42	0.365017	0.728	0.348	4.29984e-38
RWDD4	3.89982e-59	0.364311	0.407	0.116	8.35537e-55
MICOS13	4.0919e-49	0.364186	0.695	0.301	8.76689e-45
UQCRFS1	1.01594e-46	0.363148	0.761	0.344	2.17665e-42
SPX	4.4866e-45	0.362785	0.28	0.075	9.61254e-41
MARCKSL1	3.93345e-60	0.362222	0.372	0.097	8.42742e-56
PSMA7	2.89966e-34	0.361533	0.789	0.434	6.21253e-30
RPS29	7.13131e-31	0.359787	0.903	0.643	1.52788e-26
HNRNPA1	1.36756e-36	0.359397	0.786	0.415	2.93e-32
SYNJ2BP	1.44349e-58	0.358453	0.527	0.176	3.09268e-54
RRAGD	2.4039e-69	0.358198	0.443	0.121	5.15036e-65
RPL32	5.38725e-34	0.357978	0.962	0.823	1.15422e-29
DYNLT3	4.34708e-61	0.356051	0.519	0.167	9.31361e-57
GPRIN3	1.75762e-107	0.354322	0.323	0.049	3.76569e-103
FAU	3.20913e-33	0.354161	0.936	0.719	6.87556e-29
RALGPS2	5.09815e-99	0.35414	0.356	0.064	1.09228e-94
SGPP2	2.59676e-79	0.351155	0.344	0.072	5.56355e-75
COBLL1	7.45873e-50	0.351019	0.613	0.237	1.59803e-45
HLA-B	4.6555e-49	0.35083	0.812	0.405	9.97441e-45
WDR1	2.93644e-69	0.350386	0.489	0.144	6.29132e-65
C1orf53	2.58293e-127	0.35007	0.28	0.031	5.53393e-123
FOS	5.8381e-32	0.349813	0.529	0.243	1.25081e-27
NDUFB2	1.20557e-31	0.349467	0.852	0.518	2.58293e-27
MAP1LC3A	2.08128e-66	0.349327	0.382	0.097	4.45915e-62
COX7A2L	2.53537e-39	0.349196	0.705	0.347	5.43204e-35
MYO10	8.68471e-76	0.348262	0.366	0.083	1.8607e-71
PRDX6	4.57835e-36	0.34725	0.776	0.411	9.80912e-32
CLIP1	6.68347e-66	0.345997	0.435	0.122	1.43193e-61
EEF1A1	4.65868e-37	0.34586	0.99	0.973	9.98122e-33
NOP53	4.2768e-52	0.345468	0.628	0.246	9.16305e-48
RPL36A	2.99611e-24	0.344388	0.858	0.584	6.41916e-20
WNK3	6.68231e-140	0.344317	0.27	0.026	1.43169e-135
TMBIM4	8.08956e-39	0.343939	0.72	0.349	1.73319e-34
GOT1	1.6161e-76	0.34391	0.524	0.148	3.4625e-72
MRPS6	3.69982e-62	0.343569	0.672	0.238	7.92687e-58
SULT1C2	1.00699e-58	0.343014	0.438	0.131	2.15747e-54
EML2	1.00307e-113	0.342991	0.31	0.043	2.14908e-109
FBXO34	1.70655e-68	0.34145	0.321	0.071	3.65628e-64
EIF3F	7.6099e-43	0.340483	0.628	0.27	1.63042e-38
RPL12	6.98916e-26	0.339022	0.954	0.779	1.49743e-21
RPS20	1.56603e-22	0.337949	0.924	0.714	3.35521e-18
TPD52	3.52473e-51	0.337654	0.394	0.121	7.55173e-47
UBA52	2.05255e-25	0.336431	0.911	0.673	4.39759e-21
MIEN1	2.69118e-51	0.336429	0.476	0.164	5.76586e-47
PDIA3	1.27945e-33	0.336004	0.664	0.332	2.74122e-29
UQCRC2	8.28421e-45	0.335928	0.598	0.246	1.77489e-40
NDUFA5	1.39321e-38	0.335553	0.728	0.36	2.98496e-34
MAP4K3-DT	1.40455e-68	0.334696	0.443	0.121	3.00925e-64
ATP5PB	4.18047e-41	0.334356	0.692	0.318	8.95666e-37
TMEM33	3.99124e-59	0.333786	0.389	0.108	8.55124e-55
CD46	1.55025e-40	0.333172	0.672	0.312	3.32141e-36
PTGES3	2.3603e-32	0.332106	0.73	0.376	5.05693e-28
CIRBP	1.30751e-33	0.331941	0.817	0.441	2.80134e-29
DNAJA1	8.27625e-41	0.331851	0.634	0.28	1.77319e-36
PKM	8.93275e-38	0.331809	0.644	0.286	1.91384e-33
SRSF5	2.41003e-38	0.331605	0.687	0.325	5.16349e-34
PARVB	6.04799e-172	0.331574	0.298	0.025	1.29578e-167
LRRC75A	9.5498e-44	0.330978	0.305	0.087	2.04604e-39
PLEKHJ1	1.50576e-63	0.330783	0.42	0.118	3.2261e-59
COMTD1	1.04438e-47	0.330685	0.389	0.126	2.23759e-43
MINDY2	2.80372e-52	0.329915	0.425	0.135	6.00698e-48
RPS25	1.06794e-25	0.329047	0.952	0.776	2.28806e-21
ACTG1	2.61181e-30	0.327983	0.885	0.611	5.5958e-26
SCPEP1	4.53493e-54	0.327859	0.443	0.142	9.71608e-50
PRDX5	9.39648e-30	0.327458	0.799	0.46	2.01319e-25
TBC1D24	1.32732e-93	0.327184	0.288	0.045	2.84378e-89
MRPL33	3.39311e-37	0.327073	0.646	0.293	7.26973e-33
XBP1	1.94093e-60	0.326123	0.384	0.105	4.15844e-56
AC019197.1	1.96342e-71	0.32534	0.303	0.061	4.20662e-67
RPL10	3.3071e-31	0.324614	0.977	0.869	7.08546e-27
RAN	3.54097e-42	0.324471	0.662	0.298	7.58653e-38
JPT1	2.08589e-46	0.324451	0.361	0.111	4.46903e-42
ATP5PF	1.08138e-28	0.324334	0.891	0.571	2.31686e-24
COLCA1	3.20479e-77	0.324259	0.277	0.049	6.86626e-73
MPPED2	5.7482e-94	0.324206	0.254	0.035	1.23155e-89
MTX2	8.05885e-70	0.323821	0.471	0.134	1.72661e-65
STARD10	5.00269e-71	0.323389	0.387	0.095	1.07183e-66
SHROOM3	1.52054e-75	0.323361	0.282	0.053	3.25776e-71
ATP6V1E1	4.16103e-60	0.322463	0.601	0.217	8.91502e-56
POLR1D	7.36866e-48	0.322416	0.481	0.169	1.57874e-43
JADE1	8.0797e-61	0.321578	0.366	0.097	1.73108e-56
CERS4	1.13839e-116	0.321353	0.285	0.035	2.43901e-112
TECR	5.28391e-45	0.321151	0.534	0.211	1.13208e-40
IDI1	1.28208e-52	0.32082	0.399	0.121	2.74686e-48
COX17	3.28942e-45	0.320239	0.659	0.28	7.04758e-41
TOMM20	3.94213e-37	0.319586	0.746	0.37	8.44602e-33
DNAJB1	2.51199e-48	0.319537	0.417	0.136	5.38194e-44
TTC3	1.25659e-41	0.318759	0.573	0.238	2.69225e-37
NFE2L2	2.14067e-43	0.318676	0.588	0.245	4.58639e-39
STX18	5.14601e-90	0.31763	0.336	0.062	1.10253e-85
SKAP1	8.65798e-76	0.317437	0.298	0.058	1.85497e-71
MAP1LC3B	5.00181e-56	0.317088	0.583	0.21	1.07164e-51
RPL27	3.34272e-24	0.316659	0.891	0.592	7.16178e-20
COPE	2.4642e-49	0.315594	0.606	0.242	5.27955e-45
ATP5MC3	6.05886e-29	0.315389	0.875	0.557	1.29811e-24
EIF3K	2.73899e-26	0.31442	0.789	0.469	5.86829e-22
RPS23	4.10016e-27	0.314321	0.959	0.859	8.7846e-23
PLEKHB2	7.9949e-56	0.314287	0.509	0.172	1.71291e-51
ANKRD9	3.39147e-70	0.31367	0.303	0.063	7.26621e-66
OIP5-AS1	5.71324e-38	0.31336	0.389	0.139	1.22406e-33
PDIA6	6.97774e-38	0.31061	0.654	0.296	1.49498e-33
RER1	2.71483e-47	0.310541	0.517	0.19	5.81653e-43
NDUFA10	5.14174e-54	0.310492	0.598	0.223	1.10162e-49
PFDN5	1.20927e-22	0.310423	0.88	0.593	2.59086e-18
ISCU	5.29967e-33	0.309988	0.807	0.433	1.13545e-28
HSPA8	3.5143e-30	0.309437	0.725	0.394	7.52938e-26
C16orf89	1.68732e-85	0.309123	0.318	0.058	3.61508e-81
PEX7	2.67993e-76	0.308991	0.308	0.06	5.74174e-72
RPL29	3.4779e-22	0.308305	0.919	0.745	7.45139e-18
TMEM141	9.24752e-40	0.307285	0.601	0.26	1.98128e-35
CDKN1C	2.63754e-37	0.306887	0.399	0.146	5.65094e-33
MBP	1.034e-61	0.30688	0.366	0.094	2.21534e-57
SLIRP	9.72541e-42	0.305676	0.618	0.263	2.08367e-37
SDHD	1.22193e-40	0.304792	0.695	0.317	2.61798e-36
NNT-AS1	2.49567e-63	0.30366	0.344	0.084	5.34697e-59
OCIAD1	2.67431e-39	0.303393	0.712	0.329	5.72971e-35
MAP4K3	1.53408e-66	0.303354	0.323	0.073	3.28676e-62
ATF7IP2	1.19682e-69	0.302722	0.254	0.046	2.56419e-65
PRKAG2	1.94355e-41	0.302693	0.303	0.09	4.16406e-37
SFT2D1	5.40634e-51	0.302557	0.42	0.135	1.15831e-46
ATP5F1C	1.84664e-32	0.301949	0.791	0.422	3.95643e-28
MAL2	1.82042e-34	0.30109	0.369	0.137	3.90025e-30
TAX1BP1	3.45429e-32	0.300323	0.718	0.367	7.40081e-28
CCNDBP1	1.79143e-59	0.299993	0.374	0.101	3.83815e-55
B2M	1.13792e-43	0.299881	0.924	0.674	2.438e-39
CIB1	5.79838e-40	0.29975	0.664	0.304	1.2423e-35
ATRAID	3.48598e-38	0.299561	0.611	0.274	7.46872e-34
CNIH4	2.66012e-59	0.299173	0.478	0.151	5.69931e-55
TMEM52B	9.77905e-80	0.29914	0.366	0.075	2.09516e-75
PHLDA1	3.68271e-62	0.298998	0.29	0.062	7.8902e-58
DDR1	1.53053e-57	0.298749	0.346	0.091	3.27917e-53
LAPTM4B	5.94506e-50	0.298441	0.496	0.174	1.27373e-45
ATP5MD	1.63405e-30	0.298005	0.822	0.458	3.50096e-26
SNRPE	3.08044e-31	0.296977	0.547	0.248	6.59985e-27
SIM1	2.12379e-57	0.296916	0.27	0.06	4.55022e-53
RARRES2	5.28967e-29	0.296826	0.379	0.151	1.13331e-24
ERO1A	3.74795e-90	0.296748	0.316	0.054	8.02998e-86
WASHC3	2.36498e-57	0.296457	0.438	0.135	5.06697e-53
SAV1	1.06269e-55	0.295309	0.344	0.091	2.27681e-51
DNAJB6	3.94752e-53	0.29413	0.519	0.181	8.45757e-49
RAP1GAP	5.5476e-71	0.293671	0.3	0.061	1.18857e-66
FAM162A	2.31625e-41	0.293432	0.634	0.271	4.96256e-37
RPS10	1.66704e-34	0.293416	0.669	0.321	3.57164e-30
SVIP	6.1853e-37	0.292971	0.389	0.141	1.3252e-32
RPL38	5.49161e-24	0.292144	0.883	0.579	1.17658e-19
SC5D	8.90912e-70	0.291103	0.359	0.084	1.90878e-65
ZNF208	3.77819e-35	0.290928	0.257	0.077	8.09477e-31
TWF1	3.81172e-58	0.290816	0.407	0.116	8.16661e-54
NDUFA7	2.53255e-45	0.290264	0.656	0.276	5.42599e-41
LIMS1	2.76686e-61	0.290192	0.443	0.129	5.928e-57
HSBP1	6.76453e-35	0.289936	0.674	0.319	1.4493e-30
RBM47	5.15452e-48	0.289914	0.514	0.184	1.10436e-43
EEF2	6.93496e-31	0.288957	0.794	0.427	1.48582e-26
GULP1	7.40011e-57	0.287115	0.29	0.067	1.58547e-52
SELENOH	8.95842e-39	0.286613	0.715	0.332	1.91934e-34
EIF4A2	7.45422e-27	0.286443	0.692	0.361	1.59707e-22
BTG2	1.1077e-28	0.286338	0.377	0.151	2.37326e-24
POLD4	7.45363e-58	0.28515	0.471	0.147	1.59694e-53
RPL35	2.12052e-19	0.284435	0.903	0.662	4.54321e-15
FMC1	6.50794e-43	0.283463	0.473	0.174	1.39433e-38
GTF2A2	4.64583e-49	0.28336	0.529	0.195	9.95369e-45
FBXO21	4.37948e-54	0.283122	0.458	0.146	9.38303e-50
RAB40B	9.12906e-72	0.283039	0.349	0.078	1.9559e-67
ZNF91	1.60218e-47	0.282649	0.354	0.105	3.43267e-43
NDUFAF4	3.52589e-48	0.282542	0.338	0.098	7.55421e-44
MAN2A1	4.16529e-57	0.282502	0.316	0.077	8.92414e-53
PNKD	1.14844e-33	0.281896	0.598	0.275	2.46054e-29
GLUL	8.7727e-52	0.281664	0.455	0.15	1.87955e-47
THEM4	2.42937e-79	0.281616	0.26	0.043	5.20492e-75
GAS6	5.40816e-68	0.281167	0.461	0.127	1.1587e-63
TUSC1	1.21913e-61	0.280984	0.313	0.073	2.61198e-57
RPS27A	3.5117e-22	0.280558	0.949	0.85	7.52383e-18
TEX264	1.90004e-49	0.28009	0.501	0.178	4.07083e-45
STXBP3	1.31952e-53	0.279205	0.41	0.125	2.82707e-49
FOXO1	4.27559e-55	0.27877	0.277	0.063	9.16045e-51
TMCO4	8.65523e-110	0.278717	0.267	0.033	1.85438e-105
NDUFB11	9.67365e-33	0.278613	0.776	0.409	2.07258e-28
PBDC1	5.93779e-55	0.278017	0.389	0.112	1.27217e-50
TMEM9B	8.00297e-57	0.277332	0.42	0.125	1.71464e-52
SELENOW	1.6693e-30	0.277134	0.73	0.371	3.57647e-26
FNBP1L	4.61128e-38	0.276879	0.473	0.184	9.87968e-34
PPIF	1.38386e-51	0.276764	0.27	0.064	2.96492e-47
STK17A	4.56741e-63	0.276559	0.28	0.059	9.78567e-59
GATA2	9.82949e-65	0.27546	0.27	0.052	2.10597e-60
AK3	8.88731e-36	0.275275	0.468	0.181	1.90411e-31
CPQ	4.22344e-43	0.275246	0.425	0.15	9.04872e-39
GNA11	5.31862e-52	0.274449	0.3	0.075	1.13951e-47
GSPT1	1.56967e-44	0.274154	0.476	0.173	3.36302e-40
BOLA3	1.04894e-45	0.274014	0.476	0.17	2.24735e-41
TSTD1	2.49632e-38	0.273789	0.656	0.291	5.34836e-34
LINC00671	9.55793e-50	0.27364	0.298	0.076	2.04779e-45
MAGED2	5.47192e-39	0.272888	0.501	0.2	1.17236e-34
IAH1	3.53914e-46	0.272725	0.397	0.129	7.58261e-42
SCRN1	5.02474e-72	0.272449	0.318	0.067	1.07655e-67
LMO7	5.10577e-42	0.272332	0.43	0.152	1.09391e-37
HNRNPF	4.76849e-49	0.272227	0.555	0.21	1.02165e-44
MRPS35	6.64585e-49	0.27212	0.506	0.183	1.42387e-44
CLN5	5.45891e-53	0.271826	0.45	0.146	1.16957e-48
NME2	2.74154e-20	0.271541	0.827	0.512	5.87376e-16
TTC39B	3.68898e-78	0.271413	0.285	0.051	7.90364e-74
ST14	6.90701e-67	0.27051	0.265	0.051	1.47983e-62
HECTD1	4.30818e-46	0.270381	0.443	0.154	9.23028e-42
ATL2	6.96953e-69	0.269945	0.267	0.05	1.49322e-64
ERGIC2	3.50811e-45	0.269514	0.361	0.112	7.51612e-41
COX20	1.73462e-30	0.269233	0.58	0.27	3.71642e-26
RPL22	7.24398e-21	0.26893	0.934	0.688	1.55202e-16
LRP11	9.92722e-78	0.268165	0.275	0.048	2.12691e-73
GPAT3	1.91861e-58	0.26792	0.45	0.135	4.11063e-54
MRPS12	4.96899e-49	0.267736	0.443	0.148	1.06461e-44
ANXA5	9.27236e-29	0.267226	0.601	0.287	1.9866e-24
PRPS2	5.40113e-48	0.266828	0.267	0.066	1.15719e-43
DLD	2.64431e-55	0.266358	0.481	0.157	5.66544e-51
RPN2	5.91809e-41	0.266102	0.489	0.19	1.26795e-36
OAZ1	2.04132e-26	0.265936	0.796	0.473	4.37353e-22
SOAT1	2.84063e-80	0.265669	0.27	0.045	6.08605e-76
LNPEP	3.30573e-48	0.265184	0.392	0.122	7.08253e-44
NPTN	3.11727e-50	0.26497	0.491	0.17	6.67874e-46
TOMM7	7.14043e-21	0.264937	0.814	0.5	1.52984e-16
SNX6	9.07184e-29	0.264277	0.552	0.256	1.94364e-24
SDC4	4.28663e-41	0.264195	0.517	0.201	9.18411e-37
TMEM51	7.11262e-73	0.26407	0.28	0.052	1.52388e-68
UQCRQ	8.81752e-28	0.262823	0.812	0.48	1.88915e-23
SERINC2	2.35021e-46	0.262459	0.379	0.119	5.03533e-42
MDH2	7.36183e-44	0.26221	0.659	0.283	1.57727e-39
RAB13	1.1816e-39	0.261667	0.621	0.271	2.53157e-35
CSTB	1.44796e-29	0.261493	0.682	0.338	3.10226e-25
CEBPZOS	2.16144e-39	0.261258	0.364	0.122	4.63088e-35
KIF3B	1.94267e-46	0.261233	0.344	0.103	4.16217e-42
AHSA1	1.6634e-60	0.260849	0.374	0.099	3.56384e-56
MAGI3	9.85268e-65	0.260206	0.282	0.059	2.11094e-60
PCMT1	4.33448e-51	0.259765	0.45	0.146	9.28663e-47
HSPA9	6.38885e-41	0.259743	0.628	0.271	1.36881e-36
COQ9	3.43061e-49	0.259594	0.399	0.124	7.35009e-45
DYNLL1	6.40647e-21	0.259546	0.794	0.481	1.37259e-16
UNC50	4.88812e-56	0.25891	0.399	0.116	1.04728e-51
RTRAF	2.73672e-31	0.258755	0.552	0.25	5.86342e-27
SKP1	1.26227e-20	0.25832	0.822	0.52	2.70442e-16
OFD1	8.40892e-40	0.258268	0.328	0.103	1.80161e-35
NACA	7.18844e-19	0.257851	0.926	0.761	1.54012e-14
CLTA	4.97212e-30	0.257736	0.723	0.372	1.06528e-25
NDUFB8	1.28309e-30	0.257704	0.751	0.405	2.74902e-26
PPARGC1A	4.11638e-38	0.257073	0.313	0.1	8.81935e-34
RTN3	4.0555e-41	0.257066	0.509	0.199	8.68891e-37
AKAP9	1.71013e-35	0.256646	0.636	0.285	3.66395e-31
NDUFV2	4.04591e-30	0.256586	0.723	0.374	8.66837e-26
TMEM238	4.36703e-43	0.256586	0.397	0.132	9.35636e-39
NUDT16L1	1.02e-45	0.256206	0.333	0.099	2.18535e-41
IGFBP7	7.50893e-22	0.25551	0.835	0.573	1.60879e-17
PAPOLA	1.0962e-46	0.255422	0.56	0.213	2.34861e-42
RSRP1	8.26748e-32	0.255083	0.422	0.169	1.77131e-27
SEL1L	3.12257e-51	0.25427	0.366	0.106	6.6901e-47
ZFAS1	4.97308e-31	0.254175	0.567	0.26	1.06548e-26
PHKB	2.55777e-44	0.25373	0.389	0.127	5.48002e-40
BORCS7	4.19682e-40	0.253475	0.539	0.217	8.99169e-36
NDUFA13	8.05648e-22	0.253144	0.837	0.539	1.7261e-17
MESD	1.3371e-47	0.252953	0.44	0.148	2.86474e-43
TMA7	4.5669e-23	0.252699	0.768	0.456	9.78458e-19
RPS15	2.29325e-23	0.251857	0.952	0.798	4.91329e-19
EIF4B	1.51353e-36	0.251677	0.656	0.303	3.24273e-32
NAXE	5.15634e-47	0.251628	0.435	0.147	1.10475e-42
MCRIP2	8.85212e-57	0.251419	0.466	0.146	1.89657e-52
TMEM87A	1.40138e-44	0.25141	0.351	0.108	3.00246e-40
DMAC1	3.42404e-22	0.251293	0.405	0.189	7.33602e-18
MRPL16	3.07941e-50	0.250224	0.422	0.136	6.59765e-46
PDCL3	1.80989e-40	0.2502	0.3	0.089	3.87769e-36
LMAN1	5.25613e-35	0.250131	0.613	0.276	1.12612e-30
CLIC1	0.0139373	-0.250226	0.534	0.365	1
ACTN4	0.000552026	-0.250253	0.374	0.245	1
RRBP1	0.00675768	-0.252333	0.323	0.224	1
FTH1	0.50471	-0.257336	0.982	0.942	1
SERPINB6	1.57615e-06	-0.258711	0.387	0.23	0.0337689
VMP1	0.00274888	-0.261882	0.252	0.169	1
RDX	0.000207108	-0.264377	0.455	0.296	1
MT-ND4L	0.000991404	-0.264471	0.919	0.818	1
SLC3A2	2.00134e-05	-0.266908	0.417	0.26	0.428787
CFLAR	0.0652867	-0.268557	0.308	0.228	1
MT-ATP8	0.0433944	-0.268913	0.57	0.413	1
FKBP1A	3.41791e-07	-0.269578	0.42	0.247	0.00732287
MT-ND1	4.84243e-08	-0.270194	0.997	0.996	0.00103749
ISOC2	0.000398477	-0.270243	0.265	0.169	1
FBXL5	0.0258888	-0.275652	0.257	0.186	1
METTL9	0.10479	-0.287939	0.364	0.278	1
MYH9	0.00686098	-0.288157	0.267	0.183	1
CTNNA1	0.499277	-0.291998	0.331	0.27	1
MT-ND6	0.218434	-0.294014	0.542	0.407	1
SDCBP	0.0206637	-0.294084	0.328	0.233	1
ECI2	9.76175e-06	-0.29807	0.517	0.32	0.209145
BRI3	0.80551	-0.304428	0.639	0.5	1
HIBCH	5.05826e-05	-0.306767	0.3	0.185	1
CYS1	0.607989	-0.313893	0.285	0.234	1
GRHPR	0.000102323	-0.324925	0.405	0.256	1
ADI1	0.000102868	-0.33152	0.628	0.41	1
SOD1	0.301701	-0.33214	0.761	0.589	1
CTSH	0.107055	-0.334786	0.374	0.283	1
SEPTIN7	0.000368756	-0.334926	0.542	0.35	1
CFDP1	0.962749	-0.340176	0.349	0.294	1
ITM2C	5.69725e-06	-0.343147	0.3	0.181	0.122064
GALNT11	0.569204	-0.349846	0.257	0.214	1
AKR7A2	0.00622601	-0.355578	0.382	0.261	1
GLRX	0.00229056	-0.35657	0.539	0.359	1
CNDP2	0.312474	-0.357904	0.305	0.242	1
SEC14L1	0.00958802	-0.361415	0.285	0.197	1
AZGP1	4.58464e-06	-0.366939	0.257	0.144	0.0982259
MT-CO3	3.45367e-16	-0.369485	1	1	7.39948e-12
IL6ST	0.00231931	-0.370111	0.397	0.269	1
ECH1	0.0126874	-0.371748	0.476	0.331	1
NR2F2	0.946409	-0.374108	0.308	0.262	1
CTSB	0.0216898	-0.385177	0.384	0.272	1
SEPHS2	0.110104	-0.387803	0.369	0.271	1
SPTBN1	0.000158587	-0.388456	0.506	0.323	1
GLS	0.355347	-0.390557	0.445	0.336	1
ANXA2	0.704323	-0.395574	0.285	0.252	1
MT-ND4	1.1258e-21	-0.399899	1	1	2.41202e-17
APP	0.145987	-0.406921	0.639	0.43	1
SUCLG1	0.00302664	-0.415044	0.712	0.471	1
CYBA	0.920059	-0.417691	0.349	0.29	1
MT-CYB	5.12279e-21	-0.430022	1	1	1.09756e-16
RPS27L	0.592774	-0.43314	0.636	0.489	1
MT-ND2	2.7967e-21	-0.436391	0.997	0.999	5.99192e-17
TST	0.00125208	-0.438808	0.313	0.203	1
ITGB1	0.0425858	-0.445905	0.491	0.337	1
ACAA2	0.119841	-0.447068	0.506	0.36	1
NIT2	0.474238	-0.474715	0.257	0.208	1
TSC22D1	0.760471	-0.475076	0.384	0.311	1
MT-ATP6	1.84256e-30	-0.479091	1	1	3.94768e-26
MSN	0.668681	-0.485681	0.262	0.229	1
LAMTOR5	0.292298	-0.488677	0.712	0.542	1
QDPR	0.0747853	-0.505519	0.305	0.222	1
RHOC	0.0138848	-0.539101	0.265	0.278	1
DNPH1	0.210435	-0.560495	0.41	0.354	1
ZFP36L1	0.0503919	-0.566976	0.374	0.348	1
PTMS	0.00279114	-0.578171	0.361	0.359	1
CTSC	3.76544e-06	-0.583825	0.196	0.267	0.0806746
ALDH2	0.971131	-0.597411	0.486	0.372	1
ECHS1	0.344599	-0.627852	0.58	0.455	1
SAT2	0.0995751	-0.645106	0.412	0.364	1
TMSB10	0.0314895	-0.648851	0.746	0.575	1
PEBP1	6.8137e-16	-0.654895	0.863	0.763	1.45984e-11
CYB5A	4.10693e-07	-0.656202	0.753	0.646	0.00879909
GSN	0.0191952	-0.660907	0.379	0.259	1
BDH2	0.308894	-0.671519	0.433	0.356	1
ARHGAP29	0.00125599	-0.683372	0.242	0.268	1
SLC3A1	0.447622	-0.689511	0.384	0.318	1
ACAA1	0.0343279	-0.697935	0.318	0.305	1
TXN	1.65967e-05	-0.713638	0.743	0.624	0.355584
PLPP3	0.526594	-0.715557	0.257	0.211	1
DCXR	0.179104	-0.739651	0.532	0.376	1
HLA-E	9.8888e-06	-0.742226	0.532	0.325	0.211867
OCIAD2	0.00294941	-0.762333	0.427	0.39	1
ID1	0.613657	-0.771489	0.305	0.244	1
TMEM176B	8.66282e-14	-0.843747	0.173	0.318	1.85601e-09
ALDH6A1	0.0850703	-0.848237	0.415	0.356	1
CALM1	4.51583e-28	-0.861134	0.712	0.707	9.67517e-24
IFITM2	0.000860202	-0.869441	0.265	0.293	1
PCSK1N	1.07595e-07	-0.888213	0.257	0.328	0.00230523
C11orf54	1.24795e-05	-0.912388	0.361	0.382	0.267374
TNFSF10	8.221e-11	-0.920718	0.155	0.272	1.76135e-06
HLA-DRA	0.00497485	-0.934855	0.275	0.291	1
AKR1A1	3.38178e-07	-0.957823	0.267	0.329	0.00724547
TMEM176A	2.35185e-19	-0.988601	0.142	0.335	5.03885e-15
BHMT2	1.31566e-12	-1.01625	0.237	0.355	2.81879e-08
MT2A	2.16071e-21	-1.01771	0.55	0.641	4.62931e-17
GNG11	5.34819e-08	-1.0278	0.165	0.258	0.00114585
MT1F	1.89375e-12	-1.06555	0.234	0.355	4.05736e-08
HLA-DRB1	5.368e-05	-1.07328	0.198	0.253	1
MGST1	6.37489e-13	-1.07879	0.188	0.318	1.36582e-08
CMBL	1.79852e-13	-1.0837	0.305	0.41	3.85334e-09
SPP1	1.21206e-29	-1.08738	0.242	0.493	2.59683e-25
FBP1	0.000200809	-1.09035	0.356	0.354	1
PEPD	7.55697e-10	-1.09215	0.275	0.356	1.61908e-05
PDZK1	5.74912e-15	-1.11498	0.178	0.324	1.23175e-10
DAB2	2.89622e-15	-1.12211	0.298	0.411	6.20515e-11
MT1E	2.21366e-18	-1.16607	0.41	0.518	4.74276e-14
IFITM3	0.012292	-1.18488	0.468	0.4	1
CRYAB	2.71778e-19	-1.19045	0.387	0.521	5.82285e-15
CD74	7.83048e-05	-1.21571	0.338	0.365	1
PCK1	6.56448e-05	-1.21874	0.351	0.358	1
ASS1	6.62706e-23	-1.21882	0.074	0.293	1.41985e-18
ACSM2A	1.91222e-20	-1.25133	0.061	0.26	4.09693e-16
RIDA	1.37141e-15	-1.27812	0.249	0.382	2.93824e-11
TIMP3	0.186322	-1.28899	0.379	0.275	1
MT1X	1.30524e-17	-1.34619	0.473	0.553	2.79649e-13
BBOX1	4.34993e-28	-1.41192	0.076	0.325	9.31972e-24
FTL	7.05501e-26	-1.45169	0.977	0.946	1.51154e-21
BHMT	7.64175e-25	-1.48722	0.094	0.321	1.63725e-20
ADIRF	3.04664e-25	-1.51844	0.188	0.397	6.52743e-21
CALD1	3.56911e-36	-1.53532	0.046	0.347	7.64681e-32
RBP5	2.6948e-42	-1.62226	0.066	0.403	5.77361e-38
VIM	9.90119e-24	-1.70476	0.079	0.298	2.12133e-19
GSTA2	5.89651e-22	-1.72775	0.061	0.269	1.26333e-17
NAT8	1.39422e-36	-1.74608	0.028	0.332	2.98711e-32
UGT2B7	1.83937e-24	-1.75056	0.104	0.329	3.94085e-20
MIOX	1.80972e-38	-1.93364	0.048	0.363	3.87733e-34
GATM	4.33079e-46	-2.00915	0.13	0.471	9.27873e-42
GPX3	7.74189e-27	-2.04848	0.389	0.537	1.6587e-22
GSTA1	1.36618e-38	-2.06671	0.122	0.428	2.92703e-34
CXCL14	1.20035e-55	-2.07465	0.14	0.523	2.57175e-51
PDZK1IP1	1.12119e-49	-2.10229	0.127	0.481	2.40214e-45
MT1H	4.20201e-44	-2.14024	0.181	0.497	9.0028e-40
ALDOB	6.13274e-39	-2.38161	0.206	0.491	1.31394e-34
MT1G	3.46055e-69	-2.47497	0.377	0.71	7.41423e-65

## Sheet: Fibroblast cluster
Dataset S3: Markers of non-immune cell clusters from normal cell atlas, Related to Figure 4
Fibroblast cluster
	p_val	avg_logFC	pct.1	pct.2	p_val_adj
C7	0	4.39437	0.957	0.012	0
DCN	0	4.00072	1	0.011	0
MGP	2.00644e-34	3.57925	1	0.172	4.2988e-30
LUM	0	3.53403	0.957	0.002	0
TIMP1	1.0671e-27	3.07419	0.913	0.161	2.28626e-23
ECRG4	2.39066e-40	2.78342	0.739	0.069	5.12199e-36
TAGLN	3.37184e-67	2.71877	1	0.072	7.22416e-63
CCL2	4.90754e-24	2.60666	0.565	0.063	1.05144e-19
FBLN5	5.28161e-137	2.46409	0.957	0.032	1.13159e-132
PTN	6.53836e-103	2.43714	0.913	0.039	1.40084e-98
COL1A2	6.1625e-164	2.43599	0.913	0.024	1.32032e-159
CCN2	1.32207e-35	2.42747	0.739	0.076	2.83253e-31
COL3A1	1.95051e-64	2.41738	0.609	0.027	4.17896e-60
CCN1	1.49393e-24	2.40961	0.783	0.126	3.20075e-20
IGFBP7	4.27749e-17	2.38874	1	0.583	9.16453e-13
CCDC80	5.74387e-32	2.27596	0.391	0.023	1.23062e-27
C1R	4.03439e-163	2.26829	0.783	0.017	8.64368e-159
C1S	7.37655e-291	2.20292	0.826	0.01	1.58043e-286
CALD1	2.47844e-21	2.20105	1	0.332	5.31006e-17
AEBP1	2.84057e-100	2.20071	0.826	0.033	6.08592e-96
ACTA2	4.68359e-40	2.11393	0.696	0.057	1.00346e-35
FBLN1	0	2.11284	0.652	0.003	0
ADH1B	1.69287e-132	2.06065	0.609	0.012	3.62696e-128
MFAP4	8.57619e-253	2.03154	0.609	0.006	1.83745e-248
COL14A1	1.20791e-129	2.00262	0.652	0.015	2.58795e-125
PRSS23	6.13166e-34	1.9403	0.826	0.103	1.31371e-29
A2M	1.68471e-22	1.93386	0.826	0.144	3.60949e-18
CYP1B1	6.19664e-33	1.91594	0.609	0.056	1.32763e-28
LGALS1	5.60893e-16	1.85769	0.783	0.188	1.20171e-11
IGFBP6	2.02239e-19	1.85533	0.522	0.065	4.33298e-15
CD302	1.86263e-69	1.85063	0.826	0.048	3.99069e-65
GGT5	2.06102e-222	1.82026	0.696	0.009	4.41573e-218
PALLD	1.14967e-41	1.82012	0.87	0.093	2.46316e-37
NPY1R	2.75862e-38	1.80191	0.609	0.047	5.91035e-34
COL1A1	9.33252e-133	1.79154	0.565	0.011	1.99949e-128
CFH	1.39701e-94	1.78861	0.783	0.03	2.9931e-90
EMILIN1	2.4215e-238	1.78593	0.565	0.005	5.18807e-234
OLFML3	0	1.77897	0.739	0.006	0
NR2F1	1.14078e-38	1.77874	0.826	0.087	2.44412e-34
PDGFRA	0	1.76814	0.522	0.002	0
GSN	3.2017e-06	1.7636	0.652	0.263	0.0685965
FRZB	4.06391e-80	1.73103	0.696	0.028	8.70693e-76
TPM2	7.28775e-43	1.71624	0.739	0.058	1.5614e-38
RARRES2	1.01989e-16	1.70571	0.739	0.16	2.18512e-12
BGN	7.03044e-46	1.70187	0.739	0.055	1.50627e-41
CXCL12	3.72257e-28	1.6814	0.696	0.084	7.9756e-24
IGFBP3	2.46512e-07	1.6343	0.348	0.078	0.00528153
TCF21	2.40711e-186	1.60295	0.652	0.01	5.15723e-182
LHFPL6	7.81166e-45	1.59751	0.739	0.057	1.67365e-40
COL12A1	2.18572e-56	1.58929	0.565	0.027	4.68291e-52
C11orf96	2.0538e-28	1.58218	0.696	0.076	4.40026e-24
GPC3	7.9467e-20	1.56039	0.609	0.091	1.70258e-15
VIM	3.78725e-15	1.55559	0.957	0.287	8.11419e-11
SPARC	1.16149e-15	1.53904	0.783	0.181	2.4885e-11
CEBPD	2.59897e-09	1.51048	0.739	0.266	5.56828e-05
ITGA1	2.13568e-21	1.50926	0.652	0.093	4.57569e-17
ABCA8	8.27549e-278	1.48926	0.565	0.004	1.77302e-273
VCAN	7.0258e-55	1.4777	0.565	0.027	1.50528e-50
FMO3	3.09519e-262	1.47377	0.478	0.003	6.63145e-258
CD81	2.55919e-14	1.43153	0.957	0.419	5.48306e-10
LTBP4	1.02407e-71	1.42794	0.652	0.028	2.19406e-67
TIMP2	4.42831e-21	1.42653	0.739	0.126	9.48765e-17
NNMT	8.94757e-24	1.40241	0.478	0.044	1.91702e-19
IFITM2	6.06511e-11	1.39819	0.826	0.29	1.29945e-06
FXYD1	6.58494e-58	1.39173	0.522	0.022	1.41082e-53
PRELP	1.16229e-164	1.38284	0.565	0.008	2.49021e-160
MARCKS	1.96415e-16	1.3776	0.783	0.181	4.2082e-12
CPE	3.5184e-20	1.37435	0.609	0.082	7.53818e-16
EPB41L2	2.27565e-18	1.36767	0.565	0.081	4.87558e-14
COL4A1	4.54193e-07	1.36558	0.435	0.12	0.00973108
CSRP1	2.09846e-16	1.36109	0.652	0.122	4.49594e-12
PTGDS	6.34068e-14	1.35864	0.261	0.023	1.35849e-09
ASPN	1.96901e-187	1.35441	0.522	0.006	4.2186e-183
SERPINF1	1.84562e-272	1.35335	0.522	0.004	3.95423e-268
SERPING1	2.71872e-11	1.35101	0.609	0.157	5.82485e-07
SSPN	3.05834e-40	1.35004	0.652	0.051	6.5525e-36
HGF	3.34802e-81	1.34458	0.348	0.007	7.17314e-77
IFITM3	4.68185e-12	1.32412	0.957	0.401	1.00309e-07
PPP1R14A	6.14877e-27	1.30792	0.609	0.063	1.31737e-22
ITGB1	9.56656e-15	1.30317	1	0.342	2.04964e-10
SPON2	1.97611e-20	1.30039	0.348	0.028	4.23382e-16
TPM4	3.81304e-15	1.29114	0.783	0.182	8.16943e-11
NRP1	6.83891e-21	1.29058	0.696	0.107	1.46524e-16
EFEMP1	1.15742e-06	1.28599	0.348	0.083	0.0247977
NR2F2	3.61145e-11	1.2849	0.783	0.262	7.73753e-07
G0S2	2.78658e-09	1.27279	0.609	0.168	5.97024e-05
FSTL1	4.63491e-34	1.26403	0.609	0.051	9.93029e-30
MATN2	7.92283e-45	1.26392	0.609	0.039	1.69747e-40
ITGBL1	1.43215e-267	1.25649	0.261	0.001	3.06838e-263
PCOLCE	1.00688e-50	1.24497	0.391	0.014	2.15725e-46
TIMP3	1.91221e-15	1.23445	0.957	0.278	4.09691e-11
TPM1	4.2364e-11	1.2326	0.87	0.31	9.0765e-07
CST3	1.25284e-09	1.23258	0.913	0.508	2.68422e-05
ISLR	2.33066e-202	1.21772	0.522	0.005	4.99343e-198
TMSB4X	4.73593e-11	1.21677	1	0.447	1.01467e-06
NEGR1	3.45944e-251	1.21418	0.522	0.004	7.41185e-247
SFRP1	1.20132e-05	1.20373	0.391	0.117	0.257383
SELENOP	2.68555e-08	1.20272	0.913	0.476	0.000575378
MAP1B	7.55809e-31	1.18519	0.522	0.041	1.61932e-26
ZEB2	3.22909e-28	1.17322	0.609	0.059	6.91834e-24
EFEMP2	1.88919e-19	1.17189	0.522	0.067	4.04759e-15
OGN	1.27532e-152	1.16903	0.261	0.002	2.73237e-148
LGALS3BP	1.21702e-11	1.15933	0.609	0.148	2.60747e-07
C12orf57	7.22727e-10	1.15905	0.783	0.306	1.54844e-05
PDGFRB	1.41674e-25	1.15625	0.435	0.034	3.03537e-21
MYL9	8.76787e-14	1.14419	0.652	0.141	1.87852e-09
ZFP36	5.49855e-07	1.144	0.565	0.185	0.0117806
PLTP	1.59759e-41	1.14158	0.304	0.01	3.42284e-37
COL4A2	4.58117e-09	1.12805	0.522	0.136	9.81516e-05
AKAP12	6.30307e-22	1.12619	0.826	0.138	1.35043e-17
SEPTIN7	2.12775e-10	1.12184	0.87	0.357	4.5587e-06
NUPR1	1.27171e-17	1.11806	0.783	0.151	2.72463e-13
COL6A3	6.55576e-93	1.11455	0.304	0.004	1.40457e-88
GUCY1A2	4.14523e-40	1.09751	0.304	0.011	8.88115e-36
COL6A1	7.22632e-14	1.09516	0.565	0.106	1.54824e-09
COL6A2	1.24034e-33	1.09514	0.478	0.032	2.65743e-29
CFHR1	0	1.09215	0.391	0.001	0
BST2	1.55748e-15	1.08934	0.783	0.163	3.33691e-11
ENG	1.41906e-16	1.07565	0.696	0.117	3.04033e-12
HHIP	0	1.07516	0.391	0	0
LMO4	4.96373e-10	1.06969	0.478	0.102	1.06348e-05
MOXD1	3.59663e-193	1.06833	0.435	0.004	7.70577e-189
FILIP1L	2.75787e-08	1.06624	0.304	0.051	0.000590873
APOD	1.14924e-110	1.06174	0.261	0.002	2.46224e-106
MRC2	9.88224e-108	1.05342	0.478	0.009	2.11727e-103
TENT5A	3.43414e-22	1.0513	0.391	0.033	7.35764e-18
PLXDC2	3.87404e-14	1.05092	0.522	0.089	8.30014e-10
CD63	7.47163e-09	1.04461	0.957	0.557	0.00016008
CD99	2.6081e-06	1.02769	0.435	0.128	0.0558785
NEXN	2.38277e-17	1.02642	0.304	0.026	5.10509e-13
SEPTIN11	1.24408e-12	1.0076	0.696	0.181	2.66543e-08
MMP23B	8.16714e-189	0.999955	0.261	0.001	1.74981e-184
CLEC11A	1.33006e-09	0.997514	0.348	0.06	2.84965e-05
RBP1	1.04558e-10	0.997001	0.391	0.062	2.24014e-06
CYGB	1.28168e-72	0.996756	0.348	0.007	2.74601e-68
CPED1	4.87535e-64	0.994956	0.478	0.016	1.04454e-59
FBN1	2.30181e-41	0.99471	0.478	0.026	4.93164e-37
BMP5	1.40791e-178	0.993642	0.261	0.001	3.01644e-174
PLA2R1	1.62731e-45	0.986584	0.391	0.016	3.4865e-41
MSRB3	9.22982e-36	0.983512	0.522	0.035	1.97749e-31
SMOC2	5.14825e-48	0.982043	0.304	0.009	1.10301e-43
DKK3	4.09746e-38	0.981605	0.435	0.023	8.77882e-34
MEG3	5.14511e-30	0.975727	0.261	0.011	1.10234e-25
TUBA1B	2.52885e-05	0.974405	0.565	0.246	0.541807
ZNF106	9.66383e-07	0.973862	0.522	0.176	0.0207048
COL4A4	2.54445e-07	0.973122	0.348	0.077	0.00545148
GFRA1	8.18319e-33	0.971957	0.304	0.013	1.75325e-28
NFASC	4.57294e-31	0.970377	0.304	0.014	9.79752e-27
ANGPT1	5.60508e-11	0.967931	0.261	0.03	1.20089e-06
TSHZ2	3.21733e-71	0.966418	0.478	0.015	6.89313e-67
CD44	2.08685e-20	0.965716	0.391	0.035	4.47107e-16
ACTN1	1.49221e-10	0.962004	0.391	0.067	3.19705e-06
UACA	1.30143e-11	0.960887	0.783	0.213	2.78831e-07
PDLIM5	5.04682e-08	0.952576	0.522	0.147	0.00108128
RNASE4	5.95756e-05	0.949449	0.348	0.104	1
PTGER4	2.05268e-45	0.949249	0.391	0.016	4.39786e-41
PPIB	5.89359e-08	0.947431	0.87	0.395	0.0012627
FOS	6.52228e-05	0.946673	0.609	0.254	1
ABCA6	1.64609e-158	0.945882	0.435	0.005	3.52676e-154
RCN3	2.59555e-76	0.943775	0.304	0.005	5.56098e-72
JUNB	4.49689e-07	0.943432	0.652	0.235	0.00963459
HSP90B1	2.9721e-08	0.940401	0.913	0.465	0.000636773
AOC3	6.12708e-64	0.935866	0.261	0.005	1.31273e-59
PDLIM2	1.28926e-15	0.933503	0.565	0.091	2.76223e-11
ABCC9	1.19022e-42	0.926126	0.391	0.017	2.55004e-38
SLIT3	6.50046e-30	0.925216	0.478	0.035	1.39272e-25
ANGPTL1	1.20372e-09	0.924356	0.304	0.046	2.57896e-05
BNIP3L	8.11864e-10	0.922586	0.696	0.212	1.73942e-05
IL6ST	1.77342e-10	0.921929	0.826	0.273	3.79955e-06
LMNA	6.34289e-06	0.919447	0.565	0.23	0.135896
GAS6	6.6991e-07	0.913039	0.478	0.14	0.0143528
CARMN	4.59899e-20	0.908199	0.304	0.022	9.85334e-16
DAAM1	6.76155e-13	0.903471	0.522	0.098	1.44866e-08
TFPI	1.86253e-06	0.901592	0.522	0.163	0.0399047
KMT2E	3.30894e-10	0.900588	0.696	0.212	7.0894e-06
ANXA1	6.96156e-10	0.899728	0.609	0.145	1.49151e-05
ANXA5	1.87872e-05	0.897577	0.652	0.3	0.402516
CDH11	1.96408e-41	0.892918	0.261	0.008	4.20805e-37
TNC	3.49673e-30	0.892381	0.261	0.011	7.49174e-26
MYH10	1.64156e-07	0.892057	0.435	0.11	0.00351705
LTBP1	2.94676e-15	0.884034	0.391	0.046	6.31342e-11
PDLIM1	5.66081e-12	0.884012	0.565	0.115	1.21283e-07
GEM	2.87754e-12	0.877551	0.261	0.027	6.16512e-08
LAMA2	2.49193e-153	0.870888	0.391	0.004	5.33895e-149
SEC63	0.000103389	0.870776	0.391	0.138	1
RBMS3	1.30759e-18	0.869927	0.478	0.055	2.80151e-14
FOXS1	6.87187e-31	0.868806	0.304	0.014	1.4723e-26
LAMC3	2.00018e-123	0.866785	0.261	0.002	4.28538e-119
COL15A1	1.30423e-17	0.866367	0.304	0.025	2.79432e-13
ZMAT3	1.55253e-11	0.866029	0.391	0.062	3.3263e-07
NDN	3.71073e-12	0.864972	0.304	0.037	7.95025e-08
INHBA	7.86287e-74	0.862297	0.304	0.006	1.68462e-69
FHL2	5.36907e-27	0.860992	0.522	0.046	1.15032e-22
ARHGDIB	2.90799e-08	0.860778	0.435	0.099	0.000623036
IGFBP4	1.76245e-09	0.857403	0.739	0.222	3.77605e-05
FAM102B	1.41763e-44	0.855884	0.261	0.007	3.03727e-40
ENPP1	1.15338e-19	0.836913	0.348	0.029	2.47112e-15
LY6E	6.24894e-05	0.828269	0.435	0.152	1
PLSCR4	5.61298e-14	0.826155	0.391	0.05	1.20258e-09
F2R	1.93238e-10	0.826124	0.348	0.052	4.14013e-06
NR2F1-AS1	1.10551e-15	0.823293	0.304	0.028	2.36855e-11
SRGN	2.97055e-09	0.822815	0.478	0.1	6.3644e-05
CTSK	2.55472e-68	0.822153	0.261	0.004	5.47349e-64
PCDH10	1.96751e-43	0.821752	0.261	0.007	4.2154e-39
TMEM98	2.49985e-09	0.821039	0.348	0.06	5.35592e-05
CLMP	2.17376e-178	0.819259	0.261	0.001	4.65729e-174
RAMP1	1.96199e-61	0.81915	0.261	0.005	4.20357e-57
ZFAS1	1.61315e-06	0.818725	0.652	0.272	0.0345617
CYTOR	0.000573219	0.816465	0.261	0.079	1
HSPB6	8.45857e-104	0.813674	0.304	0.004	1.81225e-99
IRF2BP2	0.000987154	0.812783	0.435	0.192	1
SVEP1	1.38078e-100	0.810953	0.261	0.003	2.95832e-96
SKIL	6.3531e-09	0.805166	0.565	0.148	0.000136115
FLNA	1.37657e-06	0.799805	0.435	0.12	0.029493
CNN2	7.18772e-09	0.797261	0.304	0.049	0.000153997
DDR2	3.1273e-27	0.793697	0.348	0.021	6.70023e-23
NID1	6.4048e-18	0.792424	0.304	0.024	1.37223e-13
TCEAL4	6.26115e-08	0.790561	0.826	0.338	0.00134145
MFGE8	4.29792e-17	0.789614	0.348	0.032	9.20829e-13
EMP3	3.85612e-11	0.785377	0.522	0.102	8.26174e-07
CP	5.44019e-64	0.784171	0.261	0.005	1.16556e-59
RARS2	3.93812e-05	0.783796	0.261	0.062	0.843743
ISG15	0.000377613	0.783731	0.261	0.071	1
EPAS1	0.00197254	0.783468	0.435	0.179	1
GAS5	2.20654e-07	0.782499	0.739	0.296	0.00472751
IL34	4.11207e-109	0.781272	0.304	0.004	8.8101e-105
LIMA1	1.37645e-06	0.781207	0.565	0.193	0.0294904
DST	2.66967e-06	0.778189	0.565	0.198	0.0571976
PIP4P2	1.63765e-07	0.777323	0.348	0.074	0.00350866
OSTC	0.000131212	0.774996	0.478	0.204	1
LAMA4	5.54156e-20	0.77494	0.348	0.028	1.18728e-15
COPZ2	9.1529e-14	0.770434	0.391	0.052	1.96101e-09
ADAMTSL2	3.40908e-45	0.768533	0.261	0.007	7.30396e-41
NAP1L1	2.29132e-06	0.764615	0.783	0.368	0.0490914
H2AFJ	2.12755e-08	0.764312	0.696	0.237	0.000455827
INAFM1	8.82837e-17	0.762763	0.348	0.034	1.89148e-12
FKBP10	9.9525e-25	0.76189	0.304	0.018	2.13232e-20
RRAS	2.09619e-06	0.761264	0.435	0.122	0.0449109
EPS8	1.2996e-08	0.760916	0.609	0.171	0.000278439
CTBP1	0.000247599	0.755739	0.261	0.071	1
MXRA7	5.91334e-05	0.755574	0.435	0.158	1
PTGIR	6.70854e-83	0.754717	0.348	0.006	1.4373e-78
LTBP3	6.37354e-08	0.753772	0.391	0.085	0.00136553
NFIA	4.49591e-08	0.751999	0.696	0.23	0.000963248
ERLEC1	0.000413622	0.751815	0.391	0.157	1
PELO	5.77612e-06	0.747854	0.304	0.07	0.123753
VCL	4.12458e-06	0.745885	0.435	0.129	0.0883691
PHIP	0.0294102	0.74395	0.261	0.129	1
ZBTB20	3.81758e-05	0.742787	0.609	0.277	0.817917
PLAC9	7.58376e-07	0.740493	0.304	0.059	0.0162482
MIA3	0.00779702	0.740189	0.304	0.135	1
TMEM109	0.0111113	0.739071	0.261	0.11	1
CAVIN3	1.25988e-06	0.736169	0.435	0.117	0.0269929
CRISPLD2	2.81661e-28	0.733886	0.348	0.02	6.03458e-24
SEC24D	7.89755e-15	0.730238	0.261	0.022	1.69205e-10
HOXA10	4.32754e-06	0.72626	0.261	0.052	0.0927176
THRAP3	0.000121065	0.725252	0.478	0.202	1
TCEAL1	1.65967e-08	0.725093	0.391	0.081	0.000355584
PID1	2.11798e-128	0.719484	0.261	0.002	4.53777e-124
PMEPA1	7.40456e-11	0.711727	0.391	0.063	1.58643e-06
MYLK	1.36496e-10	0.707071	0.565	0.123	2.92443e-06
EDNRB	1.28799e-10	0.706569	0.348	0.052	2.75952e-06
REV3L	3.20409e-06	0.705576	0.348	0.085	0.0686477
RPS8	2.23749e-06	0.704432	1	0.846	0.0479383
PPIC	4.8095e-05	0.702741	0.435	0.156	1
SPARCL1	4.46941e-16	0.699418	0.913	0.185	9.57571e-12
RCN1	0.000231143	0.69901	0.348	0.12	1
RAPGEF5	0.000320373	0.695265	0.261	0.071	1
CACNA2D1	9.98489e-10	0.694242	0.304	0.044	2.13926e-05
TMEM204	1.29777e-09	0.691924	0.348	0.055	2.78047e-05
SELENOM	1.39825e-05	0.686113	0.696	0.298	0.299575
PDLIM3	9.12354e-25	0.68489	0.304	0.018	1.95472e-20
KCNJ8	9.13694e-41	0.681413	0.304	0.011	1.95759e-36
TUBA1A	2.47634e-06	0.680691	0.435	0.125	0.0530555
ARGLU1	0.00770342	0.678946	0.478	0.266	1
CAVIN1	8.78394e-05	0.676459	0.391	0.126	1
STAT2	1.05165e-11	0.675016	0.348	0.047	2.25317e-07
MPZL1	1.18345e-07	0.674336	0.348	0.072	0.00253553
SMARCA1	0.000105039	0.673187	0.348	0.113	1
MMP2	3.1696e-36	0.671687	0.261	0.009	6.79087e-32
TUBB	1.8749e-05	0.670265	0.522	0.197	0.401697
PHLDA3	2.94474e-07	0.670166	0.261	0.044	0.0063091
IL1R1	1.89698e-07	0.669973	0.348	0.072	0.00406429
EHD2	2.25797e-11	0.668531	0.261	0.028	4.8377e-07
THY1	1.75052e-05	0.66669	0.522	0.178	0.375048
CCDC102B	7.1511e-10	0.665627	0.261	0.032	1.53212e-05
FILIP1	5.38815e-16	0.664746	0.261	0.02	1.15441e-11
EVA1B	2.37257e-06	0.663987	0.391	0.102	0.0508322
GRAMD2B	0.000272279	0.661626	0.261	0.074	1
AC245297.3	7.38396e-06	0.656676	0.304	0.072	0.158201
CEBPB	4.10431e-07	0.653417	0.348	0.074	0.00879349
VKORC1	0.0011903	0.653175	0.435	0.203	1
CTSF	0.00069278	0.652806	0.348	0.135	1
CYBRD1	1.49801e-16	0.652707	0.348	0.034	3.20949e-12
ECM1	1.07801e-50	0.652659	0.304	0.008	2.30963e-46
RAB34	1.82205e-07	0.652477	0.435	0.109	0.00390374
LAMB2	0.001211	0.651945	0.261	0.082	1
GOLGA3	8.52149e-06	0.65123	0.261	0.055	0.182573
ARID4B	0.00184824	0.65111	0.391	0.173	1
TLE5	0.00282069	0.640065	0.478	0.239	1
SSR4	4.80049e-06	0.639594	0.826	0.417	0.10285
NR2F2-AS1	2.60954e-05	0.639348	0.261	0.06	0.559094
GUCY1A1	1.51977e-06	0.639091	0.348	0.082	0.0325611
ARF4	1.17609e-05	0.637155	0.522	0.191	0.251978
ACTB	3.82146e-05	0.635436	0.957	0.659	0.818747
LMOD1	3.89771e-23	0.62959	0.261	0.014	8.35084e-19
PDE5A	1.08621e-13	0.628797	0.304	0.032	2.3272e-09
AASS	1.4021e-06	0.623849	0.348	0.081	0.0300401
FXYD6	6.25523e-05	0.623284	0.261	0.061	1
TM9SF3	8.47897e-05	0.622891	0.565	0.246	1
FBLIM1	4.80398e-17	0.622652	0.261	0.019	1.02925e-12
UBC	2.00763e-05	0.622335	0.913	0.53	0.430135
IRS2	6.2793e-12	0.620395	0.304	0.037	1.34534e-07
SERPINE2	8.48718e-08	0.618714	0.435	0.094	0.00181838
TMED10	3.55201e-05	0.617672	0.609	0.261	0.761019
PIK3R1	0.000150473	0.616274	0.435	0.159	1
MIR4435-2HG	1.34918e-09	0.616218	0.261	0.034	2.89062e-05
TAGLN2	1.09905e-05	0.611076	0.609	0.235	0.23547
CCNI	0.000527716	0.610816	0.739	0.451	1
CD55	0.000522037	0.609819	0.348	0.123	1
BCAP29	6.32771e-06	0.609665	0.435	0.129	0.135571
TMEM35B	0.00292877	0.609241	0.391	0.18	1
LRP1	8.59784e-21	0.609064	0.304	0.021	1.84209e-16
MGA	1.12105e-07	0.608736	0.304	0.055	0.00240184
PJA2	0.00220461	0.606986	0.478	0.234	1
PTEN	0.00215616	0.603622	0.348	0.141	1
ANKRD11	0.00441664	0.60316	0.391	0.182	1
GOLIM4	0.00384133	0.602126	0.348	0.154	1
PDIA6	0.00805278	0.602099	0.522	0.311	1
KANK2	7.4126e-10	0.600705	0.391	0.068	1.58815e-05
ATXN3	0.000170551	0.599547	0.261	0.068	1
SH3BGRL	0.0240596	0.597624	0.435	0.279	1
EDNRA	9.89055e-27	0.597449	0.304	0.016	2.11905e-22
ENAH	3.31269e-08	0.596923	0.348	0.065	0.000709744
RBMS1	0.000490359	0.596281	0.391	0.144	1
CALR	0.000441904	0.593741	0.696	0.364	1
LPAR1	3.22551e-64	0.593598	0.261	0.005	6.91065e-60
DEGS1	4.96168e-06	0.59325	0.348	0.087	0.106304
TNS1	0.000536991	0.592193	0.391	0.148	1
MYH9	0.00117113	0.58957	0.435	0.186	1
AHI1	0.000164262	0.589122	0.304	0.09	1
RND3	3.20719e-07	0.586889	0.348	0.073	0.0068714
EPB41L4A-AS1	0.00133495	0.585548	0.391	0.163	1
YAP1	2.7062e-05	0.584094	0.304	0.079	0.579803
MYADM	6.53869e-07	0.582023	0.304	0.061	0.0140092
LUC7L3	0.000378394	0.581516	0.522	0.24	1
CDC42EP3	4.91977e-06	0.581194	0.261	0.053	0.105406
MAML2	0.00908743	0.580323	0.261	0.101	1
ACIN1	4.78725e-05	0.580066	0.348	0.103	1
ID3	4.06825e-06	0.578536	0.652	0.22	0.0871622
ACTG1	0.000154562	0.577212	1	0.622	1
MT2A	0.101283	0.575684	0.739	0.637	1
CPQ	8.44694e-07	0.572126	0.522	0.161	0.0180976
ZRANB2	0.0485562	0.571716	0.304	0.173	1
PARVA	8.55361e-05	0.571294	0.304	0.084	1
TMEM50B	0.0817999	0.57026	0.261	0.143	1
ANXA6	0.000104952	0.570085	0.304	0.085	1
PRNP	4.31088e-07	0.569629	0.478	0.129	0.00923605
LPIN2	0.0171596	0.569233	0.261	0.116	1
MAP4	0.000606324	0.565937	0.478	0.214	1
EEA1	0.000777191	0.564355	0.391	0.152	1
SVIL	0.000374652	0.563955	0.304	0.096	1
ANKRD10	0.000885416	0.562149	0.261	0.081	1
PSAP	5.19563e-05	0.561878	0.783	0.404	1
PLOD1	7.26768e-09	0.561223	0.261	0.036	0.00015571
SH3D19	2.09139e-08	0.560023	0.348	0.063	0.000448081
PREX2	1.18147e-07	0.559085	0.261	0.041	0.0025313
ZC3H13	0.00482335	0.558266	0.391	0.181	1
FGFR1	5.48727e-05	0.557404	0.304	0.08	1
TAX1BP3	0.00255093	0.556329	0.261	0.091	1
PDIA3	0.00104973	0.555565	0.609	0.345	1
TLCD5	3.75669e-13	0.555167	0.261	0.025	8.0487e-09
NPTN	0.00103683	0.554609	0.435	0.183	1
PHLDA1	1.68193e-07	0.554113	0.348	0.071	0.00360353
SMARCA2	0.00470431	0.551448	0.348	0.155	1
MESD	0.0276413	0.548508	0.304	0.159	1
RPL5	3.20567e-05	0.548311	1	0.732	0.686815
SNHG7	4.86745e-05	0.54716	0.522	0.198	1
SLC39A1	0.0123063	0.54546	0.261	0.113	1
ACTN4	0.000221131	0.545447	0.565	0.25	1
ZFP36L2	0.0134685	0.54209	0.435	0.236	1
RPL18	0.0013897	0.541919	0.87	0.695	1
MYO1B	1.41763e-05	0.540822	0.304	0.074	0.303727
TMEM50A	0.0374914	0.539588	0.435	0.267	1
ZNF503	0.000544473	0.538225	0.391	0.15	1
RPL10	8.65775e-05	0.538178	0.957	0.873	1
IRF2	0.00325157	0.53808	0.261	0.091	1
ITGB5	0.000123182	0.537788	0.304	0.087	1
SPPL2A	0.233456	0.537632	0.261	0.189	1
PWP1	0.0157001	0.536249	0.261	0.112	1
TMX4	7.62291e-05	0.535976	0.478	0.181	1
POGLUT3	3.51745e-08	0.533592	0.261	0.04	0.000753614
ITGB1BP1	0.0141888	0.532981	0.304	0.145	1
TMEM30A	0.00443279	0.531684	0.391	0.186	1
UBE2E2	0.000261463	0.530923	0.261	0.071	1
SCARB2	0.013694	0.53002	0.348	0.177	1
RPL12	0.000146322	0.529964	1	0.785	1
MYL12A	4.97133e-05	0.527722	0.826	0.446	1
RPL28	7.46183e-05	0.52758	0.913	0.752	1
PPP1CC	0.000290051	0.527023	0.391	0.139	1
TSC22D3	0.0154704	0.526892	0.304	0.139	1
LMCD1	5.63622e-07	0.526121	0.304	0.058	0.0120756
IFI16	2.14697e-05	0.525939	0.391	0.109	0.459989
ST6GALNAC6	2.565e-09	0.525544	0.261	0.035	5.49551e-05
REXO2	0.00162388	0.525449	0.522	0.253	1
IER5L	0.00363425	0.525239	0.304	0.119	1
LRP10	0.00834813	0.523328	0.304	0.134	1
EML4	0.00223408	0.522779	0.348	0.138	1
PPIL4	0.00140051	0.522388	0.348	0.132	1
COL18A1	0.000713266	0.521238	0.435	0.183	1
ZNF148	0.116537	0.520949	0.261	0.158	1
LFNG	1.05824e-28	0.520305	0.261	0.011	2.26728e-24
DTWD1	2.16013e-05	0.51951	0.304	0.076	0.462808
SAMD9	1.64937e-05	0.518939	0.261	0.056	0.353377
RPL18A	0.000245943	0.518909	0.957	0.689	1
CHIC2	3.82331e-07	0.518097	0.261	0.045	0.00819145
STT3B	0.00748383	0.516268	0.261	0.101	1
LIFR	0.000944272	0.515139	0.348	0.127	1
DDX46	0.00155185	0.513946	0.478	0.223	1
XPO1	0.00528815	0.512871	0.304	0.123	1
ROCK2	0.00109254	0.512681	0.391	0.159	1
EGR1	0.0867972	0.511241	0.304	0.189	1
SUMF2	0.0107891	0.510785	0.304	0.137	1
RCN2	0.0268981	0.5104	0.348	0.191	1
NPEPPS	0.00385294	0.510358	0.304	0.122	1
RBM3	0.00025494	0.509166	0.609	0.294	1
PNISR	0.00554586	0.50883	0.522	0.288	1
HOXC9	1.2575e-06	0.508319	0.261	0.048	0.026942
SMIM10	3.02591e-10	0.507996	0.261	0.031	6.48302e-06
ANKRD50	5.41297e-09	0.507556	0.261	0.035	0.000115973
CALM2	0.000552584	0.506909	0.783	0.478	1
SCPEP1	0.0196729	0.506304	0.304	0.154	1
RPS5	0.00210589	0.505751	0.87	0.627	1
PLD3	0.000779857	0.503994	0.304	0.102	1
SLC38A2	0.0222965	0.503203	0.261	0.118	1
RPL30	0.000115167	0.503076	1	0.788	1
TANC1	2.45581e-05	0.502776	0.261	0.058	0.526156
NORAD	0.00808825	0.501763	0.478	0.275	1
SMARCA5	0.017853	0.501366	0.348	0.179	1
RPS2	0.00284987	0.501348	0.87	0.678	1
RPLP1	2.0944e-06	0.501302	1	0.911	0.0448726
RPS13	2.40039e-06	0.500723	1	0.792	0.0514284
DNAJC3	0.00606537	0.498017	0.391	0.191	1
REST	0.0675706	0.496231	0.261	0.144	1
RERG	4.29864e-06	0.495906	0.261	0.052	0.0920984
MYO9A	0.00530606	0.495616	0.304	0.124	1
ACYP2	2.26321e-05	0.494928	0.261	0.058	0.484893
ITIH5	1.09851e-05	0.493809	0.261	0.054	0.235356
OS9	0.0002037	0.492949	0.435	0.164	1
PCYOX1	0.0146518	0.490836	0.391	0.203	1
NR3C1	0.0418658	0.490804	0.261	0.128	1
ADD1	0.00305645	0.490702	0.348	0.147	1
EPN1	0.000957252	0.490676	0.304	0.105	1
ITSN1	4.88288e-06	0.490572	0.261	0.053	0.104616
KHDRBS1	0.0409691	0.488552	0.391	0.253	1
SLC30A7	2.68876e-05	0.485969	0.261	0.058	0.576066
DEK	0.000289111	0.481797	0.565	0.263	1
TPR	0.00179005	0.481666	0.478	0.237	1
TTC3	0.0050973	0.481372	0.478	0.251	1
REX1BD	0.0517659	0.481126	0.348	0.206	1
PPP1CB	0.0385752	0.479312	0.391	0.232	1
CDKN1C	0.00957483	0.478529	0.348	0.156	1
YIF1A	0.0106029	0.478065	0.304	0.137	1
PNRC1	0.00147723	0.477955	0.696	0.37	1
RPS9	0.000340413	0.477769	1	0.735	1
HNRNPA0	0.00777553	0.47692	0.348	0.165	1
LAMP1	0.000307284	0.476687	0.609	0.288	1
PPHLN1	0.00474794	0.476662	0.261	0.098	1
RPS18	0.00188458	0.4749	1	0.834	1
TSPAN4	0.00525703	0.474754	0.304	0.124	1
MDK	2.61497e-07	0.474485	0.304	0.056	0.00560258
LMO7	0.0279488	0.47398	0.304	0.163	1
THBS1	0.000262775	0.473725	0.304	0.09	1
SRP72	0.111586	0.47328	0.261	0.154	1
CSGALNACT2	4.90852e-08	0.470169	0.261	0.039	0.00105165
FHL1	0.000100837	0.46914	0.261	0.063	1
MPHOSPH8	0.00183353	0.467406	0.478	0.225	1
TCF4	9.11068e-06	0.467102	0.435	0.118	0.195196
SMARCE1	0.000211179	0.466494	0.478	0.19	1
PLSCR1	0.00942001	0.465476	0.348	0.16	1
RAB10	0.000955721	0.465095	0.435	0.186	1
NPDC1	9.88997e-05	0.464961	0.348	0.098	1
CCDC50	0.00539815	0.463913	0.391	0.182	1
HEBP1	0.0173675	0.463511	0.348	0.176	1
ASPH	0.00280913	0.463242	0.391	0.177	1
KAT6A	0.0025198	0.463225	0.261	0.089	1
CD47	0.00821099	0.462737	0.304	0.129	1
CCDC124	0.00543192	0.46231	0.304	0.122	1
MALAT1	0.000393398	0.460724	1	0.636	1
HMGN2	0.00154083	0.460314	0.609	0.312	1
SNX3	0.0030122	0.460234	0.609	0.335	1
ARID5B	0.0243438	0.45924	0.391	0.212	1
AZI2	0.0032745	0.45872	0.261	0.092	1
SAR1A	0.000225028	0.458654	0.391	0.137	1
USE1	0.00165092	0.458557	0.261	0.085	1
MAX	0.00109861	0.457958	0.261	0.081	1
CDK2AP1	0.00264188	0.456937	0.348	0.144	1
DCTN2	0.048832	0.456288	0.261	0.135	1
PRKDC	0.00715373	0.455233	0.391	0.197	1
DPYSL2	0.00150826	0.454743	0.348	0.129	1
UBL3	0.00132066	0.453943	0.391	0.156	1
ANKRD12	0.0129558	0.453454	0.435	0.227	1
ZEB1	0.00103594	0.453297	0.261	0.076	1
CCDC186	0.00181719	0.45064	0.435	0.191	1
GOLGA2	0.0168637	0.450421	0.261	0.116	1
MBNL2	0.0648787	0.450135	0.261	0.143	1
AP3S1	0.000456113	0.449654	0.304	0.095	1
TNS2	0.000117221	0.449404	0.261	0.064	1
LPP	0.00248184	0.447852	0.478	0.229	1
SGCE	0.000152608	0.44703	0.261	0.068	1
RPL29	0.000800172	0.446844	1	0.752	1
GXYLT2	1.74568e-103	0.44659	0.261	0.003	3.74011e-99
MPG	6.22876e-05	0.446366	0.348	0.101	1
RPS12	0.000128423	0.446139	1	0.853	1
CBX5	0.00706551	0.443919	0.391	0.188	1
SSR2	0.00086191	0.44184	0.565	0.274	1
MEIS2	0.00661447	0.441605	0.304	0.117	1
BMI1	0.00189043	0.441122	0.261	0.086	1
PLAAT4	0.00219227	0.440647	0.391	0.16	1
CIRBP	0.00662503	0.439299	0.739	0.456	1
SF1	0.0332893	0.437755	0.348	0.196	1
JAK1	0.00149258	0.437742	0.565	0.276	1
AP2A2	0.00262326	0.437675	0.261	0.088	1
ENDOD1	0.000965005	0.437024	0.304	0.101	1
RPS19	0.00129972	0.43651	0.913	0.703	1
SGCB	0.00821576	0.43607	0.304	0.128	1
KMT2A	0.0811989	0.433971	0.304	0.191	1
NPC2	0.00646104	0.433816	0.696	0.429	1
SENP6	0.130468	0.433236	0.261	0.163	1
TSR3	0.00512789	0.430574	0.304	0.124	1
GOLGB1	0.119812	0.430498	0.435	0.296	1
CSNK1A1	0.0829045	0.429532	0.391	0.26	1
ADRM1	0.00607938	0.428969	0.304	0.124	1
MAGED2	0.0564028	0.427651	0.348	0.212	1
RAB14	0.0294981	0.426768	0.391	0.231	1
RPS3	0.00373623	0.42642	0.87	0.668	1
ARFRP1	0.00051823	0.425174	0.261	0.075	1
PRDX4	0.0179272	0.424837	0.304	0.147	1
PRRC2C	0.00118933	0.422554	0.609	0.296	1
ASAP1	2.79432e-05	0.421597	0.304	0.073	0.598684
YIPF5	0.00448657	0.421134	0.261	0.096	1
SEC31A	0.0184048	0.416945	0.348	0.179	1
UXS1	0.00713747	0.416691	0.304	0.13	1
RPLP2	0.000577373	0.415769	1	0.741	1
SARS	0.0136424	0.415312	0.304	0.139	1
TLN1	0.0254137	0.414319	0.391	0.225	1
TCF25	0.0883472	0.413436	0.348	0.226	1
RPSA	0.00727324	0.410955	0.739	0.526	1
FBXL3	0.00350619	0.410609	0.261	0.092	1
ANP32B	0.00623135	0.41059	0.478	0.26	1
RPS15A	0.00732035	0.410317	0.87	0.744	1
SERPINH1	1.45066e-05	0.410267	0.304	0.071	0.310803
SDC2	0.00869559	0.409618	0.304	0.132	1
PNN	0.00707769	0.40868	0.435	0.22	1
HMGB1	0.0471096	0.408253	0.783	0.609	1
TCEA1	0.0113835	0.407124	0.478	0.274	1
IFI27L2	0.0248536	0.407048	0.261	0.122	1
GADD45B	0.0069074	0.40643	0.478	0.237	1
PROS1	2.67193e-05	0.405873	0.304	0.072	0.572461
TCEAL3	0.0174788	0.405597	0.348	0.177	1
NSRP1	0.00759085	0.405033	0.348	0.156	1
FN1	0.00120877	0.404767	0.304	0.094	1
TSPAN3	0.0376916	0.404654	0.348	0.201	1
EID1	0.00194863	0.404243	0.739	0.438	1
CDC40	0.0279469	0.402602	0.304	0.152	1
NFIC	0.0323626	0.401892	0.348	0.188	1
RPL10A	0.00291307	0.401346	0.957	0.671	1
NR4A1	0.000792093	0.401303	0.391	0.145	1
TMEM179B	0.00593133	0.400721	0.391	0.183	1
IGFBP5	1.14947e-07	0.400704	0.696	0.206	0.00246273
SON	0.0279501	0.400531	0.522	0.339	1
KDELR2	0.00229222	0.400163	0.391	0.167	1
UBE2R2	0.00154703	0.400055	0.348	0.132	1
PSMC2	0.000568427	0.398561	0.348	0.121	1
C9orf16	0.0021786	0.397743	0.478	0.224	1
GNB2	0.0217503	0.396925	0.348	0.177	1
LBH	8.87779e-05	0.395173	0.304	0.079	1
GABPB1-AS1	0.00034954	0.394889	0.261	0.072	1
PSMA1	0.0125499	0.394251	0.435	0.237	1
C11orf58	0.13886	0.391799	0.435	0.319	1
CLTB	0.0366044	0.391331	0.348	0.191	1
FBXO21	0.0335864	0.391294	0.304	0.158	1
CAP1	0.0202617	0.390982	0.391	0.22	1
RPS23	0.000622443	0.390622	1	0.863	1
LIMS1	0.00291138	0.389063	0.348	0.141	1
WSB1	0.00216118	0.388597	0.565	0.271	1
RSL1D1	0.0165126	0.388471	0.391	0.205	1
RWDD1	0.00232928	0.387866	0.565	0.286	1
CTNNAL1	0.00904154	0.387574	0.348	0.159	1
CTSC	0.033528	0.386892	0.435	0.263	1
ABHD14B	0.0668142	0.386655	0.261	0.14	1
SSR3	0.00450489	0.38541	0.478	0.243	1
HNRNPR	0.0966893	0.384791	0.348	0.236	1
PSMC3	0.0260589	0.383705	0.304	0.154	1
QKI	0.126423	0.383494	0.304	0.194	1
PABPC1	0.0193846	0.383301	0.522	0.339	1
NENF	0.001234	0.38057	0.609	0.302	1
RPS3A	0.000445306	0.378876	1	0.829	1
SFPQ	0.00109636	0.377823	0.522	0.237	1
CEBPZ	0.0160218	0.377481	0.304	0.14	1
RTRAF	0.00714937	0.377018	0.478	0.262	1
ARPC5	0.0398051	0.376878	0.391	0.235	1
RPL35A	0.00869015	0.376554	0.913	0.72	1
CCDC82	0.00970022	0.375642	0.261	0.104	1
RPL15	0.00316368	0.375476	0.957	0.744	1
CIR1	0.00195963	0.374483	0.391	0.165	1
NIPBL	0.0635308	0.373833	0.304	0.173	1
CTSO	0.000623039	0.372391	0.261	0.077	1
CASC4	0.0249059	0.370569	0.304	0.15	1
TMBIM4	0.0165569	0.369879	0.609	0.364	1
RPL13	0.00170682	0.368352	1	0.903	1
KLF9	0.0431084	0.368034	0.348	0.19	1
P4HB	0.034548	0.367379	0.348	0.194	1
NUCB2	0.0327678	0.366451	0.348	0.19	1
SMARCC2	0.027392	0.364719	0.261	0.121	1
RPL21	0.00360079	0.364078	0.957	0.822	1
CD151	0.107707	0.364024	0.391	0.247	1
RPS27	0.00551979	0.363986	1	0.75	1
RPL7A	0.00228099	0.362094	0.957	0.79	1
SRSF3	0.00172701	0.361794	0.565	0.278	1
PAXX	0.0156818	0.359639	0.261	0.109	1
DDX17	0.0162936	0.359469	0.565	0.345	1
RNF130	0.0253313	0.358935	0.261	0.12	1
SRRM2	0.0148421	0.356267	0.565	0.343	1
ARMC10	0.00566037	0.356154	0.261	0.095	1
RPL37	0.00132746	0.35578	0.913	0.733	1
NDRG2	0.0113722	0.355651	0.304	0.134	1
RPL35	0.00342444	0.353089	1	0.671	1
SPCS3	0.00249835	0.353036	0.435	0.197	1
IER2	0.0578469	0.352319	0.478	0.293	1
TM9SF1	0.00711159	0.351394	0.261	0.101	1
RPL32	0.00607793	0.350507	0.957	0.828	1
CTSL	0.0312576	0.350237	0.478	0.284	1
RPL13A	0.00051562	0.349644	1	0.776	1
BOD1L1	0.376355	0.349547	0.261	0.21	1
DLC1	0.000386138	0.348418	0.304	0.087	1
FNDC3B	0.021058	0.348415	0.261	0.114	1
JPX	0.170926	0.346108	0.304	0.204	1
PHPT1	0.00410063	0.345913	0.652	0.366	1
C14orf119	0.0138088	0.344805	0.261	0.111	1
SMIM14	0.00449505	0.343212	0.391	0.176	1
SNRPD2	0.0217085	0.343021	0.522	0.317	1
COPB1	0.0201009	0.342452	0.348	0.177	1
SPAG9	0.000107262	0.341878	0.609	0.246	1
RBPJ	0.0090352	0.341852	0.304	0.129	1
SPRY1	0.000209113	0.340618	0.304	0.086	1
SEC11A	0.0208445	0.340317	0.522	0.32	1
RPL36AL	0.0282772	0.339306	0.652	0.464	1
RPL14	0.0252315	0.339265	0.87	0.725	1
ID4	0.100128	0.337074	0.261	0.145	1
HNMT	0.00365422	0.336928	0.391	0.171	1
GYPC	0.00543344	0.335832	0.348	0.146	1
TWF1	0.0437159	0.334603	0.261	0.128	1
MTDH	0.00785182	0.334522	0.565	0.309	1
RNMT	0.0303614	0.333828	0.304	0.153	1
RAN	0.0267974	0.333717	0.522	0.313	1
UBE2I	0.00847881	0.333527	0.348	0.16	1
CZIB	0.00841621	0.333407	0.304	0.128	1
RPS11	0.00296607	0.331311	0.957	0.714	1
HDGF	0.0468162	0.331084	0.304	0.162	1
UFM1	0.00204886	0.329982	0.435	0.187	1
CALU	0.00463447	0.329464	0.304	0.12	1
PFDN1	0.0199293	0.327646	0.304	0.142	1
UBE2V1	0.0183438	0.327115	0.435	0.243	1
ARL6IP5	0.00493834	0.325617	0.565	0.301	1
RPL34	0.00523697	0.324917	1	0.841	1
EBPL	0.00648202	0.324807	0.304	0.123	1
SDF4	0.0145634	0.324566	0.348	0.167	1
TAOK1	0.00982763	0.323802	0.304	0.13	1
TAF1D	0.072958	0.323219	0.304	0.175	1
PHF3	0.162647	0.32317	0.304	0.216	1
ARF1	0.0186885	0.322775	0.522	0.31	1
PSMD12	0.112289	0.322307	0.261	0.157	1
CHMP2B	0.0164572	0.321719	0.348	0.171	1
SSR1	0.0511111	0.321597	0.304	0.163	1
CD164	0.00189048	0.321413	0.609	0.317	1
PTMS	0.0440905	0.321272	0.565	0.359	1
RACK1	0.00398352	0.321185	1	0.684	1
ILK	0.025046	0.320873	0.261	0.119	1
BRD4	0.0652974	0.319419	0.261	0.137	1
ZFR	0.0894136	0.319323	0.261	0.145	1
RPS10	0.0420865	0.318864	0.522	0.335	1
SELENOF	0.0508977	0.317651	0.348	0.206	1
PMP22	2.81345e-06	0.317644	0.391	0.092	0.0602782
PEA15	0.000342596	0.316351	0.261	0.069	1
CAST	0.0140463	0.316079	0.609	0.385	1
SEC22B	0.0243311	0.315802	0.261	0.118	1
SEPTIN2	0.171561	0.315507	0.391	0.29	1
CYB5R3	0.0246253	0.315245	0.348	0.172	1
ZFP91	0.00278809	0.314176	0.391	0.164	1
FAM3C	0.243168	0.313746	0.261	0.189	1
PBRM1	0.000799608	0.313152	0.304	0.098	1
DDAH2	0.28091	0.312321	0.261	0.189	1
SPTBN1	0.00541452	0.312267	0.609	0.33	1
DNAJC8	0.0510925	0.311472	0.391	0.236	1
CHID1	0.0863816	0.311047	0.261	0.145	1
PSMD7	0.0376677	0.310464	0.304	0.158	1
PSMC5	0.0492821	0.309876	0.435	0.261	1
EIF4A2	0.0143663	0.309672	0.609	0.374	1
LSM8	0.0388388	0.309668	0.304	0.157	1
CRTAP	0.0819579	0.309603	0.261	0.142	1
BABAM1	0.0063897	0.308739	0.261	0.098	1
NFKBIA	0.103387	0.308162	0.304	0.182	1
EIF4H	0.0800393	0.308138	0.304	0.176	1
2021-03-06	0.122231	0.308047	0.261	0.156	1
PAFAH1B1	0.111136	0.307117	0.304	0.19	1
ZHX1	0.00297038	0.306674	0.304	0.112	1
METRN	0.0692099	0.306356	0.261	0.133	1
HNRNPDL	0.0170143	0.306341	0.609	0.356	1
ANXA2	0.0231362	0.306252	0.478	0.253	1
CCDC107	0.0173756	0.30579	0.261	0.111	1
HCFC1R1	0.000502921	0.305378	0.522	0.213	1
HIKESHI	0.000536378	0.305111	0.261	0.073	1
TRA2B	0.138417	0.30505	0.261	0.159	1
RORA	0.00145468	0.304983	0.304	0.102	1
CTBP2	0.0552937	0.30356	0.261	0.132	1
AP2M1	0.196197	0.303133	0.348	0.24	1
KRTCAP2	0.0124719	0.302279	0.609	0.352	1
MBNL1	0.017099	0.302269	0.348	0.169	1
S100A13	0.136743	0.301894	0.435	0.302	1
CDC42BPA	0.0349418	0.301361	0.304	0.152	1
RPS4X	0.0159865	0.301345	0.957	0.821	1
AHNAK	0.0311253	0.300936	0.478	0.276	1
ROCK1	0.0925096	0.300548	0.304	0.182	1
ARCN1	0.0297908	0.300535	0.261	0.12	1
NUB1	0.00967937	0.300042	0.304	0.131	1
LITAF	0.282309	0.299647	0.261	0.193	1
SREK1	0.0985291	0.299157	0.261	0.147	1
COX7A1	0.0334408	0.298642	0.304	0.154	1
TEAD1	0.030511	0.298556	0.261	0.122	1
M6PR	0.0828934	0.297766	0.261	0.148	1
TMED2	0.081412	0.297753	0.304	0.181	1
GLG1	0.056776	0.297671	0.304	0.173	1
HNRNPF	0.0966883	0.297639	0.348	0.224	1
COMMD3	0.0280741	0.297363	0.261	0.121	1
UFC1	0.0304994	0.296934	0.435	0.255	1
USP16	0.0877894	0.295832	0.261	0.15	1
MRPL11	0.0452203	0.293864	0.261	0.131	1
ZMAT2	0.174749	0.293814	0.261	0.171	1
DNAJC1	0.02254	0.29339	0.348	0.173	1
RHOBTB3	0.113974	0.293369	0.261	0.148	1
GGNBP2	0.0801086	0.292217	0.304	0.173	1
NUCB1	0.0688056	0.291801	0.304	0.166	1
ARHGEF12	0.0291694	0.291729	0.348	0.18	1
KDELR1	0.0399018	0.290833	0.478	0.304	1
SH3BGRL3	0.0251762	0.290547	0.522	0.31	1
RNF13	0.31905	0.290356	0.261	0.195	1
SPCS2	0.0313666	0.289724	0.565	0.353	1
SDHAF2	0.00110159	0.28906	0.261	0.079	1
CHMP3	0.130162	0.288727	0.348	0.23	1
SDF2	0.0590021	0.288362	0.261	0.135	1
CNPY2	0.075424	0.288246	0.391	0.243	1
PSMD11	0.0144942	0.288185	0.304	0.134	1
MBTPS1	0.0180479	0.287812	0.304	0.143	1
LDB2	0.0011658	0.287109	0.261	0.074	1
TMEM258	0.0267752	0.286964	0.478	0.291	1
RPL6	0.0458932	0.286912	0.913	0.754	1
DYNC1H1	0.026348	0.286563	0.348	0.182	1
BZW1	0.00877355	0.286204	0.478	0.248	1
RTN3	0.169943	0.285201	0.304	0.212	1
H3F3A	0.0499469	0.284215	0.87	0.63	1
RPS25	0.0387834	0.283915	0.913	0.783	1
HNRNPK	0.0560565	0.283241	0.609	0.392	1
CREBRF	0.136984	0.282668	0.261	0.155	1
UBE2J1	0.0139233	0.282379	0.261	0.106	1
RBM25	0.0416506	0.281701	0.391	0.228	1
XIST	0.00236257	0.281129	0.609	0.302	1
NME2	0.0286534	0.280929	0.739	0.525	1
SUGT1	0.143896	0.280904	0.304	0.199	1
SELENOW	0.0163479	0.280537	0.609	0.386	1
SETX	0.0145083	0.280233	0.304	0.135	1
YWHAZ	0.0609959	0.279815	0.478	0.306	1
USP9X	0.0656167	0.27968	0.261	0.135	1
RNH1	0.103765	0.279626	0.348	0.214	1
SH3BP5	0.00356316	0.278814	0.348	0.129	1
PPP1R15A	0.00906078	0.278583	0.304	0.124	1
MTCH1	0.136936	0.277382	0.304	0.191	1
MCTS1	0.0900892	0.277292	0.261	0.146	1
IK	0.0483909	0.276373	0.391	0.227	1
RBM39	0.0469084	0.276181	0.522	0.339	1
CHD4	0.0862618	0.275744	0.304	0.181	1
AK3	0.117697	0.27399	0.304	0.193	1
TNRC6B	0.113865	0.273815	0.304	0.19	1
UBA52	0.0224832	0.273222	0.913	0.682	1
ACTR3	0.0465089	0.273213	0.348	0.196	1
GCC2	0.120064	0.272248	0.391	0.262	1
JKAMP	0.00244787	0.2722	0.261	0.086	1
TSPYL1	0.0593844	0.271995	0.348	0.204	1
RALA	0.0234747	0.271929	0.261	0.115	1
SRRM1	0.0637158	0.271541	0.478	0.313	1
LEPROT	0.316866	0.271536	0.435	0.36	1
BICC1	0.0326253	0.271173	0.348	0.182	1
USP47	0.0183097	0.271113	0.261	0.109	1
RPL3	0.0991523	0.270672	0.913	0.798	1
RABAC1	0.188565	0.269693	0.435	0.343	1
SCAF11	0.105313	0.26914	0.391	0.264	1
RPL7L1	0.145354	0.268536	0.261	0.16	1
PSMD8	0.0901959	0.267697	0.391	0.264	1
WASF2	0.0899011	0.267153	0.348	0.211	1
KLF3	0.0756422	0.266592	0.261	0.139	1
SMC1A	0.0354324	0.266088	0.261	0.121	1
RPN2	0.05131	0.265153	0.348	0.202	1
RPL11	0.0149537	0.265145	0.957	0.822	1
RPL24	0.009573	0.264919	0.913	0.767	1
RPS17	0.115951	0.264843	0.739	0.589	1
CRIM1	0.295536	0.264342	0.261	0.192	1
RPS16	0.016311	0.263945	0.913	0.73	1
RPS24	0.00686105	0.26342	1	0.846	1
NUCKS1	0.0375197	0.263223	0.696	0.498	1
PBX1	0.0138568	0.263016	0.391	0.189	1
ITPRID2	0.008391	0.262469	0.348	0.151	1
SLTM	0.0850899	0.262304	0.348	0.219	1
PTGES3	0.172268	0.262172	0.478	0.39	1
PSIP1	0.0481685	0.262009	0.348	0.193	1
RB1CC1	0.0243662	0.261696	0.304	0.145	1
RPL39	0.018338	0.260969	0.957	0.74	1
LSM14A	0.0315426	0.258978	0.304	0.153	1
UBE2B	0.229394	0.258722	0.348	0.256	1
EIF2S3	0.0886884	0.257908	0.348	0.212	1
CHPT1	0.0804206	0.257637	0.261	0.143	1
MYDGF	0.135903	0.256013	0.261	0.16	1
EIF3M	0.0275442	0.255912	0.391	0.216	1
CBX3	0.205332	0.254802	0.304	0.219	1
CFAP36	0.0668401	0.254167	0.304	0.172	1
RPL38	0.0159818	0.25397	0.87	0.591	1
RPS21	0.0197203	0.253192	0.87	0.613	1
RPL41	0.0175452	0.253124	1	0.899	1
YBX3	0.383201	0.252709	0.304	0.244	1
RTL8C	0.0126563	0.252653	0.348	0.161	1
RSRP1	0.0841431	0.252533	0.304	0.179	1
RPL36	0.015311	0.251933	0.87	0.653	1
H3F3B	0.00384914	0.251885	0.957	0.586	1
LMAN1	0.397487	0.250361	0.348	0.29	1
CPNE3	0.0693805	0.250182	0.391	0.246	1
EEF2	0.113853	0.250004	0.609	0.442	1
SARAF	0.727076	-0.250215	0.348	0.362	1
GABARAPL2	0.628746	-0.25024	0.348	0.378	1
SCAND1	0.350116	-0.250349	0.217	0.326	1
ZCRB1	0.651874	-0.251628	0.217	0.253	1
TPM3	0.628478	-0.253674	0.261	0.305	1
SLC25A3	0.487253	-0.254385	0.435	0.503	1
GRHPR	0.912849	-0.258835	0.261	0.262	1
GSTO1	0.764777	-0.260528	0.304	0.323	1
TRMT112	0.649658	-0.265105	0.304	0.335	1
SUMO2	0.691451	-0.265326	0.522	0.492	1
PKM	0.595653	-0.268278	0.261	0.301	1
HSPA1A	0.552702	-0.274395	0.348	0.269	1
COPE	0.373038	-0.27561	0.174	0.257	1
COX7A2	0.814167	-0.275707	0.565	0.481	1
CTSB	0.834227	-0.276437	0.261	0.276	1
TXNDC17	0.531238	-0.277155	0.261	0.336	1
ZNHIT1	0.388764	-0.277544	0.261	0.34	1
MMP24OS	0.997026	-0.28132	0.348	0.316	1
SRSF9	0.506959	-0.281649	0.261	0.304	1
ST13	0.631402	-0.282659	0.435	0.47	1
GTF2I	0.388775	-0.285215	0.217	0.294	1
ANXA7	0.187071	-0.289377	0.13	0.265	1
C18orf32	0.437021	-0.289833	0.261	0.32	1
PARK7	0.302352	-0.29093	0.391	0.467	1
NDUFA11	0.49426	-0.295501	0.391	0.461	1
C1QBP	0.737184	-0.296057	0.261	0.278	1
BLVRB	0.314157	-0.296842	0.174	0.279	1
HNRNPC	0.279289	-0.300361	0.217	0.33	1
HNRNPD	0.706885	-0.301619	0.261	0.275	1
TMEM176B	0.775777	-0.301652	0.304	0.312	1
HSPA8	0.709353	-0.302768	0.435	0.408	1
PGK1	0.605763	-0.303475	0.348	0.377	1
TGOLN2	0.257607	-0.305466	0.174	0.295	1
COX14	0.414543	-0.308761	0.261	0.323	1
DNAJA1	0.874382	-0.309183	0.304	0.295	1
ATP5MG	0.6453	-0.30955	0.652	0.566	1
ATP5F1C	0.576268	-0.309938	0.435	0.438	1
CISD1	0.319973	-0.311852	0.174	0.277	1
SRSF5	0.515132	-0.311867	0.304	0.34	1
MZT2B	0.574771	-0.312421	0.304	0.34	1
HADHA	0.553805	-0.312838	0.261	0.305	1
AIG1	0.170947	-0.313394	0.13	0.27	1
UQCRC2	0.537429	-0.317107	0.217	0.261	1
ECH1	0.282702	-0.318686	0.217	0.337	1
PSMA2	0.534516	-0.321468	0.261	0.307	1
MDH2	0.801993	-0.324165	0.304	0.299	1
ATP5PF	0.717147	-0.32577	0.696	0.584	1
UQCRQ	0.686805	-0.327108	0.522	0.494	1
CYC1	0.490528	-0.330921	0.217	0.27	1
MRPL34	0.29921	-0.332311	0.174	0.276	1
EIF3H	0.312675	-0.332358	0.217	0.319	1
ATP6V1G1	0.446356	-0.33461	0.435	0.486	1
ATP6V0B	0.727329	-0.339843	0.348	0.339	1
ARHGAP29	0.345561	-0.340028	0.174	0.267	1
PRDX6	0.603113	-0.340299	0.435	0.426	1
CSTB	0.47736	-0.341394	0.304	0.353	1
CBR1	0.469305	-0.34315	0.217	0.269	1
AKAP9	0.515968	-0.34403	0.261	0.3	1
EIF4G2	0.568324	-0.346315	0.304	0.337	1
MRPL20	0.317846	-0.346988	0.261	0.363	1
CAMK2N1	0.574974	-0.347645	0.348	0.363	1
H2AFZ	0.309268	-0.352846	0.217	0.319	1
SNU13	0.409364	-0.354036	0.261	0.328	1
GCSH	0.806684	-0.358856	0.348	0.345	1
RBX1	0.44273	-0.360991	0.261	0.316	1
CLTA	0.360045	-0.361532	0.304	0.386	1
MGST3	0.483127	-0.362487	0.609	0.532	1
SF3B5	0.444639	-0.362976	0.217	0.276	1
TMEM230	0.231972	-0.365732	0.174	0.281	1
NDUFA13	0.530774	-0.367537	0.652	0.551	1
UQCRB	0.244315	-0.37477	0.652	0.652	1
ISCU	0.244491	-0.379249	0.348	0.448	1
ANXA4	0.276263	-0.380096	0.174	0.27	1
SMDT1	0.422509	-0.380467	0.304	0.358	1
HIST1H4C	0.297808	-0.384311	0.174	0.262	1
SOD1	0.457525	-0.38635	0.609	0.596	1
PTGR1	0.57366	-0.387008	0.261	0.302	1
HADHB	0.207204	-0.387287	0.174	0.302	1
BEX3	0.708615	-0.39471	0.478	0.42	1
SELENOH	0.494763	-0.396364	0.304	0.348	1
MDH1	0.59834	-0.396493	0.348	0.362	1
NDUFB10	0.626673	-0.397614	0.435	0.418	1
RDX	0.535305	-0.401139	0.261	0.303	1
TALDO1	0.417222	-0.401374	0.217	0.283	1
RNF181	0.50747	-0.40323	0.217	0.266	1
HMGN3	0.655796	-0.403442	0.391	0.379	1
TIMM13	0.162619	-0.405518	0.13	0.257	1
BNIP3	0.585202	-0.406564	0.304	0.339	1
GADD45A	0.0702834	-0.408608	0.087	0.253	1
SRP14	0.28808	-0.410072	0.783	0.68	1
COX17	0.101887	-0.41125	0.13	0.296	1
GSTM3	0.646312	-0.411988	0.348	0.256	1
CAMTA1	0.266532	-0.414721	0.217	0.314	1
SUMO1	0.437462	-0.425128	0.261	0.306	1
ROMO1	0.293355	-0.427203	0.174	0.267	1
PRR13	0.210837	-0.428064	0.217	0.319	1
ATP5MC2	0.273354	-0.428166	0.565	0.557	1
MRPL41	0.223011	-0.429973	0.217	0.337	1
ANAPC16	0.193371	-0.433449	0.217	0.335	1
SYPL1	0.231051	-0.436831	0.174	0.273	1
ATP5MC1	0.45116	-0.437488	0.348	0.381	1
PHYH	0.303997	-0.440428	0.174	0.27	1
NDUFS4	0.167578	-0.443656	0.13	0.252	1
PHB	0.544314	-0.445856	0.261	0.289	1
BDH2	0.466497	-0.447702	0.304	0.36	1
DAB2	0.537707	-0.448036	0.391	0.406	1
HSPD1	0.205839	-0.451344	0.435	0.529	1
TSC22D1	0.697154	-0.455549	0.304	0.314	1
SAP18	0.175353	-0.455621	0.348	0.475	1
SDHD	0.349088	-0.457549	0.261	0.333	1
VAPA	0.243466	-0.45865	0.217	0.312	1
MPC1	0.373986	-0.461535	0.304	0.358	1
NDUFB7	0.185605	-0.461616	0.304	0.423	1
TMCO1	0.21577	-0.465212	0.174	0.268	1
NAA38	0.212251	-0.465342	0.174	0.283	1
AURKAIP1	0.358895	-0.465595	0.304	0.37	1
ATP5ME	0.161979	-0.465897	0.304	0.438	1
SRI	0.110135	-0.467097	0.13	0.278	1
SRP9	0.166645	-0.467646	0.217	0.346	1
NDUFA12	0.196156	-0.468739	0.217	0.318	1
SCP2	0.343756	-0.471345	0.348	0.405	1
COX6A1	0.147502	-0.473394	0.522	0.566	1
ARPC3	0.211775	-0.474703	0.304	0.415	1
ENO1	0.239073	-0.475379	0.348	0.433	1
MRPS24	0.168221	-0.476512	0.174	0.291	1
BAG1	0.118522	-0.478403	0.13	0.279	1
NDUFB4	0.219586	-0.47954	0.304	0.409	1
TMBIM6	0.150329	-0.48607	0.565	0.588	1
HLA-B	0.980447	-0.486873	0.478	0.422	1
SYNE2	0.574665	-0.490769	0.391	0.389	1
COX4I1	0.164858	-0.49393	0.739	0.655	1
MOCS2	0.226194	-0.494862	0.174	0.269	1
HLA-E	0.191291	-0.506901	0.522	0.333	1
ATP5F1E	0.0813303	-0.508275	0.652	0.688	1
PCBD1	0.143368	-0.510131	0.174	0.318	1
TMEM141	0.204591	-0.510317	0.174	0.275	1
TMEM14B	0.140267	-0.517577	0.174	0.307	1
MRPL57	0.140822	-0.518102	0.174	0.319	1
SNHG8	0.249748	-0.5232	0.217	0.304	1
UBB	0.0712527	-0.52508	0.609	0.64	1
SDHC	0.132954	-0.526393	0.217	0.356	1
NDUFS7	0.126312	-0.526648	0.174	0.321	1
ASAH1	0.0669767	-0.527488	0.174	0.36	1
NDUFA5	0.0970238	-0.529512	0.217	0.375	1
RTN4	0.0953316	-0.530205	0.391	0.517	1
S100A6	0.709935	-0.531569	0.652	0.519	1
UQCR11	0.166666	-0.537515	0.391	0.476	1
TMED4	0.116453	-0.539421	0.13	0.265	1
COA3	0.0884628	-0.539521	0.174	0.339	1
MT-ATP8	0.126391	-0.539586	0.261	0.42	1
GHITM	0.145439	-0.543364	0.261	0.394	1
PRDX2	0.11073	-0.55063	0.304	0.453	1
FTH1	0.117646	-0.55733	1	0.944	1
LRRFIP1	0.0264237	-0.563205	0.043	0.253	1
PSMB6	0.0647038	-0.563501	0.13	0.315	1
IDH2	0.0709588	-0.563868	0.087	0.254	1
TOMM5	0.218436	-0.566219	0.174	0.269	1
HINT2	0.109796	-0.566454	0.13	0.268	1
ATP6V1F	0.167836	-0.568685	0.304	0.405	1
COX6C	0.099811	-0.575557	0.478	0.551	1
ATP5PD	0.275042	-0.576885	0.391	0.423	1
NDUFB9	0.0987667	-0.578686	0.217	0.365	1
NDUFA7	0.083762	-0.58114	0.13	0.292	1
NDUFB2	0.109763	-0.583721	0.435	0.533	1
NDUFS6	0.0968964	-0.583878	0.217	0.374	1
PPA1	0.102807	-0.587445	0.13	0.28	1
SH3YL1	0.105844	-0.587574	0.13	0.278	1
ADI1	0.206919	-0.59144	0.304	0.42	1
AKR1A1	0.323817	-0.592334	0.261	0.326	1
TMEM176A	0.311578	-0.594101	0.261	0.327	1
APRT	0.0500284	-0.597514	0.087	0.274	1
MT1F	0.787635	-0.600935	0.391	0.35	1
UQCRH	0.16668	-0.601166	0.478	0.507	1
HIPK2	0.0262057	-0.60562	0.043	0.251	1
PNKD	0.0359467	-0.606476	0.087	0.289	1
GLRX5	0.061763	-0.607082	0.13	0.304	1
SLC25A4	0.0506657	-0.609737	0.087	0.269	1
COX5A	0.201876	-0.612493	0.348	0.409	1
SMS	0.0197798	-0.613298	0.043	0.268	1
HERPUD1	0.0509955	-0.614898	0.13	0.327	1
ATP5MF	0.0992022	-0.624167	0.217	0.366	1
APP	0.241706	-0.624219	0.391	0.439	1
CIAO2B	0.124568	-0.625201	0.174	0.303	1
BLOC1S1	0.0601723	-0.625693	0.174	0.36	1
ADIRF	0.387164	-0.626735	0.348	0.389	1
DECR1	0.0761761	-0.63026	0.13	0.287	1
ATP6V1D	0.115189	-0.631212	0.174	0.303	1
ATP5PB	0.130455	-0.63198	0.217	0.334	1
TPI1	0.0551205	-0.639145	0.304	0.477	1
GSTK1	0.0298656	-0.642939	0.087	0.296	1
ARL6IP1	0.0386236	-0.643923	0.13	0.32	1
GAPDH	0.0273269	-0.646556	0.826	0.767	1
COX6B1	0.0658007	-0.647928	0.435	0.537	1
CAT	0.0346472	-0.649211	0.087	0.294	1
SPINT2	0.0540699	-0.650762	0.13	0.311	1
CHCHD10	0.152325	-0.654732	0.435	0.482	1
MT-ND4	6.99932e-05	-0.656689	1	1	1
NDUFA4	0.0344586	-0.657324	0.739	0.686	1
ATP5F1A	0.0640779	-0.657547	0.261	0.434	1
SEPHS2	0.0483565	-0.660855	0.087	0.275	1
COBLL1	0.0547081	-0.665188	0.087	0.253	1
MICOS10	0.0558882	-0.667826	0.261	0.424	1
DBI	0.126154	-0.671017	0.391	0.485	1
ATP5IF1	0.0646734	-0.671529	0.435	0.546	1
ATP5F1D	0.0816983	-0.671807	0.478	0.537	1
UQCR10	0.105908	-0.676062	0.391	0.475	1
DNPH1	0.126871	-0.681123	0.217	0.356	1
METTL9	0.0363681	-0.681544	0.087	0.282	1
MT-ND3	3.11205e-05	-0.681759	1	0.999	0.666757
ALDH2	0.160899	-0.68181	0.261	0.377	1
NDRG1	0.0556534	-0.682267	0.087	0.257	1
MT-CYB	0.000135162	-0.687202	1	1	1
FAM107B	0.0214931	-0.689633	0.043	0.257	1
S100A10	0.000901522	-0.691243	0.13	0.523	1
NDUFB1	0.0436661	-0.693948	0.174	0.369	1
CLU	0.17999	-0.694838	0.174	0.29	1
MTRNR2L12	0.0465643	-0.70379	0.522	0.621	1
DDT	0.0499562	-0.704704	0.304	0.464	1
NDUFAB1	0.0632939	-0.708301	0.217	0.377	1
MT-ATP6	4.90624e-05	-0.712027	1	1	1
NDUFS5	0.0443152	-0.712375	0.304	0.466	1
GPX4	0.0297065	-0.715575	0.478	0.573	1
PRDX1	0.0391519	-0.717839	0.565	0.618	1
COX7C	0.00915882	-0.719768	0.652	0.722	1
GLS	0.0324126	-0.719815	0.13	0.341	1
COX8A	0.0726032	-0.721923	0.522	0.547	1
MT-ND1	6.08876e-05	-0.722853	1	0.996	1
NDUFB5	0.0158673	-0.737701	0.087	0.322	1
ECI1	0.0118467	-0.739623	0.043	0.289	1
CYSTM1	0.0419944	-0.740542	0.391	0.514	1
PRXL2A	0.0160143	-0.742284	0.043	0.256	1
VAMP8	0.0103568	-0.747726	0.087	0.36	1
TOMM6	0.00942595	-0.756097	0.087	0.352	1
MT-ND5	5.45448e-05	-0.758887	0.957	0.981	1
NDUFA1	0.0423396	-0.76247	0.304	0.462	1
NDUFA2	0.0344462	-0.762764	0.174	0.377	1
HSPA9	0.0101106	-0.764907	0.043	0.286	1
PEBP1	0.0161487	-0.765264	0.87	0.767	1
NDUFV2	0.0443543	-0.765516	0.217	0.389	1
ATP5MD	0.0248945	-0.771071	0.304	0.473	1
MT-CO2	2.28712e-06	-0.772296	1	1	0.0490014
MT-ND2	3.25662e-05	-0.773176	1	0.999	0.697732
COX20	0.0257613	-0.773815	0.087	0.284	1
PCSK1N	0.0891091	-0.774098	0.174	0.325	1
ATOX1	0.0541965	-0.777549	0.217	0.394	1
MT-CO1	2.40406e-06	-0.781511	1	1	0.0515069
TXN	0.0642476	-0.794422	0.522	0.629	1
MT-ND4L	0.00107534	-0.795459	0.696	0.822	1
MT-CO3	9.33461e-06	-0.795489	1	1	0.199994
SAT2	0.0836585	-0.811641	0.217	0.366	1
NDUFB3	0.0308965	-0.81308	0.174	0.362	1
ACADM	0.0382608	-0.824931	0.13	0.322	1
ECI2	0.0660987	-0.827109	0.174	0.329	1
PLAAT3	0.0257648	-0.828628	0.087	0.296	1
TSTD1	0.00752883	-0.849921	0.043	0.307	1
COX7B	0.0184331	-0.86743	0.391	0.55	1
IMPA2	0.0195122	-0.874937	0.087	0.303	1
BHMT2	0.0244766	-0.880648	0.13	0.351	1
GNG11	0.261798	-0.889875	0.174	0.255	1
MRPS36	0.0079044	-0.89132	0.043	0.293	1
CA2	0.0140424	-0.920521	0.043	0.277	1
COX5B	0.00917424	-0.92885	0.478	0.598	1
CRYL1	0.0180082	-0.941413	0.13	0.357	1
ACAA1	0.0206903	-0.941935	0.087	0.306	1
BRI3	0.0108579	-0.944535	0.304	0.506	1
SAT1	0.0240661	-0.947756	0.391	0.532	1
ETFB	0.0235483	-0.956944	0.217	0.417	1
SLC25A5	0.0246546	-0.962518	0.391	0.532	1
CMBL	0.0210865	-0.964919	0.174	0.406	1
LAMTOR5	0.0146064	-0.973286	0.348	0.55	1
UQCRFS1	0.00987402	-0.981367	0.13	0.362	1
HINT1	0.000702161	-0.98307	0.391	0.661	1
CYCS	0.00837311	-0.983539	0.087	0.331	1
PRDX3	0.00711894	-0.989202	0.13	0.388	1
CYB5A	0.00943802	-0.994316	0.522	0.65	1
KRT18	0.00458405	-0.996263	0	0.265	1
MGST1	0.0184522	-0.996498	0.087	0.313	1
HSPE1	0.00989589	-1.01397	0.348	0.538	1
FTL	0.250946	-1.01412	1	0.947	1
DCXR	0.0673389	-1.01614	0.217	0.383	1
CTSH	0.00279389	-1.02328	0	0.288	1
TNFSF10	0.0136595	-1.02374	0.043	0.268	1
SLC3A1	0.00577104	-1.04363	0.043	0.322	1
ATP5MC3	0.00475398	-1.05102	0.391	0.571	1
NDUFS8	0.00194744	-1.05178	0.043	0.355	1
HLA-DRA	0.0318512	-1.094	0.087	0.291	1
SUCLG1	0.0138938	-1.09774	0.261	0.482	1
EZR	0.00155173	-1.11945	0	0.314	1
ACAA2	0.00179457	-1.13167	0.043	0.367	1
GLRX	0.00174719	-1.16184	0.043	0.368	1
RIDA	0.0113839	-1.16287	0.13	0.377	1
PEPD	0.0070008	-1.16872	0.087	0.354	1
NDUFC1	0.000631293	-1.17177	0.13	0.481	1
PDZK1	0.00484982	-1.22161	0.043	0.319	1
HLA-DRB1	0.0215363	-1.23001	0.043	0.251	1
CD9	0.00393592	-1.25937	0.087	0.364	1
LDHB	0.000843815	-1.26383	0.609	0.671	1
ASS1	0.00992574	-1.27223	0.043	0.284	1
BBOX1	0.00519556	-1.31017	0.043	0.316	1
OCIAD2	0.000752452	-1.32082	0.043	0.392	1
MPC2	0.000221092	-1.33666	0.043	0.434	1
EPCAM	0.00125767	-1.33946	0	0.322	1
RBP5	0.00118576	-1.35048	0.043	0.39	1
ACAT1	0.000535168	-1.40601	0.13	0.472	1
C11orf54	0.00231006	-1.41794	0.087	0.382	1
BHMT	0.00556429	-1.42959	0.043	0.312	1
SMIM24	0.00117772	-1.4296	0	0.325	1
ACSM2A	0.00600623	-1.43019	0	0.253	1
APOE	0.0286163	-1.45102	0.391	0.522	1
ALDH6A1	0.00141602	-1.45277	0.043	0.359	1
CD74	0.0358521	-1.45511	0.174	0.364	1
ATP1A1	0.00101091	-1.49255	0.043	0.375	1
ECHS1	0.000150427	-1.49969	0.043	0.461	1
CRYAB	0.00339717	-1.51285	0.261	0.516	1
CD24	0.000714335	-1.55919	0	0.346	1
GPX3	0.239995	-1.56814	0.565	0.531	1
MT1G	0.00054214	-1.58551	0.391	0.697	1
FBP1	0.000576684	-1.68666	0	0.355	1
GSTA1	0.00178196	-1.70541	0.087	0.416	1
NAT8	0.00133257	-1.8174	0	0.32	1
MIOX	0.00205495	-1.82515	0.043	0.35	1
GSTA2	0.0050115	-1.88705	0	0.261	1
ATP1B1	0.000246396	-1.93692	0.217	0.538	1
PCK1	0.000518223	-2.0026	0	0.359	1
UGT2B7	0.00130935	-2.02461	0	0.321	1
DEFB1	0.00663479	-2.08728	0.043	0.303	1
PDZK1IP1	0.000198382	-2.12565	0.087	0.468	1
CXCL14	0.000129321	-2.15703	0.13	0.507	1
MT1H	0.00085695	-2.16396	0.174	0.484	1
GATM	0.000105423	-2.19985	0.043	0.458	1
SPP1	0.000115976	-2.30627	0.087	0.483	1
ALDOB	0.00130518	-2.31348	0.174	0.48	1
FXYD2	9.36215e-08	-2.53887	0.391	0.771	0.00200584

## Sheet: Myofibroblast cluster
Dataset S3: Markers of non-immune cell clusters from normal cell atlas, Related to Figure 4
Myofibroblast cluster
	p_val	avg_logFC	pct.1	pct.2	p_val_adj
RGS5	0	3.62075	0.852	0.026	0
TAGLN	0	3.35421	0.814	0.034	0
C11orf96	0	3.04642	0.777	0.04	0
ACTA2	0	2.98271	0.727	0.022	0
MYL9	0	2.64542	0.828	0.104	0
TPM2	0	2.51671	0.742	0.023	0
MYH11	0	2.4069	0.559	0.005	0
BGN	0	2.22256	0.684	0.023	0
CALD1	6.95654e-283	2.00705	0.904	0.303	1.49044e-278
LGALS1	0	2.00069	0.811	0.156	0
RERGL	0	1.98958	0.469	0.002	0
CRIP1	2.13039e-277	1.97947	0.664	0.121	4.56436e-273
CPE	0	1.9608	0.625	0.053	0
PLAC9	0	1.92842	0.605	0.029	0
MGP	0	1.85407	0.842	0.138	0
MCAM	0	1.81774	0.58	0.034	0
HES4	0	1.81216	0.588	0.063	0
ADIRF	4.26573e-178	1.78419	0.834	0.364	9.13933e-174
PLN	0	1.73781	0.324	0.002	0
PDGFRB	0	1.70291	0.535	0.008	0
NDUFA4L2	0	1.70084	0.504	0.006	0
CAV1	0	1.6988	0.635	0.075	0
ID3	1.75841e-193	1.68127	0.707	0.194	3.76739e-189
VIM	1.41787e-236	1.66726	0.846	0.258	3.0378e-232
MUSTN1	0	1.6577	0.414	0.003	0
ECRG4	7.13654e-260	1.61654	0.447	0.05	1.529e-255
FRZB	0	1.61626	0.473	0.005	0
TM4SF1	9.1974e-169	1.57816	0.586	0.141	1.97054e-164
SEPTIN7	2.71613e-156	1.49134	0.766	0.335	5.8193e-152
GJA4	0	1.47732	0.457	0.024	0
MYLK	1.14337e-225	1.41537	0.564	0.101	2.44967e-221
LBH	2.41182e-252	1.4058	0.473	0.058	5.16733e-248
SLIT3	0	1.4054	0.463	0.013	0
ZEB2	0	1.39116	0.482	0.038	0
GADD45B	6.95206e-84	1.38994	0.549	0.221	1.48948e-79
NOTCH3	0	1.37544	0.455	0.018	0
CARMN	0	1.35851	0.375	0.003	0
CSRP2	5.96094e-182	1.35414	0.533	0.107	1.27713e-177
LHFPL6	0	1.34277	0.471	0.036	0
ADAMTS1	1.93639e-142	1.33096	0.441	0.09	4.14871e-138
IGFBP7	9.94768e-148	1.33003	0.924	0.566	2.13129e-143
MFGE8	0	1.3231	0.434	0.011	0
FLNA	1.74515e-163	1.31732	0.488	0.101	3.73897e-159
NRARP	3.90583e-291	1.30433	0.393	0.031	8.36823e-287
NR2F2	5.63349e-113	1.30249	0.623	0.244	1.20698e-108
JUNB	5.23242e-89	1.28854	0.564	0.218	1.12105e-84
JAG1	5.12475e-205	1.27407	0.492	0.081	1.09798e-200
NR4A1	7.06624e-108	1.26632	0.461	0.128	1.51394e-103
PTP4A3	0	1.2517	0.336	0.017	0
GUCY1A1	1.04473e-211	1.21973	0.443	0.063	2.23833e-207
PALLD	2.68847e-166	1.21179	0.432	0.076	5.76004e-162
TIMP3	1.23003e-194	1.21018	0.818	0.25	2.63535e-190
COX4I2	0	1.20133	0.363	0.004	0
TINAGL1	2.45494e-157	1.19877	0.555	0.136	5.2597e-153
TPM1	9.05271e-85	1.18549	0.635	0.294	1.93954e-80
FILIP1L	1.16987e-193	1.16897	0.338	0.036	2.50644e-189
TSC22D1	4.79605e-79	1.16189	0.619	0.298	1.02755e-74
MAP1B	0	1.15735	0.398	0.023	0
TBX2	2.59971e-206	1.14235	0.406	0.052	5.56989e-202
H3F3B	1.53754e-119	1.1422	0.879	0.571	3.29418e-115
SYNPO2	0	1.13001	0.348	0.007	0
KANK2	1.47098e-204	1.12616	0.4	0.051	3.15158e-200
CRISPLD2	0	1.10573	0.291	0.006	0
SPARCL1	1.05672e-146	1.09843	0.631	0.162	2.26402e-142
EPAS1	2.3631e-155	1.08553	0.625	0.156	5.06295e-151
ROCK1	1.76767e-94	1.08424	0.496	0.165	3.78724e-90
TIMP1	1.06324e-123	1.08424	0.533	0.143	2.27799e-119
RHOB	2.20868e-88	1.08207	0.561	0.216	4.73209e-84
ISYNA1	2.40875e-190	1.07619	0.375	0.049	5.16075e-186
PPP1R12A	1.27359e-91	1.06258	0.469	0.152	2.72867e-87
HOPX	0	1.05633	0.309	0.011	0
ANGPT2	0	1.05616	0.324	0.008	0
UTRN	5.68859e-102	1.04802	0.596	0.215	1.21878e-97
NRGN	0	1.03692	0.344	0.015	0
CSRP1	2.68949e-107	1.03072	0.424	0.106	5.76222e-103
FXYD1	0	1.02836	0.322	0.007	0
MAP3K20	7.54703e-242	1.02536	0.34	0.028	1.61695e-237
NTRK3	0	1.02457	0.279	0.005	0
PPP1R14A	3.58567e-213	1.01773	0.4	0.045	7.6823e-209
MEF2C	6.14814e-150	1.01009	0.504	0.106	1.31724e-145
FOXC2	0	1.0081	0.324	0.003	0
S100A4	3.03238e-41	0.997069	0.367	0.153	6.49687e-37
NR2F1	8.11949e-137	0.995959	0.393	0.072	1.7396e-132
PMEPA1	2.43092e-155	0.992776	0.342	0.049	5.20825e-151
KCNE4	0	0.987108	0.262	0.007	0
CAVIN1	8.97898e-105	0.98007	0.434	0.11	1.92375e-100
PDE5A	9.06921e-214	0.979155	0.273	0.019	1.94308e-209
PTN	7.8201e-170	0.967158	0.283	0.028	1.67546e-165
ID4	6.38632e-69	0.963789	0.4	0.132	1.36827e-64
NR4A2	1.248e-152	0.94788	0.256	0.026	2.67385e-148
BTG1	3.35216e-57	0.943462	0.596	0.322	7.182e-53
FOS	6.01616e-47	0.939563	0.512	0.241	1.28896e-42
TBX2-AS1	2.07091e-155	0.934218	0.32	0.042	4.43693e-151
PPP1R12B	1.76584e-131	0.933957	0.293	0.042	3.7833e-127
DST	6.65107e-74	0.925544	0.484	0.183	1.42499e-69
RCAN2	6.29334e-135	0.921128	0.328	0.051	1.34835e-130
ID1	1.61593e-82	0.916963	0.594	0.227	3.46213e-78
ACTB	7.73811e-101	0.914903	0.891	0.647	1.65789e-96
EBF1	4.80271e-215	0.913805	0.348	0.033	1.02898e-210
DSTN	8.23884e-43	0.904503	0.732	0.552	1.76517e-38
MSRB3	6.48041e-208	0.904164	0.287	0.022	1.38843e-203
ZFHX3	3.87693e-90	0.903743	0.385	0.102	8.30633e-86
EDNRA	0	0.90219	0.275	0.003	0
PDGFA	1.31187e-80	0.90196	0.311	0.075	2.81068e-76
TPM4	2.97342e-89	0.898912	0.51	0.165	6.37055e-85
NIBAN1	0	0.898324	0.314	0.015	0
SELENOM	1.22623e-66	0.896018	0.592	0.283	2.6272e-62
DBNDD2	3.48883e-118	0.894085	0.357	0.071	7.47481e-114
COL1A2	1.03093e-230	0.886099	0.252	0.014	2.20876e-226
CAVIN3	5.33857e-96	0.883306	0.402	0.102	1.14379e-91
CD46	2.59384e-47	0.871681	0.549	0.315	5.5573e-43
GUCY1B1	2.58383e-143	0.871206	0.293	0.038	5.53586e-139
PGF	0	0.868011	0.266	0.004	0
ITGA1	3.89494e-99	0.85243	0.361	0.08	8.34492e-95
MALAT1	4.24749e-90	0.846817	0.953	0.62	9.10025e-86
TMSB4X	5.51391e-89	0.844558	0.84	0.427	1.18136e-84
H1FX	4.61078e-57	0.84432	0.457	0.189	9.8786e-53
ITGB1	3.11883e-71	0.843377	0.645	0.327	6.68209e-67
CRIM1	1.94265e-45	0.833209	0.408	0.181	4.16213e-41
DLC1	9.49931e-107	0.829757	0.361	0.073	2.03523e-102
RRAS	4.13504e-75	0.8295	0.375	0.109	8.85932e-71
TLN1	2.43226e-65	0.825937	0.5	0.21	5.21112e-61
LTBP1	1.50268e-180	0.822911	0.314	0.032	3.21949e-176
INPP4B	1.36006e-97	0.821534	0.252	0.041	2.91392e-93
KLHL23	6.61707e-166	0.816053	0.264	0.025	1.41771e-161
PHLDA1	3.13321e-82	0.8151	0.283	0.06	6.71289e-78
SPARC	1.61364e-103	0.811219	0.559	0.162	3.45723e-99
DUSP1	1.21757e-44	0.810134	0.512	0.256	2.60864e-40
TGFB1I1	5.25441e-171	0.807718	0.295	0.031	1.12576e-166
EDIL3	1.06911e-166	0.806593	0.314	0.036	2.29056e-162
ARHGEF17	5.00791e-173	0.801703	0.254	0.022	1.07294e-168
MYH9	6.22405e-54	0.801356	0.426	0.174	1.3335e-49
CALM2	3.69534e-69	0.800124	0.756	0.463	7.91727e-65
CEBPD	3.0717e-23	0.799537	0.43	0.258	6.58111e-19
SELENOW	1.6743e-49	0.793282	0.611	0.374	3.5872e-45
SEPTIN11	6.6288e-36	0.793049	0.369	0.172	1.42022e-31
ACTN1	1.16696e-108	0.792586	0.307	0.055	2.50022e-104
A2M	1.16588e-101	0.792306	0.49	0.127	2.49789e-97
IER5L	1.09817e-60	0.782141	0.34	0.108	2.35284e-56
CRIP2	1.17255e-57	0.78137	0.488	0.207	2.5122e-53
RRAD	1.52831e-75	0.779907	0.285	0.065	3.27441e-71
TMEM47	3.61445e-75	0.7763	0.387	0.115	7.74396e-71
ZFP36	3.62773e-34	0.763332	0.385	0.175	7.77242e-30
ARHGDIB	3.99687e-58	0.755208	0.307	0.088	8.56329e-54
EPB41L2	3.12697e-78	0.752015	0.307	0.07	6.69954e-74
TBX3	6.36057e-123	0.749386	0.262	0.034	1.36275e-118
LPP	7.09262e-44	0.744626	0.451	0.218	1.51959e-39
PTMA	2.52026e-85	0.7441	0.928	0.723	5.39965e-81
ACTN4	7.72186e-48	0.740281	0.488	0.237	1.65441e-43
EPS8	5.00498e-48	0.736505	0.404	0.16	1.07232e-43
SNCG	9.77618e-81	0.733751	0.262	0.051	2.09455e-76
VASN	4.40574e-69	0.729512	0.289	0.072	9.43931e-65
CAV2	1.39873e-60	0.723398	0.346	0.11	2.99678e-56
GSN	4.64559e-57	0.717495	0.545	0.248	9.95318e-53
JUND	2.08412e-37	0.71548	0.578	0.343	4.46523e-33
SYTL2	3.69368e-46	0.714303	0.277	0.089	7.91371e-42
UBA2	7.93843e-66	0.714231	0.33	0.096	1.70081e-61
CEBPB	6.91291e-74	0.712185	0.279	0.063	1.48109e-69
LMNA	1.06546e-50	0.710506	0.475	0.217	2.28275e-46
PTMS	1.35063e-36	0.707185	0.561	0.348	2.89372e-32
ZFP36L1	3.4758e-44	0.699573	0.598	0.336	7.44691e-40
SERPINI1	7.72716e-93	0.695967	0.262	0.046	1.65554e-88
TNS1	2.08051e-49	0.693586	0.365	0.137	4.45748e-45
CDKN1C	1.12857e-11	0.692702	0.262	0.151	2.41796e-07
CD151	1.03827e-29	0.683514	0.43	0.238	2.2245e-25
SRGN	1.1167e-38	0.680989	0.273	0.092	2.39252e-34
NES	7.78194e-98	0.678211	0.279	0.047	1.66728e-93
PDLIM1	7.61909e-57	0.672457	0.334	0.104	1.63239e-52
CD99	1.30583e-49	0.667741	0.338	0.117	2.79774e-45
ROCK2	1.41482e-42	0.666258	0.363	0.148	3.03125e-38
RARRES2	2.37234e-30	0.656308	0.336	0.151	5.08273e-26
IRF2BP2	2.19606e-35	0.653208	0.385	0.182	4.70506e-31
MYL6	3.36789e-45	0.648422	0.793	0.654	7.21571e-41
NR3C1	2.06894e-48	0.648201	0.336	0.117	4.4327e-44
SH3BGRL	1.58264e-29	0.640561	0.457	0.269	3.3908e-25
CREM	1.71891e-27	0.635791	0.264	0.112	3.68277e-23
EGR1	2.31228e-18	0.634995	0.328	0.182	4.95406e-14
EMP3	6.25432e-65	0.63086	0.33	0.091	1.33999e-60
IFITM3	4.06019e-65	0.630102	0.734	0.385	8.69895e-61
PAWR	5.36339e-27	0.629234	0.307	0.143	1.14911e-22
KLF9	1.59653e-35	0.627346	0.391	0.18	3.42057e-31
CD81	7.3152e-39	0.625609	0.65	0.408	1.56728e-34
VCL	8.0113e-39	0.624847	0.309	0.12	1.71642e-34
SOD3	6.29507e-78	0.623874	0.412	0.123	1.34872e-73
TUBA1A	1.9635e-39	0.620131	0.309	0.116	4.2068e-35
MPRIP	2.5982e-51	0.612627	0.291	0.09	5.56663e-47
CYB5R3	2.60454e-47	0.610831	0.393	0.161	5.58024e-43
C12orf57	2.53889e-35	0.607873	0.52	0.296	5.43958e-31
NAP1L1	1.39648e-38	0.602101	0.584	0.357	2.99195e-34
BCAM	3.99409e-29	0.598578	0.371	0.184	8.55735e-25
MBNL1	1.30625e-27	0.589615	0.338	0.16	2.79864e-23
PLS3	8.71207e-23	0.589574	0.342	0.184	1.86656e-18
ARPC5	6.82735e-29	0.588487	0.418	0.226	1.46276e-24
VAMP2	4.55105e-26	0.588067	0.434	0.254	9.75063e-22
NBEAL1	3.14949e-30	0.588038	0.316	0.142	6.74779e-26
XIST	2.34732e-24	0.588012	0.492	0.292	5.02913e-20
OAZ2	3.87443e-38	0.587149	0.258	0.089	8.30096e-34
AOPEP	2.22523e-32	0.576675	0.27	0.105	4.76755e-28
PNRC1	7.66938e-26	0.575854	0.547	0.361	1.64316e-21
TXNIP	3.49117e-36	0.573923	0.73	0.459	7.47984e-32
IGFBP2	1.69312e-20	0.55745	0.307	0.154	3.62751e-16
KLF2	4.40122e-30	0.554628	0.326	0.138	9.42962e-26
IER2	6.29845e-15	0.546442	0.436	0.286	1.34944e-10
LMO4	1.59529e-33	0.544205	0.256	0.095	3.4179e-29
TIMP2	5.86508e-43	0.541055	0.324	0.117	1.25659e-38
TJP1	1.49289e-29	0.539167	0.334	0.155	3.19851e-25
COL18A1	2.76265e-16	0.53772	0.305	0.177	5.91897e-12
ZBTB38	7.96564e-25	0.532884	0.32	0.16	1.70664e-20
PNISR	1.12176e-18	0.531497	0.436	0.281	2.40337e-14
IFITM2	2.71014e-35	0.529562	0.529	0.278	5.80649e-31
HNRNPA3	3.4975e-27	0.527911	0.535	0.345	7.4934e-23
BST2	7.2242e-49	0.52043	0.408	0.152	1.54778e-44
SRRM2	2.20337e-22	0.517863	0.506	0.335	4.72072e-18
H1F0	2.45801e-17	0.514916	0.295	0.159	5.26629e-13
CNBP	2.51701e-27	0.501823	0.531	0.342	5.39268e-23
GOLIM4	9.48149e-19	0.499717	0.283	0.148	2.03141e-14
HCFC1R1	1.91777e-22	0.49688	0.371	0.205	4.10882e-18
LUC7L3	3.45212e-17	0.496376	0.377	0.234	7.39617e-13
TOB1	1.23556e-13	0.494445	0.275	0.163	2.6472e-09
LRRC32	4.9108e-66	0.487688	0.309	0.076	1.05214e-61
YWHAQ	7.51916e-21	0.486194	0.412	0.25	1.61098e-16
SERPING1	1.44355e-17	0.483504	0.283	0.152	3.0928e-13
TSC22D3	1.36451e-31	0.483285	0.311	0.13	2.92346e-27
TCF4	3.78112e-39	0.482107	0.311	0.109	8.10104e-35
COL4A2	1.50482e-21	0.479416	0.275	0.13	3.22408e-17
SORBS2	9.26784e-20	0.477453	0.254	0.121	1.98564e-15
CCDC85B	1.35508e-34	0.476539	0.322	0.127	2.90326e-30
YBX3	1.02582e-17	0.47418	0.385	0.236	2.19781e-13
TUBA1B	1.15138e-13	0.470833	0.365	0.24	2.46683e-09
MXRA7	1.90496e-18	0.468679	0.287	0.151	4.08139e-14
EID1	6.63985e-19	0.464916	0.574	0.431	1.42259e-14
COX7A1	5.31879e-29	0.461057	0.328	0.145	1.13955e-24
PNN	9.77942e-16	0.460616	0.348	0.213	2.09524e-11
CIRBP	5.0677e-20	0.459707	0.621	0.447	1.08575e-15
AHNAK	1.81019e-19	0.457802	0.432	0.268	3.87832e-15
YWHAZ	6.17569e-20	0.455593	0.465	0.297	1.32314e-15
BCAP29	9.20979e-32	0.455268	0.297	0.121	1.9732e-27
H2AFJ	2.60054e-18	0.454057	0.381	0.23	5.57165e-14
PDLIM5	4.52873e-22	0.452965	0.289	0.14	9.70281e-18
KMT2E	1.26584e-15	0.45288	0.338	0.206	2.71205e-11
ZEB1	2.19988e-51	0.450633	0.258	0.067	4.71323e-47
ATRX	7.60765e-13	0.450167	0.42	0.302	1.62994e-08
TAGLN2	4.96029e-13	0.445758	0.346	0.23	1.06274e-08
ADGRF5	2.78392e-39	0.444276	0.359	0.131	5.96454e-35
GNAS	7.07715e-26	0.441601	0.707	0.529	1.51628e-21
AKAP12	2.42303e-38	0.440263	0.34	0.129	5.19133e-34
MIDN	1.49718e-16	0.437074	0.256	0.132	3.20771e-12
RBM25	2.89337e-12	0.433646	0.338	0.222	6.19904e-08
TPR	5.75143e-12	0.43261	0.344	0.232	1.23224e-07
NUPR1	1.86634e-30	0.432057	0.338	0.142	3.99863e-26
IFI16	4.26165e-34	0.430583	0.281	0.101	9.13058e-30
MAGED2	2.28269e-11	0.430044	0.314	0.207	4.89067e-07
ANP32B	1.40934e-18	0.427845	0.404	0.253	3.01951e-14
BTG2	1.63117e-16	0.425435	0.289	0.153	3.49478e-12
FERMT2	4.41564e-15	0.421583	0.283	0.159	9.46051e-11
FUS	3.29497e-13	0.414859	0.381	0.252	7.05947e-09
PPP1CB	6.73332e-10	0.413208	0.328	0.227	1.44261e-05
MAP4	9.23091e-14	0.41129	0.332	0.209	1.97772e-09
ZRANB2	1.5575e-14	0.410378	0.289	0.167	3.33695e-10
PKIG	1.14694e-19	0.404514	0.277	0.138	2.45731e-15
ZC3H13	4.1133e-10	0.402309	0.275	0.176	8.81275e-06
DEK	1.09187e-15	0.396956	0.4	0.256	2.33933e-11
NFKBIA	2.18094e-10	0.395394	0.283	0.177	4.67267e-06
PPIG	1.24156e-10	0.390839	0.371	0.262	2.66004e-06
ACTG1	7.75408e-23	0.388908	0.76	0.615	1.66131e-18
CHD4	8.48766e-13	0.387969	0.287	0.175	1.81848e-08
KTN1	6.70137e-14	0.387822	0.549	0.413	1.43577e-09
BHLHE40	7.58624e-10	0.386842	0.303	0.198	1.62535e-05
ARID5B	2.131e-13	0.386815	0.342	0.206	4.56567e-09
TCEAL3	2.08029e-14	0.386164	0.295	0.171	4.45703e-10
TBC1D1	2.60971e-12	0.385248	0.266	0.159	5.59131e-08
HNRNPH3	4.24494e-13	0.382339	0.305	0.187	9.09479e-09
HNRNPR	9.56128e-11	0.379048	0.34	0.231	2.0485e-06
PSIP1	1.20485e-10	0.374281	0.293	0.188	2.58138e-06
FAU	9.44074e-24	0.373602	0.848	0.721	2.02268e-19
ARMCX3	7.17299e-13	0.369487	0.291	0.174	1.53681e-08
CRTAP	3.78827e-16	0.36317	0.26	0.136	8.11636e-12
N4BP2L2	2.12244e-13	0.363113	0.475	0.343	4.54733e-09
PJA2	2.15402e-12	0.362192	0.35	0.229	4.61498e-08
GNAI2	4.38172e-17	0.360509	0.32	0.174	9.38784e-13
PCM1	1.19409e-10	0.359001	0.334	0.221	2.55834e-06
CD9	7.20042e-18	0.355785	0.539	0.354	1.54269e-13
CFL1	2.08431e-13	0.355061	0.605	0.485	4.46564e-09
ANKRD12	7.79052e-11	0.354176	0.334	0.222	1.66912e-06
BOD1L1	2.21419e-10	0.353847	0.309	0.204	4.74391e-06
EEA1	5.86682e-16	0.352645	0.273	0.146	1.25697e-11
LINC01578	1.74044e-09	0.352423	0.348	0.248	3.7289e-05
SRSF3	8.56218e-08	0.350707	0.365	0.274	0.00183445
CSNK1A1	1.20639e-09	0.348339	0.361	0.255	2.58468e-05
SEPTIN2	6.6814e-12	0.347376	0.408	0.283	1.43149e-07
ANXA1	3.43072e-13	0.344927	0.262	0.14	7.35033e-09
HNRNPM	1.38789e-08	0.343724	0.303	0.211	0.000297355
PALM2-AKAP2	7.41063e-26	0.343551	0.357	0.169	1.58773e-21
CDC42BPA	5.76796e-12	0.34327	0.256	0.147	1.23578e-07
ARPC1A	1.20957e-12	0.342684	0.291	0.177	2.59151e-08
BBX	2.70963e-07	0.342586	0.305	0.221	0.00580539
TAF7	6.35941e-12	0.342415	0.328	0.21	1.3625e-07
STOM	2.76943e-20	0.342115	0.334	0.171	5.93351e-16
NFIA	5.31567e-06	0.340992	0.309	0.227	0.113888
WASF2	2.62039e-09	0.340745	0.303	0.207	5.61419e-05
IQGAP1	1.54071e-08	0.337054	0.285	0.195	0.000330097
JAK1	8.81471e-11	0.337036	0.385	0.27	1.88855e-06
PFN1	1.82855e-10	0.33664	0.541	0.437	3.91766e-06
DDAH2	2.4596e-06	0.335236	0.26	0.185	0.0526969
NGRN	2.08553e-10	0.335151	0.303	0.197	4.46824e-06
SERPINB6	7.7939e-16	0.3342	0.377	0.229	1.66984e-11
SYNE2	8.82623e-15	0.331679	0.533	0.381	1.89102e-10
ATP1B3	2.11238e-06	0.330689	0.256	0.182	0.0452578
HMGB1	8.77588e-20	0.329312	0.758	0.602	1.88023e-15
SNHG32	1.92844e-08	0.328519	0.262	0.175	0.000413169
ANXA5	1.74124e-11	0.327516	0.416	0.294	3.73061e-07
PAFAH1B1	1.6477e-08	0.325254	0.277	0.186	0.000353019
SENP6	3.87412e-12	0.324994	0.266	0.157	8.3003e-08
MPHOSPH8	1.54185e-08	0.323797	0.314	0.221	0.000330341
TSPO	2.70662e-08	0.32342	0.381	0.282	0.000579893
MRFAP1	7.14104e-09	0.322967	0.424	0.322	0.000152997
SON	6.69226e-11	0.322649	0.453	0.334	1.43382e-06
RHOA	1.1641e-11	0.322512	0.516	0.393	2.49408e-07
TLE5	5.9839e-08	0.317342	0.324	0.235	0.00128205
ZBTB20	9.54448e-08	0.317269	0.369	0.272	0.0020449
HIST1H1C	1.16723e-08	0.31548	0.287	0.19	0.000250079
BCLAF1	1.0754e-06	0.314992	0.279	0.201	0.0230405
IK	2.77243e-09	0.31438	0.326	0.222	5.93993e-05
DDX17	2.07741e-10	0.313135	0.457	0.34	4.45085e-06
GOLGB1	1.4502e-05	0.310496	0.359	0.293	0.310705
MTDH	3.05839e-07	0.308212	0.391	0.305	0.00655259
LUC7L2	4.68573e-08	0.308181	0.258	0.171	0.00100392
SUMO2	1.72321e-12	0.307654	0.621	0.485	3.69197e-08
NME3	3.97402e-08	0.306357	0.305	0.214	0.000851435
DDX5	2.71321e-13	0.306011	0.586	0.453	5.81305e-09
STAT3	1.64297e-07	0.305266	0.258	0.175	0.00352007
HNRNPDL	6.90053e-10	0.303869	0.465	0.351	1.47844e-05
SBDS	8.48599e-11	0.303624	0.414	0.301	1.81812e-06
DYNLL1	3.99377e-10	0.303464	0.605	0.488	8.55664e-06
ANKRD11	5.24527e-09	0.303282	0.273	0.177	0.00011238
CHURC1	9.95184e-09	0.303214	0.369	0.268	0.000213218
SERINC3	8.38209e-11	0.301305	0.279	0.171	1.79586e-06
SF1	5.72159e-06	0.300456	0.264	0.192	0.122585
TBCB	2.44585e-08	0.299654	0.268	0.178	0.000524024
C11orf58	4.36096e-08	0.299099	0.408	0.314	0.000934336
HP1BP3	1.33293e-08	0.297953	0.365	0.267	0.00028558
PCNP	1.61545e-09	0.297694	0.293	0.19	3.46111e-05
HNRNPU	3.73139e-08	0.290839	0.447	0.35	0.00079945
DYNLT3	5.10929e-08	0.290276	0.266	0.177	0.00109467
NUCKS1	3.33904e-11	0.289736	0.605	0.492	7.15388e-07
KMT2A	6.00036e-09	0.288926	0.283	0.187	0.000128558
SF3B2	8.4554e-07	0.287751	0.268	0.189	0.0181157
ERH	1.02398e-06	0.286811	0.398	0.312	0.0219388
ARGLU1	6.64533e-11	0.282087	0.379	0.26	1.42376e-06
RSF1	1.52641e-08	0.281912	0.293	0.2	0.000327034
MACF1	7.5772e-12	0.281779	0.344	0.218	1.62342e-07
UACA	8.22058e-16	0.281055	0.357	0.207	1.76126e-11
BTF3	2.14415e-10	0.280983	0.648	0.553	4.59385e-06
NFIC	3.36348e-06	0.279468	0.256	0.184	0.0720626
PABPC1	9.8113e-08	0.274887	0.428	0.334	0.00210207
SFPQ	0.000106322	0.273273	0.297	0.234	1
U2SURP	3.71981e-06	0.272472	0.283	0.206	0.0796969
CD63	4.49194e-10	0.271384	0.672	0.552	9.62399e-06
RBM3	1.82484e-08	0.271297	0.389	0.289	0.000390973
SCAF11	2.50924e-05	0.267534	0.328	0.261	0.537605
SRSF11	6.25939e-06	0.265896	0.34	0.263	0.134107
TMEM30A	2.44942e-07	0.265255	0.266	0.182	0.00524788
MARCKS	8.90517e-07	0.261899	0.26	0.179	0.0190793
RPS3	1.98957e-12	0.261705	0.77	0.663	4.26266e-08
BPTF	0.000112104	0.261614	0.279	0.215	1
MEIS2	1.3609e-26	0.261174	0.281	0.109	2.91572e-22
RSL24D1	2.72434e-05	0.259167	0.289	0.223	0.58369
SRSF10	1.07598e-05	0.258022	0.275	0.202	0.23053
RABAC1	9.29095e-08	0.25752	0.426	0.339	0.00199059
B2M	7.12223e-37	0.25715	0.902	0.672	1.52594e-32
VPS13C	1.4903e-07	0.257123	0.285	0.195	0.00319297
RBM39	2.43033e-05	0.254335	0.412	0.335	0.520698
CAPZB	0.000127498	0.254304	0.287	0.227	1
CXXC5	1.8223e-05	0.253947	0.291	0.219	0.390429
SSB	2.24956e-05	0.25387	0.355	0.286	0.481969
PRKAR1A	0.000530535	0.253293	0.293	0.238	1
JPX	2.845e-06	0.252827	0.279	0.2	0.0609541
RCN2	5.97274e-06	0.252779	0.26	0.188	0.127966
TUBB	1.53136e-07	0.250534	0.285	0.193	0.00328094
RNF181	0.00847582	-0.250446	0.217	0.269	1
TMEM205	8.19147e-05	-0.250674	0.182	0.26	1
PPDPF	0.000842559	-0.251018	0.238	0.301	1
FIS1	0.0013419	-0.252423	0.334	0.396	1
RDX	0.0014517	-0.25246	0.242	0.306	1
TIMM13	1.56938e-06	-0.253814	0.162	0.262	0.0336239
GSTP1	0.2138	-0.253959	0.656	0.582	1
MRPS24	8.49119e-06	-0.254443	0.205	0.296	0.181924
TMA7	7.32117e-05	-0.255662	0.408	0.472	1
MT-ND1	1.66608e-10	-0.256906	0.996	0.996	3.56957e-06
ACADVL	8.63237e-06	-0.257329	0.168	0.262	0.184949
HSPA5	0.00013123	-0.261482	0.225	0.301	1
NDUFS4	4.59721e-06	-0.262028	0.164	0.257	0.0984951
TOMM5	0.000937223	-0.263208	0.207	0.272	1
BAG1	0.000191629	-0.263451	0.207	0.282	1
APRT	2.77816e-05	-0.263956	0.191	0.279	0.59522
MICOS10	0.00131545	-0.265189	0.379	0.426	1
BLVRB	0.000137227	-0.268305	0.207	0.282	1
HIPK2	1.90125e-07	-0.269199	0.15	0.256	0.00407344
S100A11	0.0668303	-0.269902	0.408	0.42	1
PGRMC1	8.74998e-05	-0.270708	0.27	0.35	1
MRPL34	0.000181725	-0.271424	0.209	0.279	1
NDUFS6	0.00105888	-0.272347	0.318	0.377	1
FCGRT	0.00012183	-0.274113	0.215	0.293	1
RPL23	2.90741e-07	-0.274149	0.711	0.755	0.00622912
PPA1	0.00187507	-0.275206	0.219	0.283	1
MT-ND4L	2.79447e-06	-0.276256	0.811	0.823	0.0598716
RPS28	9.51623e-13	-0.277257	0.773	0.823	2.03885e-08
ROMO1	6.47036e-08	-0.279147	0.16	0.273	0.00138627
TBCA	9.56357e-05	-0.280133	0.346	0.426	1
NDUFS7	1.07474e-05	-0.2808	0.234	0.325	0.230264
MDH2	4.11483e-05	-0.280914	0.225	0.303	0.881602
NDUFB6	1.1501e-06	-0.28119	0.197	0.298	0.0246408
GNG5	2.82504e-05	-0.281886	0.359	0.439	0.605265
AURKAIP1	7.26696e-05	-0.283816	0.297	0.374	1
TRAPPC5	9.64203e-06	-0.285114	0.201	0.291	0.206581
ATP5PB	0.000164825	-0.285245	0.268	0.337	1
NDUFB9	1.07821e-06	-0.285931	0.273	0.369	0.0231007
SLC25A6	0.00133363	-0.287988	0.426	0.468	1
SNHG8	7.58845e-05	-0.288859	0.23	0.308	1
PRDX2	0.00025663	-0.289853	0.404	0.455	1
SLC3A2	1.35217e-05	-0.290218	0.182	0.271	0.289703
FAM107B	3.53688e-07	-0.290556	0.158	0.262	0.00757777
LSM3	0.000131577	-0.293378	0.248	0.326	1
HEBP2	5.37327e-05	-0.296461	0.195	0.271	1
HINT2	4.49666e-06	-0.296522	0.182	0.272	0.0963408
ARL6IP1	1.13417e-06	-0.298162	0.225	0.324	0.0242996
TPM3	5.27833e-06	-0.302068	0.215	0.31	0.113088
GAPDH	1.34843e-06	-0.305379	0.727	0.77	0.0288901
SLIRP	2.23259e-05	-0.306814	0.197	0.282	0.478333
NDUFAB1	3.3126e-05	-0.307865	0.297	0.381	0.709724
RPL31	3.60712e-06	-0.310169	0.502	0.574	0.0772825
GTF2H5	3.29015e-05	-0.312964	0.168	0.251	0.704915
CTSD	0.0010281	-0.314893	0.311	0.359	1
CFDP1	2.89806e-06	-0.314965	0.205	0.302	0.0620909
SLC25A3	1.11419e-05	-0.316402	0.445	0.506	0.238715
HLA-E	0.839899	-0.318332	0.332	0.334	1
UBB	1.51611e-08	-0.323447	0.576	0.643	0.000324826
PPCS	9.86453e-07	-0.324766	0.16	0.256	0.0211348
CTSC	4.14541e-08	-0.325905	0.162	0.269	0.000888155
NDUFB11	7.09346e-05	-0.32878	0.367	0.427	1
REXO2	1.21973e-07	-0.330108	0.152	0.259	0.00261328
C1QBP	1.49052e-07	-0.332649	0.178	0.284	0.00319345
GSTM3	0.761319	-0.334007	0.275	0.255	1
GLRX5	7.41198e-08	-0.33769	0.201	0.309	0.00158802
PLAAT3	0.00123464	-0.33921	0.246	0.298	1
NDRG1	4.13085e-06	-0.343541	0.172	0.261	0.0885035
SERF2	1.32005e-13	-0.345033	0.703	0.767	2.82821e-09
MT-CO1	5.84311e-23	-0.345861	1	1	1.25189e-18
GTF3C6	1.39494e-07	-0.348194	0.15	0.253	0.00298865
CBR1	5.85579e-09	-0.348631	0.158	0.275	0.00012546
RPS17	5.60591e-08	-0.34963	0.508	0.594	0.00120107
SOD2	1.13236e-06	-0.350544	0.191	0.289	0.0242609
RPS29	2.47088e-11	-0.35206	0.58	0.658	5.29387e-07
UQCR11	1.31896e-07	-0.35283	0.391	0.481	0.00282587
HSPA8	3.07659e-07	-0.35289	0.309	0.414	0.00659159
NDUFB5	2.13671e-09	-0.355059	0.203	0.327	4.5779e-05
DBI	6.86736e-05	-0.36405	0.432	0.488	1
HIGD2A	5.67943e-09	-0.365266	0.195	0.309	0.000121682
SOD1	4.16334e-07	-0.371068	0.543	0.599	0.00891995
NDUFA6	9.29214e-09	-0.371138	0.189	0.303	0.000199084
HERPUD1	2.75331e-07	-0.385218	0.232	0.332	0.00589896
ATP5ME	5.36031e-06	-0.388178	0.365	0.442	0.114845
ATP6V0E1	1.88223e-06	-0.388293	0.398	0.463	0.0403267
ITM2B	3.58037e-24	-0.390105	0.82	0.829	7.67095e-20
ATP5MPL	5.20499e-08	-0.390268	0.314	0.418	0.00111517
CYSTM1	1.37309e-07	-0.392348	0.453	0.517	0.00294184
MMP24OS	6.20105e-10	-0.392656	0.195	0.323	1.32857e-05
ZNHIT1	1.15036e-08	-0.393203	0.23	0.345	0.000246465
ISCU	8.86766e-06	-0.394592	0.379	0.452	0.18999
S100A13	1.97422e-10	-0.396414	0.182	0.309	4.22977e-06
PRDX6	4.35466e-09	-0.397746	0.322	0.432	9.32986e-05
CRYAB	0.0670687	-0.399529	0.547	0.514	1
CIB1	1.00527e-10	-0.403468	0.186	0.326	2.15379e-06
ECI1	2.89472e-08	-0.415764	0.186	0.294	0.000620193
ATP5MG	1.35496e-09	-0.416019	0.51	0.569	2.90301e-05
NPC2	7.41589e-12	-0.416693	0.293	0.437	1.58885e-07
ANXA4	1.19991e-11	-0.420024	0.145	0.277	2.57081e-07
SDHC	5.79085e-08	-0.420531	0.256	0.361	0.00124069
RTN4	2.62846e-08	-0.42225	0.436	0.521	0.000563147
MRPL41	8.23282e-09	-0.425987	0.223	0.343	0.000176388
NDUFS8	1.00346e-09	-0.426662	0.236	0.361	2.14991e-05
MRPS36	2.37727e-10	-0.427744	0.17	0.299	5.0933e-06
UQCRH	1.54016e-07	-0.429576	0.451	0.51	0.00329979
UQCRB	9.70027e-12	-0.429668	0.584	0.656	2.07828e-07
ATP5PO	4.316e-07	-0.436831	0.352	0.433	0.00924704
MRPL57	7.38615e-10	-0.437768	0.197	0.325	1.58248e-05
PGK1	8.18275e-11	-0.437841	0.254	0.384	1.75315e-06
ATP6V0C	3.33628e-10	-0.445514	0.303	0.419	7.14798e-06
CAMK2N1	3.05723e-09	-0.447056	0.254	0.368	6.55011e-05
ATOX1	8.9846e-10	-0.448727	0.268	0.4	1.92495e-05
ATP5F1D	5.68963e-11	-0.450131	0.445	0.542	1.219e-06
MDH1	2.11457e-09	-0.451151	0.25	0.368	4.53047e-05
SUCLG2	8.67061e-13	-0.452785	0.111	0.253	1.85768e-08
NDUFA2	2.46544e-12	-0.456337	0.236	0.384	5.2822e-08
NDUFB3	2.93485e-11	-0.458609	0.23	0.369	6.28791e-07
ATP5F1B	1.49217e-08	-0.462237	0.328	0.421	0.000319697
BRI3	1.25515e-10	-0.462248	0.387	0.512	2.68916e-06
NDUFA5	4.59963e-11	-0.463947	0.252	0.382	9.8547e-07
NDUFB2	1.77334e-13	-0.464029	0.422	0.538	3.79939e-09
HADHB	1.92423e-11	-0.46759	0.174	0.309	4.12266e-07
NDUFV2	5.74753e-10	-0.469357	0.275	0.395	1.23141e-05
HINT1	1.26745e-17	-0.471266	0.559	0.666	2.71552e-13
UQCRFS1	2.41808e-09	-0.472067	0.254	0.367	5.18074e-05
METTL9	3.09351e-11	-0.472515	0.154	0.289	6.62784e-07
CAT	1.21482e-10	-0.475508	0.172	0.3	2.60276e-06
DECR1	4.60654e-13	-0.481416	0.148	0.295	9.8695e-09
GRHPR	3.08105e-10	-0.488442	0.143	0.268	6.60116e-06
TMEM141	7.09885e-14	-0.489665	0.133	0.282	1.52093e-09
COX6B1	1.49019e-14	-0.491706	0.422	0.543	3.19274e-10
ATP5MD	8.53413e-12	-0.491759	0.352	0.479	1.82844e-07
SCP2	4.74675e-13	-0.497873	0.262	0.413	1.01699e-08
ATP5MF	3.56222e-12	-0.499045	0.23	0.373	7.63206e-08
NDUFA3	1.58169e-13	-0.5039	0.158	0.31	3.38877e-09
GHITM	7.14335e-10	-0.504615	0.285	0.4	1.53046e-05
ATP5F1E	1.12038e-19	-0.50464	0.582	0.694	2.40042e-15
ADI1	1.76332e-06	-0.50545	0.342	0.424	0.0377792
ECH1	8.52528e-11	-0.507927	0.211	0.344	1.82654e-06
PHB	9.42114e-14	-0.511494	0.143	0.297	2.01848e-09
MYO6	2.3612e-16	-0.514912	0.092	0.253	5.05886e-12
SMS	1.06931e-17	-0.52134	0.102	0.277	2.291e-13
AKR7A2	7.19475e-12	-0.522484	0.135	0.273	1.54148e-07
CYBA	3.24046e-13	-0.52298	0.15	0.3	6.9427e-09
NDUFA1	1.86809e-14	-0.523825	0.32	0.47	4.00239e-10
PRDX1	1.89134e-17	-0.530671	0.482	0.625	4.05219e-13
PRDX5	5.62155e-14	-0.531308	0.35	0.481	1.20442e-09
GPX4	1.76248e-14	-0.533028	0.451	0.579	3.77611e-10
ATP5MC1	2.18278e-12	-0.550365	0.256	0.388	4.6766e-08
UQCRQ	1.08112e-15	-0.550856	0.35	0.501	2.31629e-11
FTH1	1.05708e-12	-0.552682	0.945	0.944	2.26479e-08
PCBD1	3.10737e-13	-0.553263	0.178	0.326	6.65755e-09
UQCR10	8.95464e-17	-0.557166	0.322	0.483	1.91853e-12
ATP6V1D	4.36208e-14	-0.557223	0.158	0.311	9.34575e-10
PRDX3	2.87886e-15	-0.563197	0.232	0.396	6.16796e-11
DDT	7.98862e-15	-0.563375	0.32	0.471	1.71156e-10
ATP6V1F	7.86743e-15	-0.56407	0.262	0.412	1.6856e-10
MPC1	1.06699e-11	-0.567358	0.236	0.365	2.28603e-07
COA3	6.64893e-17	-0.568137	0.18	0.347	1.42453e-12
COX5B	2.60809e-16	-0.569101	0.502	0.603	5.58784e-12
NDUFC1	7.82095e-16	-0.56998	0.336	0.489	1.67564e-11
GLS	2.18561e-13	-0.57007	0.201	0.348	4.68267e-09
CNDP2	1.81887e-17	-0.571912	0.086	0.254	3.89693e-13
ATP5F1A	2.27389e-13	-0.57294	0.309	0.44	4.8718e-09
ALDH1A1	1.21762e-20	-0.572998	0.135	0.332	2.60876e-16
CHCHD10	2.22404e-14	-0.573342	0.359	0.488	4.76501e-10
ATP5PD	5.43612e-17	-0.578321	0.266	0.431	1.16469e-12
ATP6V0B	1.16622e-11	-0.582406	0.221	0.346	2.49863e-07
CTSB	5.487e-10	-0.588564	0.166	0.282	1.17559e-05
TPT1	1.48807e-43	-0.595311	0.93	0.963	3.18818e-39
KRT8	3.56533e-20	-0.602748	0.07	0.254	7.63872e-16
NQO2	2.6009e-10	-0.605945	0.133	0.251	5.57243e-06
GCSH	3.7571e-16	-0.60699	0.18	0.355	8.04958e-12
CISD1	7.42506e-21	-0.611439	0.092	0.287	1.59082e-16
COX8A	1.56808e-19	-0.622263	0.416	0.555	3.35961e-15
HLA-DRA	1.02063e-08	-0.627883	0.176	0.297	0.000218669
MT1E	3.32134e-08	-0.630042	0.432	0.517	0.000711597
PRR13	1.64464e-20	-0.631068	0.131	0.329	3.52365e-16
VDAC1	6.69241e-21	-0.631257	0.186	0.387	1.43385e-16
PHYH	3.3094e-16	-0.636836	0.115	0.278	7.0904e-12
ETFB	1.79216e-16	-0.638159	0.25	0.425	3.8397e-12
TXNDC17	9.09309e-18	-0.646898	0.168	0.345	1.94819e-13
ATP5IF1	8.05066e-23	-0.649979	0.375	0.555	1.72485e-18
ATP5F1C	6.93621e-21	-0.650897	0.256	0.448	1.48608e-16
MIF	1.00946e-28	-0.652937	0.58	0.702	2.16277e-24
SELENOP	1.56161e-18	-0.654231	0.307	0.486	3.34576e-14
TNFSF10	5.58716e-13	-0.656917	0.135	0.274	1.19705e-08
COX5A	1.22057e-19	-0.662623	0.238	0.418	2.61507e-15
ATP5PF	1.3392e-24	-0.666279	0.426	0.593	2.86923e-20
COX7C	7.46452e-34	-0.68913	0.615	0.728	1.59927e-29
SEPHS2	6.55642e-19	-0.69393	0.105	0.284	1.40471e-14
ENO1	1.02903e-19	-0.695199	0.273	0.442	2.20469e-15
PTGR1	9.38074e-20	-0.703404	0.127	0.312	2.00982e-15
COX4I1	1.65837e-33	-0.715068	0.494	0.665	3.55305e-29
ATP5MC3	2.2455e-23	-0.720993	0.424	0.578	4.81098e-19
TMBIM6	2.7009e-32	-0.724783	0.379	0.599	5.78667e-28
HLA-DRB1	5.32693e-08	-0.726766	0.154	0.256	0.00114129
SH3YL1	1.29208e-23	-0.738325	0.08	0.289	2.76828e-19
COX7B	4.00467e-24	-0.749185	0.4	0.558	8.58001e-20
SAT2	2.24036e-17	-0.75342	0.203	0.375	4.79996e-13
HSPD1	4.91026e-24	-0.756181	0.348	0.538	1.05202e-19
TMEM176B	3.10079e-32	-0.760117	0.064	0.325	6.64344e-28
EZR	2.80119e-22	-0.768049	0.125	0.323	6.00155e-18
IMPA2	2.39027e-24	-0.771984	0.102	0.313	5.12115e-20
SPINT2	1.08065e-28	-0.775519	0.086	0.323	2.31529e-24
CD74	5.80856e-13	-0.781359	0.205	0.372	1.24448e-08
ECI2	3.51441e-24	-0.787636	0.125	0.339	7.52963e-20
MPC2	8.40039e-29	-0.789291	0.211	0.445	1.79978e-24
ACADM	4.53516e-24	-0.790465	0.119	0.332	9.71659e-20
IDH2	4.91409e-28	-0.795513	0.045	0.265	1.05284e-23
ALDH2	1.51812e-24	-0.804393	0.164	0.388	3.25256e-20
CTSH	4.81206e-29	-0.814093	0.068	0.299	1.03098e-24
SAT1	2.85841e-32	-0.826418	0.295	0.544	6.12415e-28
BNIP3	9.54719e-27	-0.826824	0.119	0.351	2.04549e-22
S100A10	6.48183e-39	-0.865627	0.244	0.537	1.38873e-34
HSPE1	6.05675e-33	-0.882695	0.311	0.549	1.29766e-28
BDH2	8.01982e-27	-0.883492	0.143	0.371	1.71825e-22
AKR1A1	3.31288e-23	-0.884376	0.131	0.337	7.09784e-19
PEBP1	3.45729e-46	-0.888426	0.645	0.774	7.40724e-42
VAMP8	3.70266e-37	-0.88864	0.092	0.374	7.93296e-33
ACAA1	4.2168e-27	-0.90094	0.09	0.317	9.03449e-23
DNPH1	9.80647e-30	-0.901207	0.125	0.369	2.10104e-25
TSTD1	3.46591e-40	-0.90264	0.031	0.321	7.42571e-36
LAMTOR5	1.1129e-31	-0.932759	0.334	0.561	2.38439e-27
TXN	1.20685e-38	-0.969858	0.4	0.642	2.58568e-34
SLC25A5	1.55347e-31	-0.971961	0.33	0.542	3.32831e-27
ACAT1	5.70207e-37	-0.985834	0.211	0.485	1.22167e-32
CA2	1.04868e-30	-0.9869	0.051	0.289	2.24679e-26
PCSK1N	1.16628e-26	-0.998445	0.115	0.336	2.49874e-22
PEPD	3.09727e-23	-0.999458	0.162	0.363	6.63591e-19
GLRX	3.52048e-34	-1.0122	0.115	0.381	7.54263e-30
CRYL1	3.62966e-43	-1.01436	0.059	0.372	7.77654e-39
MT1F	2.7311e-26	-1.02958	0.139	0.362	5.85139e-22
OCIAD2	1.59926e-36	-1.035	0.129	0.406	3.42641e-32
ACAA2	2.96601e-40	-1.05819	0.088	0.382	6.35467e-36
ATP1A1	7.37627e-26	-1.05866	0.172	0.385	1.58037e-21
ACY1	2.05465e-23	-1.07222	0.059	0.255	4.40209e-19
DAB2	2.34203e-37	-1.07272	0.139	0.421	5.0178e-33
ACSM2A	2.16292e-24	-1.07383	0.061	0.262	4.63407e-20
TMEM176A	2.48464e-41	-1.10437	0.045	0.342	5.32334e-37
ALDH6A1	9.00715e-32	-1.10895	0.119	0.371	1.92978e-27
MAL	2.73084e-29	-1.11472	0.033	0.257	5.85083e-25
ASS1	1.19442e-23	-1.14374	0.096	0.294	2.55905e-19
BHMT2	2.63458e-42	-1.15437	0.059	0.366	5.64458e-38
C11orf54	1.7048e-38	-1.16361	0.113	0.396	3.65253e-34
SLC3A1	9.47193e-41	-1.16614	0.043	0.336	2.02936e-36
LDHB	5.59378e-60	-1.16713	0.441	0.683	1.19847e-55
ECHS1	1.50976e-40	-1.17861	0.182	0.475	3.23467e-36
SUCLG1	1.06092e-43	-1.18633	0.191	0.497	2.27303e-39
DCXR	1.54361e-35	-1.18901	0.119	0.397	3.30718e-31
MGST1	1.89868e-39	-1.2004	0.041	0.327	4.06792e-35
PDZK1	5.68855e-39	-1.20541	0.049	0.333	1.21877e-34
BBOX1	2.34459e-36	-1.26502	0.059	0.329	5.02329e-32
EPCAM	2.14705e-46	-1.29226	0.025	0.338	4.60004e-42
SMIM24	4.38382e-43	-1.30721	0.039	0.34	9.39233e-39
CMBL	8.98652e-46	-1.3085	0.102	0.422	1.92536e-41
MT1X	1.44946e-32	-1.32042	0.34	0.561	3.10547e-28
CD24	2.39749e-46	-1.34443	0.041	0.362	5.13662e-42
FBP1	9.70425e-41	-1.35569	0.074	0.369	2.07913e-36
RIDA	1.4526e-47	-1.38649	0.064	0.394	3.11219e-43
CYB5A	3.08045e-76	-1.40526	0.297	0.669	6.59986e-72
BHMT	7.135e-39	-1.43332	0.045	0.326	1.52867e-34
PCK1	1.63194e-36	-1.49916	0.098	0.372	3.49643e-32
NAT8	3.76104e-40	-1.51621	0.045	0.334	8.05802e-36
MIOX	5.14578e-36	-1.55268	0.096	0.363	1.10248e-31
ATP1B1	1.00337e-50	-1.55741	0.262	0.552	2.14973e-46
PDZK1IP1	7.46819e-56	-1.588	0.121	0.485	1.60006e-51
RBP5	5.18688e-56	-1.59875	0.045	0.408	1.11129e-51
FTL	8.30022e-67	-1.65051	0.873	0.951	1.77832e-62
GPX3	1.16535e-29	-1.72064	0.348	0.541	2.49676e-25
GSTA2	4.72881e-32	-1.75341	0.035	0.273	1.01315e-27
UGT2B7	1.46183e-38	-1.77091	0.055	0.334	3.13197e-34
GATM	3.67639e-55	-1.81072	0.125	0.475	7.87666e-51
APOE	4.91228e-60	-1.83368	0.176	0.541	1.05246e-55
MT1H	1.58848e-55	-1.86615	0.152	0.502	3.40333e-51
DEFB1	1.57998e-31	-1.9462	0.074	0.315	3.3851e-27
CXCL14	2.43439e-77	-2.0127	0.088	0.529	5.21567e-73
GSTA1	2.82825e-50	-2.06639	0.105	0.432	6.05952e-46
SPP1	8.11389e-69	-2.08663	0.09	0.504	1.7384e-64
MT1G	6.90026e-71	-2.2141	0.393	0.713	1.47838e-66
FXYD2	5.66649e-139	-2.31909	0.322	0.795	1.21405e-134
ALDOB	1.89161e-55	-2.42378	0.158	0.497	4.05277e-51

## Sheet: Others cluster
Dataset S3: Markers of non-immune cell clusters from normal cell atlas, Related to Figure 4
Others cluster
	p_val	avg_logFC	pct.1	pct.2	p_val_adj
DEFB1	1.45323e-63	1.39215	0.651	0.289	3.11354e-59
GSTM3	1.246e-33	1.26158	0.462	0.248	2.66955e-29
PPP1R1A	1.29446e-31	1.24683	0.332	0.14	2.77338e-27
TMEM52B	1.66826e-35	1.17229	0.262	0.081	3.57425e-31
MRPS6	2.46752e-17	1.11659	0.383	0.252	5.28667e-13
FXYD2	2.25072e-55	1.07013	0.918	0.764	4.82216e-51
CKB	8.73936e-24	1.03376	0.397	0.222	1.87241e-19
MPC1	6.7791e-10	0.860927	0.414	0.356	1.45242e-05
CYCS	8.18219e-10	0.85582	0.397	0.328	1.75303e-05
UQCRH	6.99183e-19	0.855274	0.583	0.504	1.498e-14
IDH2	1.89063e-05	0.789158	0.299	0.252	0.405068
CYS1	8.81903e-05	0.780136	0.276	0.234	1
COX5B	5.90735e-19	0.774903	0.654	0.595	1.26565e-14
SLC25A4	0.00156	0.755639	0.285	0.268	1
CA2	0.75279	0.715607	0.239	0.278	1
COX20	0.136423	0.713699	0.262	0.284	1
CBR1	0.154039	0.706445	0.254	0.269	1
ATP5PO	0.00119046	0.660573	0.4	0.43	1
BEX3	1.91046e-06	0.654097	0.428	0.42	0.0409316
PEBP1	2.72788e-19	0.638159	0.82	0.765	5.84448e-15
COX7B	2.04577e-09	0.62929	0.552	0.55	4.38305e-05
COX5A	0.0114928	0.628807	0.38	0.41	1
CD24	3.97716e-12	0.619941	0.465	0.34	8.52107e-08
ATP5MC1	0.0112319	0.618872	0.358	0.382	1
NDUFA5	0.255938	0.616957	0.321	0.377	1
UQCRB	6.55899e-09	0.616533	0.625	0.653	0.000140526
SLC25A6	0.00296565	0.615395	0.428	0.467	1
NDUFB1	0.716219	0.58075	0.285	0.371	1
COX6B1	9.38593e-06	0.580048	0.501	0.539	0.201094
UQCRFS1	0.281341	0.578643	0.31	0.363	1
EIF3K	0.0016851	0.569024	0.437	0.484	1
ATP5MG	2.14128e-05	0.56575	0.518	0.568	0.458769
LDHB	2.52339e-12	0.554121	0.69	0.67	5.40636e-08
S100A10	2.01768e-08	0.55179	0.555	0.52	0.000432287
NDUFA4	1.98953e-11	0.529476	0.696	0.685	4.26257e-07
ATP5MC3	6.83787e-08	0.527244	0.566	0.57	0.00146501
GNAS	7.69479e-07	0.515688	0.541	0.538	0.0164861
YBX1	0.0126166	0.514471	0.439	0.507	1
ATP5F1D	0.00262149	0.511694	0.479	0.539	1
PKM	0.934506	0.50726	0.254	0.303	1
CYC1	0.902017	0.505308	0.223	0.271	1
COX7A2	0.000340768	0.503031	0.454	0.482	1
ATP5PD	0.614547	0.498958	0.346	0.426	1
NDUFS6	0.895244	0.494263	0.293	0.377	1
PRDX2	0.029705	0.487452	0.4	0.455	1
NDUFA1	0.0202459	0.486189	0.406	0.464	1
CHCHD10	0.00479449	0.483859	0.448	0.483	1
MRPL41	0.816951	0.481982	0.279	0.339	1
MRPL33	0.608904	0.476622	0.239	0.311	1
PRDX5	0.118074	0.476219	0.4	0.477	1
SKP1	0.0793119	0.473736	0.442	0.536	1
VDAC2	0.672954	0.465842	0.245	0.315	1
NDUFA11	0.273413	0.465322	0.383	0.464	1
PRR13	0.866254	0.464277	0.256	0.321	1
NDUFB2	0.0564827	0.462854	0.454	0.535	1
CYSTM1	0.00240926	0.457927	0.476	0.515	1
ATP5PF	0.000344631	0.456841	0.53	0.586	1
HSBP1	0.260409	0.455348	0.245	0.337	1
COX7C	2.57436e-10	0.454813	0.71	0.722	5.51556e-06
HMGN1	0.0318368	0.453907	0.228	0.348	1
MICOS13	0.0318179	0.448499	0.214	0.321	1
UQCR11	0.0955934	0.447756	0.408	0.479	1
NDUFA13	0.00201955	0.445135	0.487	0.554	1
UQCR10	0.143955	0.437087	0.403	0.478	1
MMP24OS	0.0776476	0.435897	0.223	0.32	1
ATP5ME	0.471648	0.4335	0.327	0.442	1
PRDX3	0.431559	0.433109	0.29	0.391	1
HIGD2A	0.196092	0.426866	0.223	0.307	1
NME2	0.261215	0.425567	0.423	0.53	1
GSTP1	5.77092e-07	0.424419	0.594	0.585	0.0123642
SLC25A5	0.00445856	0.412505	0.499	0.533	1
COX6C	0.0627095	0.410286	0.47	0.554	1
NDUFS8	0.0876906	0.405484	0.248	0.359	1
COX8A	0.0775464	0.404926	0.473	0.55	1
SLC25A3	0.151396	0.404922	0.42	0.507	1
MT-CYB	3.21212e-31	0.397052	1	1	6.88197e-27
CISD1	0.0166295	0.394317	0.183	0.281	1
CALM2	0.828518	0.380786	0.375	0.482	1
MT-CO3	6.34209e-31	0.379057	1	1	1.35879e-26
NDUFB7	0.412253	0.378575	0.313	0.427	1
NDUFB3	0.0375452	0.375534	0.242	0.366	1
S100A6	6.4992e-18	0.372836	0.744	0.511	1.39245e-13
HADHB	0.0509193	0.368923	0.211	0.306	1
TSTD1	0.11949	0.367788	0.223	0.31	1
MICOS10	0.103476	0.364397	0.299	0.428	1
ATP5F1C	0.618774	0.363723	0.335	0.442	1
ATP5F1B	0.714189	0.363056	0.33	0.419	1
GLRX5	0.00650859	0.355169	0.192	0.308	1
COX4I1	0.00121097	0.353166	0.589	0.658	1
NDUFS4	0.00430707	0.352389	0.155	0.256	1
NDUFB10	0.411581	0.346795	0.315	0.422	1
SNRPN	0.0305757	0.345649	0.2	0.296	1
CHCHD2	0.11085	0.34499	0.487	0.572	1
ATP5MD	0.92362	0.344896	0.369	0.477	1
ECI1	0.0282381	0.342913	0.194	0.292	1
MRPS24	0.133871	0.342835	0.211	0.294	1
TMEM141	0.0188885	0.341935	0.18	0.278	1
ATP5F1E	0.0689471	0.33722	0.575	0.692	1
SMS	0.0211748	0.337112	0.18	0.271	1
AURKAIP1	0.762984	0.334909	0.296	0.373	1
SRP9	0.000157928	0.330012	0.197	0.351	1
MPC2	0.443354	0.329184	0.327	0.437	1
SNU13	0.0580258	0.327612	0.228	0.332	1
ATP5F1A	0.47426	0.326862	0.332	0.437	1
MT-CO2	1.52273e-22	0.325704	1	1	3.26245e-18
NDUFA6	0.0112312	0.325317	0.192	0.301	1
MT-ND6	0.460425	0.323513	0.363	0.415	1
HEBP2	0.00134014	0.319955	0.161	0.272	1
RPL8	5.93437e-06	0.31882	0.772	0.797	0.127144
NDUFB4	0.00379131	0.317657	0.256	0.414	1
KRT10	0.0147389	0.315727	0.189	0.291	1
ATP5MF	0.0511087	0.313823	0.254	0.37	1
BAG1	0.0315381	0.309021	0.189	0.282	1
VAMP8	0.0132914	0.307291	0.237	0.364	1
TMEM14B	0.00224732	0.307244	0.192	0.312	1
MT-ATP6	6.88226e-22	0.306855	1	1	1.47452e-17
ATP5MC2	0.763317	0.303859	0.439	0.561	1
ENO1	0.199335	0.302954	0.321	0.438	1
KNG1	5.41872e-12	0.298243	0.265	0.131	1.16096e-07
ATP5MPL	0.384769	0.295735	0.313	0.417	1
RAB13	6.29018e-05	0.292992	0.155	0.291	1
MOCS2	0.00590184	0.292816	0.172	0.273	1
MT-ND3	3.44487e-17	0.291733	0.997	0.999	7.38064e-13
HINT2	0.00975792	0.291631	0.175	0.271	1
VAMP2	0.00112452	0.29152	0.155	0.267	1
SH3BGRL	0.000614201	0.288298	0.163	0.284	1
ERH	0.000700963	0.286851	0.189	0.321	1
DSTN	0.976058	0.286418	0.434	0.567	1
NDUFAB1	0.010174	0.28529	0.248	0.382	1
MT-CO1	8.69943e-19	0.284358	1	1	1.86385e-14
MT-ND1	8.84407e-15	0.282625	0.992	0.996	1.89484e-10
PNKD	0.00635363	0.282509	0.186	0.292	1
NDUFA7	0.00106651	0.280209	0.175	0.296	1
MT-ND2	4.09032e-17	0.278968	0.997	0.999	8.76351e-13
ATP6V1F	0.0319393	0.278861	0.279	0.41	1
TCEAL4	0.000494932	0.278229	0.203	0.344	1
MRPL34	0.00219981	0.273601	0.169	0.28	1
NDUFS7	0.0179949	0.272051	0.217	0.324	1
NDUFA12	0.0032213	0.267888	0.2	0.322	1
TPI1	0.197543	0.267126	0.344	0.482	1
MDH1	0.00728136	0.266409	0.237	0.367	1
SNRPE	9.66773e-05	0.266394	0.141	0.265	1
TMA7	0.0382601	0.265475	0.321	0.474	1
SUMO1	0.00463602	0.264748	0.194	0.31	1
COA3	0.00929614	0.261691	0.223	0.343	1
SRI	0.000190337	0.259663	0.155	0.282	1
GNG5	0.00313179	0.258698	0.276	0.441	1
PCMTD1	0.00013368	0.255547	0.144	0.265	1
MT-ND4	2.38474e-15	0.255313	0.997	1	5.10931e-11
NDUFV2	0.0637405	0.251971	0.276	0.393	1
SERBP1	2.89095e-16	-0.251693	0.101	0.338	6.19387e-12
HERPUD1	7.04392e-15	-0.253271	0.113	0.335	1.50916e-10
KDELR1	4.64652e-16	-0.25404	0.087	0.313	9.95518e-12
CNN3	8.69987e-13	-0.255928	0.121	0.326	1.86395e-08
SUCLG1	6.25254e-09	-0.256392	0.273	0.49	0.000133961
BTG1	5.27702e-13	-0.25749	0.132	0.344	1.1306e-08
ATOX1	1.7557e-14	-0.262828	0.158	0.402	3.7616e-10
TPM3	1.26177e-14	-0.270016	0.099	0.313	2.70335e-10
GRHPR	2.11266e-12	-0.271564	0.085	0.269	4.52638e-08
RBM39	1.46864e-14	-0.272202	0.121	0.348	3.14656e-10
C4orf3	1.16741e-14	-0.273519	0.169	0.425	2.50118e-10
ACTG1	2.86974e-06	-0.2743	0.454	0.629	0.0614842
BRI3	1.06911e-15	-0.278941	0.231	0.516	2.29056e-11
SRRM2	3.78724e-18	-0.289936	0.099	0.353	8.11417e-14
ATRAID	2.89584e-18	-0.293588	0.065	0.297	6.20433e-14
REEP5	3.22198e-16	-0.297503	0.093	0.318	6.90309e-12
KRT8	1.1848e-11	-0.298212	0.082	0.251	2.53843e-07
CTNNA1	2.55178e-15	-0.302078	0.073	0.28	5.46719e-11
TAX1BP1	4.03375e-17	-0.302099	0.132	0.392	8.64231e-13
FTH1	0.00016195	-0.303949	0.896	0.946	1
NDFIP1	3.37142e-15	-0.30406	0.079	0.285	7.22326e-11
ERP29	1.30002e-19	-0.310179	0.085	0.336	2.7853e-15
CNDP2	5.30626e-14	-0.311441	0.065	0.252	1.13687e-09
HSPD1	6.9823e-15	-0.313859	0.251	0.539	1.49596e-10
RPS21	2.44529e-17	-0.31388	0.31	0.625	5.23903e-13
EIF4A1	3.70244e-17	-0.314106	0.118	0.372	7.93247e-13
PPA1	2.50769e-16	-0.315244	0.07	0.287	5.37272e-12
SEPTIN7	5.29966e-16	-0.317136	0.124	0.367	1.13545e-11
CNPY2	9.91113e-15	-0.317594	0.059	0.251	2.12346e-10
TSC22D1	1.87933e-13	-0.319043	0.115	0.322	4.02646e-09
SQSTM1	1.60647e-17	-0.31993	0.101	0.347	3.44186e-13
SON	1.4881e-20	-0.324308	0.085	0.35	3.18825e-16
SELENOM	1.5701e-13	-0.325462	0.104	0.307	3.36393e-09
CLTC	1.8398e-16	-0.331288	0.054	0.257	3.94177e-12
SSR4	1.6965e-22	-0.33179	0.127	0.43	3.63476e-18
SEC62	4.45367e-21	-0.333998	0.141	0.447	9.54199e-17
SPCS2	2.1668e-21	-0.340045	0.087	0.364	4.64236e-17
PHYH	9.74369e-15	-0.342864	0.076	0.278	2.08759e-10
TMEM256	4.95642e-13	-0.350565	0.076	0.259	1.06191e-08
SPCS1	7.5478e-21	-0.353478	0.135	0.436	1.61712e-16
CALM1	1.5274e-19	-0.354799	0.38	0.72	3.27244e-15
TPM1	1.64863e-11	-0.359641	0.13	0.319	3.5322e-07
PNISR	3.60851e-15	-0.368202	0.087	0.297	7.73124e-11
PRRC2C	8.47096e-18	-0.368797	0.076	0.305	1.8149e-13
AKAP9	7.2534e-17	-0.377519	0.085	0.308	1.55404e-12
SCAF11	1.30926e-17	-0.37836	0.056	0.272	2.80509e-13
PTGR1	2.0458e-15	-0.379177	0.096	0.31	4.38312e-11
NDRG1	3.14601e-17	-0.38213	0.054	0.264	6.74032e-13
BCAP31	3.57479e-19	-0.384772	0.045	0.27	7.65899e-15
GCSH	1.13035e-18	-0.3855	0.101	0.355	2.42178e-14
EZR	1.22857e-15	-0.386605	0.099	0.321	2.63221e-11
SH3YL1	1.30453e-13	-0.390431	0.09	0.285	2.79495e-09
AKR7A2	2.4259e-15	-0.393834	0.07	0.273	5.19749e-11
DDX5	5.34678e-19	-0.399709	0.18	0.471	1.14555e-14
GOLGA4	9.15296e-18	-0.401904	0.079	0.308	1.96102e-13
ADI1	3.04976e-14	-0.402907	0.189	0.428	6.53411e-10
HSPA8	2.84068e-22	-0.409199	0.121	0.419	6.08616e-18
SPAG9	1.23779e-16	-0.410815	0.051	0.254	2.65197e-12
SYPL1	2.04025e-21	-0.414218	0.039	0.282	4.37124e-17
ATP6V0B	1.12598e-16	-0.41758	0.113	0.348	2.41241e-12
GADD45A	2.06717e-14	-0.419545	0.068	0.259	4.42892e-10
GOLGB1	1.36809e-19	-0.420726	0.065	0.305	2.93113e-15
LGALS3	2.05717e-13	-0.424774	0.104	0.304	4.40748e-09
RABAC1	5.32062e-20	-0.424959	0.093	0.353	1.13994e-15
ACTB	1.17909e-15	-0.430257	0.411	0.669	2.52621e-11
HSPB1	3.57835e-20	-0.431974	0.208	0.52	7.66661e-16
TPT1	3.97453e-22	-0.436566	0.839	0.966	8.51543e-18
DDX17	6.4187e-20	-0.439495	0.096	0.356	1.37521e-15
JAK1	2.3807e-20	-0.440083	0.048	0.285	5.10065e-16
ATRX	1.24953e-21	-0.441339	0.062	0.318	2.67712e-17
TRAM1	5.21626e-21	-0.44269	0.039	0.276	1.11758e-16
BHMT2	1.17595e-13	-0.454554	0.146	0.358	2.51947e-09
ARHGAP29	7.54445e-15	-0.461223	0.076	0.274	1.6164e-10
KRT18	3.00887e-14	-0.463914	0.079	0.272	6.4465e-10
YBX3	1.45485e-19	-0.464817	0.034	0.252	3.11701e-15
TMEM50A	1.07643e-21	-0.467013	0.037	0.276	2.30625e-17
ACAA1	3.44764e-16	-0.474284	0.093	0.314	7.38657e-12
CTSL	3.85958e-23	-0.474809	0.039	0.294	8.26916e-19
N4BP2L2	7.00486e-24	-0.48025	0.076	0.36	1.50079e-19
ACTN4	1.75492e-19	-0.483024	0.039	0.259	3.75991e-15
TM9SF3	2.24007e-20	-0.483483	0.031	0.255	4.79936e-16
SPINT2	4.16397e-19	-0.486703	0.079	0.32	8.9213e-15
RHOC	4.81293e-19	-0.488938	0.056	0.286	1.03117e-14
TMED10	1.66791e-21	-0.489185	0.034	0.271	3.57349e-17
ATP1B1	1.0598e-08	-0.492569	0.366	0.544	0.000227063
LEPROT	3.1544e-24	-0.499224	0.082	0.371	6.7583e-20
LAMP2	6.28304e-20	-0.504716	0.031	0.251	1.34614e-15
LMAN1	2.59303e-22	-0.506987	0.048	0.3	5.55558e-18
KRTCAP2	2.50861e-27	-0.508603	0.059	0.364	5.3747e-23
SARAF	1.35991e-22	-0.509073	0.093	0.373	2.91361e-18
HSPA5	1.08437e-18	-0.509839	0.073	0.306	2.32327e-14
CANX	8.45453e-24	-0.512806	0.09	0.378	1.81138e-19
TMEM205	6.39144e-20	-0.515454	0.039	0.265	1.36937e-15
GINM1	2.04495e-23	-0.516797	0.025	0.271	4.38131e-19
HSP90AA1	3.56006e-22	-0.517084	0.363	0.674	7.62742e-18
CXCL14	1.28791e-11	-0.518865	0.332	0.513	2.75935e-07
TMCO1	1.41309e-22	-0.526371	0.034	0.276	3.02755e-18
BSG	2.83235e-23	-0.533957	0.056	0.323	6.0683e-19
TMED4	4.61176e-22	-0.535739	0.034	0.274	9.88069e-18
ARGLU1	1.23857e-19	-0.536732	0.048	0.275	2.65364e-15
ALDH2	3.64822e-20	-0.536808	0.118	0.387	7.81631e-16
ZBTB20	2.6915e-22	-0.53941	0.042	0.287	5.76654e-18
CCPG1	2.55781e-21	-0.541298	0.031	0.261	5.4801e-17
TMBIM4	2.06229e-28	-0.550456	0.065	0.376	4.41845e-24
NPC2	9.25608e-26	-0.555778	0.124	0.441	1.98311e-21
ALDH6A1	2.46335e-15	-0.558089	0.141	0.367	5.27774e-11
SERINC1	2.92358e-22	-0.558826	0.037	0.279	6.26377e-18
AIG1	3.94749e-22	-0.560452	0.037	0.279	8.45749e-18
PTTG1IP	1.16462e-22	-0.561393	0.056	0.314	2.49519e-18
CTSC	6.54519e-21	-0.562423	0.039	0.272	1.40231e-16
ARL6IP5	1.32241e-24	-0.572726	0.045	0.312	2.83326e-20
TMEM59	1.10005e-25	-0.57516	0.132	0.453	2.35686e-21
LRPAP1	1.03941e-23	-0.577085	0.039	0.296	2.22694e-19
DCXR	8.94474e-14	-0.596446	0.172	0.391	1.91641e-09
PDIA6	7.46587e-25	-0.596517	0.048	0.321	1.59956e-20
TGOLN2	2.68535e-25	-0.601934	0.037	0.304	5.75336e-21
ATP6V0E1	2.84453e-26	-0.608466	0.141	0.472	6.09441e-22
WSB1	6.40169e-19	-0.60932	0.056	0.28	1.37156e-14
PCSK1N	2.50198e-18	-0.618658	0.096	0.334	5.36048e-14
NQO2	1.59551e-16	-0.619854	0.054	0.252	3.41839e-12
CMBL	7.89301e-19	-0.620165	0.155	0.415	1.69108e-14
LAMP1	1.91469e-26	-0.632659	0.028	0.299	4.10222e-22
TXN	2.48543e-24	-0.648489	0.304	0.642	5.32503e-20
AHNAK	1.13667e-22	-0.65286	0.039	0.286	2.43531e-18
SPP1	7.73801e-14	-0.659176	0.265	0.491	1.65787e-09
PGRMC1	7.4958e-27	-0.660592	0.062	0.357	1.60598e-22
PLAAT3	2.8636e-21	-0.660853	0.059	0.305	6.13527e-17
IFITM2	2.35213e-17	-0.661173	0.079	0.3	5.03944e-13
JUND	1.67902e-22	-0.66286	0.093	0.365	3.59731e-18
XIST	1.27699e-19	-0.663826	0.073	0.312	2.73596e-15
MTDH	2.2987e-29	-0.665407	0.028	0.321	4.92497e-25
CALR	3.69405e-30	-0.678822	0.059	0.377	7.9145e-26
CYBA	3.71392e-22	-0.684405	0.054	0.301	7.95707e-18
MT1E	2.81462e-22	-0.690611	0.211	0.525	6.03032e-18
TMEM176B	4.07884e-23	-0.690691	0.059	0.322	8.73891e-19
CD151	3.59888e-23	-0.691565	0.02	0.257	7.7106e-19
C11orf54	7.86125e-22	-0.692748	0.115	0.392	1.68427e-17
OCIAD2	1.34423e-25	-0.694284	0.099	0.403	2.88001e-21
PSAP	1.11841e-30	-0.700413	0.085	0.417	2.3962e-26
PPIB	5.35204e-34	-0.700461	0.059	0.41	1.14667e-29
CD46	2.40666e-29	-0.707754	0.039	0.338	5.15626e-25
APLP2	2.02749e-28	-0.710475	0.096	0.416	4.34389e-24
ECHS1	7.77751e-25	-0.712168	0.158	0.472	1.66633e-20
CD164	1.72166e-27	-0.716514	0.042	0.329	3.68867e-23
PDZK1	6.27837e-20	-0.718421	0.082	0.327	1.34514e-15
FCGRT	3.03527e-27	-0.718463	0.025	0.3	6.50308e-23
CTSD	3.49453e-23	-0.722675	0.096	0.367	7.48704e-19
HSP90B1	2.07537e-34	-0.722739	0.107	0.48	4.44648e-30
CD59	2.72105e-32	-0.723846	0.13	0.491	5.82985e-28
PDIA3	2.8323e-31	-0.725423	0.042	0.358	6.06819e-27
EPCAM	2.36263e-20	-0.733965	0.087	0.331	5.06193e-16
ANXA2	4.09256e-22	-0.734222	0.028	0.263	8.7683e-18
ATP6V0C	3.11048e-31	-0.752235	0.09	0.426	6.6642e-27
SYNE2	4.00533e-28	-0.768584	0.087	0.4	8.58143e-24
TMSB10	2.03685e-21	-0.771927	0.301	0.593	4.36396e-17
IER2	1.81423e-19	-0.773479	0.07	0.303	3.88698e-15
CTSB	1.66958e-25	-0.77465	0.025	0.286	3.57708e-21
LAPTM4A	6.67643e-35	-0.774726	0.087	0.454	1.43042e-30
MT2A	9.8705e-24	-0.776025	0.335	0.649	2.11475e-19
GLS	1.58639e-31	-0.797734	0.037	0.353	3.39883e-27
ATP6AP2	3.20935e-28	-0.802479	0.034	0.32	6.87604e-24
CTSH	1.49827e-26	-0.82484	0.028	0.297	3.21005e-22
MT1F	4.17874e-21	-0.827168	0.104	0.36	8.95295e-17
ASAH1	7.18293e-32	-0.829327	0.051	0.371	1.53894e-27
GSN	2.63975e-21	-0.85109	0.039	0.272	5.65567e-17
CD81	5.04414e-34	-0.851951	0.087	0.433	1.08071e-29
SPTBN1	1.35396e-26	-0.85663	0.056	0.341	2.90085e-22
CEBPD	2.32571e-22	-0.857485	0.037	0.276	4.98284e-18
SLC3A2	1.74918e-27	-0.860575	0.011	0.276	3.74762e-23
PEPD	1.67841e-25	-0.867598	0.079	0.364	3.59599e-21
KTN1	1.68356e-37	-0.882359	0.068	0.434	3.60703e-33
SLC3A1	5.8819e-25	-0.884423	0.059	0.331	1.2602e-20
IL6ST	1.01209e-26	-0.885595	0.02	0.285	2.16841e-22
ZFP36L1	9.38306e-27	-0.893068	0.07	0.36	2.01032e-22
TMEM176A	4.16431e-28	-0.895768	0.045	0.338	8.92203e-24
CST3	2.03407e-37	-0.902019	0.138	0.524	4.358e-33
AKR1A1	2.46936e-26	-0.905289	0.054	0.337	5.2906e-22
SELENOP	3.86798e-39	-0.913322	0.099	0.492	8.28716e-35
ACSM2A	2.70695e-19	-0.922812	0.045	0.26	5.79963e-15
RIDA	1.75541e-25	-0.927557	0.099	0.387	3.76097e-21
ACY1	3.28259e-19	-0.928499	0.039	0.253	7.03296e-15
MGST1	3.67094e-26	-0.938471	0.045	0.323	7.86499e-22
CD63	2.96011e-48	-0.942651	0.121	0.575	6.34203e-44
FOS	1.11795e-16	-0.943088	0.062	0.262	2.39522e-12
HSPA1A	5.83112e-22	-0.944054	0.039	0.278	1.24932e-17
IFITM3	1.64024e-19	-0.947562	0.158	0.412	3.51421e-15
TNFSF10	1.87534e-27	-0.980561	0.011	0.277	4.01792e-23
DAB2	1.99978e-36	-0.990814	0.059	0.42	4.28453e-32
ITGB1	6.99201e-34	-0.992401	0.031	0.355	1.49804e-29
ADIRF	4.00036e-26	-0.995572	0.104	0.4	8.57077e-22
RTN4	4.55329e-43	-1.00107	0.118	0.532	9.75542e-39
RBP5	1.09773e-29	-1.01703	0.087	0.401	2.35188e-25
APP	4.84447e-38	-1.03325	0.079	0.453	1.03793e-33
CLU	7.01751e-25	-1.03856	0.039	0.299	1.5035e-20
ID1	1.14469e-18	-1.06405	0.045	0.254	2.45249e-14
CRYAB	3.10045e-28	-1.07122	0.211	0.528	6.64272e-24
TMBIM6	1.96333e-55	-1.08722	0.124	0.606	4.20644e-51
CD9	1.85842e-33	-1.09564	0.048	0.376	3.98166e-29
JUN	1.18141e-24	-1.10203	0.059	0.325	2.53118e-20
BBOX1	6.36179e-26	-1.11967	0.054	0.325	1.36301e-21
SMIM24	1.04133e-31	-1.12328	0.028	0.336	2.23104e-27
DUSP1	1.43633e-25	-1.14754	0.023	0.279	3.07734e-21
GNG11	2.20068e-25	-1.15507	0.014	0.264	4.71495e-21
FTL	5.99846e-17	-1.16114	0.851	0.951	1.28517e-12
ASS1	3.04996e-25	-1.19081	0.037	0.293	6.53453e-21
FBP1	5.88539e-30	-1.23328	0.062	0.365	1.26095e-25
TMSB4X	1.93987e-27	-1.23639	0.163	0.46	4.15618e-23
IGFBP7	2.80753e-41	-1.2384	0.225	0.598	6.01514e-37
HLA-DRA	1.36293e-26	-1.23868	0.031	0.301	2.92007e-22
BHMT	1.5174e-25	-1.2504	0.056	0.322	3.25102e-21
ITM2B	1.80289e-92	-1.27351	0.324	0.849	3.8627e-88
MT1X	4.88582e-39	-1.27819	0.177	0.564	1.04679e-34
PCK1	1.85833e-27	-1.28754	0.079	0.369	3.98147e-23
HLA-A	5.00181e-48	-1.28775	0.073	0.499	1.07164e-43
HLA-DRB1	1.65115e-24	-1.30232	0.017	0.26	3.5376e-20
MALAT1	8.03191e-37	-1.3112	0.344	0.649	1.72084e-32
HLA-C	4.39261e-42	-1.33715	0.056	0.438	9.41117e-38
GSTA2	3.20193e-18	-1.37386	0.062	0.268	6.86013e-14
HLA-E	1.31513e-31	-1.37698	0.037	0.345	2.81766e-27
UGT2B7	9.13931e-23	-1.3799	0.079	0.329	1.9581e-18
NAT8	2.42059e-27	-1.40222	0.054	0.33	5.18612e-23
CALD1	6.27102e-35	-1.43671	0.023	0.346	1.34357e-30
MIOX	1.52563e-28	-1.4549	0.07	0.36	3.26867e-24
NEAT1	2.60487e-35	-1.46814	0.093	0.438	5.58093e-31
APOE	6.90072e-38	-1.53728	0.183	0.535	1.47848e-33
GATM	2.10353e-38	-1.53901	0.113	0.47	4.50681e-34
CD74	7.69278e-35	-1.54613	0.042	0.376	1.64818e-30
GPX3	3.55501e-39	-1.55816	0.161	0.546	7.61661e-35
VIM	1.35463e-27	-1.58517	0.028	0.299	2.90228e-23
GSTA1	3.49183e-34	-1.58617	0.101	0.427	7.48124e-30
HLA-B	3.05362e-43	-1.5996	0.051	0.436	6.54237e-39
MT1H	8.15358e-39	-1.61712	0.138	0.497	1.7469e-34
B2M	3.92188e-54	-1.63489	0.29	0.7	8.40262e-50
MT1G	4.88746e-36	-1.72916	0.425	0.707	1.04714e-31
PDZK1IP1	9.02031e-47	-1.77979	0.085	0.482	1.9326e-42
ALDOB	4.96528e-32	-1.83944	0.189	0.49	1.06381e-27
TIMP3	5.67733e-28	-1.87679	0.02	0.289	1.21637e-23

## Sheet: PC cluster vs IC cluster
Dataset S3: Markers of non-immune cell clusters from normal cell atlas, Related to Figure 4
Principal cell cluster vs Intercalated cell cluster
	p_val	avg_logFC	pct.1	pct.2	p_val_adj
AQP2	2.73082e-64	2.03641	0.662	0.15	5.85079e-60
AQP3	2.55674e-51	1.97516	0.652	0.265	5.47782e-47
GDF15	1.99508e-49	1.80483	0.739	0.377	4.27446e-45
FXYD4	1.15643e-47	1.78673	0.759	0.461	2.47765e-43
SPP1	2.52502e-11	1.63829	0.406	0.242	5.40985e-07
EDN2	9.81256e-26	1.57678	0.279	0.023	2.10234e-21
ID1	1.39889e-28	1.50731	0.56	0.305	2.99713e-24
SLC12A3	2.94211e-15	1.48056	0.271	0.081	6.30346e-11
DDIT4	2.89269e-36	1.46201	0.486	0.135	6.19759e-32
KNG1	3.41839e-18	1.46145	0.381	0.158	7.3239e-14
KRT19	2.03577e-57	1.39396	0.704	0.214	4.36163e-53
GSTM3	5.94821e-81	1.36395	0.855	0.349	1.2744e-76
IGFBP2	8.28679e-46	1.24009	0.483	0.074	1.77544e-41
BTG2	7.88701e-35	1.1909	0.674	0.377	1.68979e-30
ZFP36L1	4.45017e-39	1.18067	0.696	0.374	9.53449e-35
KCNJ16	2.41355e-59	1.12079	0.658	0.186	5.17104e-55
CDH16	2.04489e-66	1.10699	0.844	0.468	4.38117e-62
CALB1	1.97123e-11	1.09368	0.416	0.229	4.22336e-07
NDRG1	8.7646e-41	1.08085	0.701	0.415	1.87781e-36
TPM4	3.64943e-43	1.07253	0.563	0.163	7.8189e-39
PTGER1	5.42497e-38	1.05931	0.452	0.089	1.1623e-33
TMEM52B	4.63681e-08	1.05438	0.443	0.366	0.000993437
WSB1	1.43491e-38	1.04476	0.754	0.489	3.07429e-34
HES1	9.68062e-32	1.03655	0.535	0.204	2.07407e-27
CTSH	3.77239e-42	1.01319	0.701	0.374	8.08234e-38
GATA3	2.30518e-49	1.01298	0.627	0.191	4.93885e-45
PHLDA2	2.8776e-24	1.01103	0.338	0.074	6.16526e-20
WNK1	3.55769e-14	1.0061	0.621	0.511	7.62236e-10
CLU	1.9669e-43	0.993661	0.793	0.466	4.21408e-39
DUSP2	3.76087e-18	0.984782	0.262	0.056	8.05767e-14
HSD11B2	2.07065e-54	0.96816	0.89	0.646	4.43637e-50
KCNJ1	2.12124e-42	0.9636	0.606	0.214	4.54476e-38
H3F3B	1.89244e-23	0.946309	0.895	0.794	4.05456e-19
FGL2	4.64047e-34	0.935827	0.483	0.13	9.94221e-30
IER3	1.05288e-24	0.921471	0.566	0.275	2.2558e-20
RRAD	2.00096e-16	0.913927	0.324	0.117	4.28706e-12
KL	3.37755e-22	0.901296	0.369	0.107	7.2364e-18
FOLR1	1.55203e-35	0.883417	0.594	0.252	3.32523e-31
AIF1L	1.9349e-47	0.879582	0.732	0.364	4.14553e-43
ID2	2.60952e-19	0.878877	0.588	0.374	5.59089e-15
PFKFB3	6.55328e-31	0.874966	0.393	0.081	1.40404e-26
ASAH1	1.30119e-36	0.854967	0.767	0.537	2.7878e-32
EMX1	2.86892e-44	0.846185	0.585	0.165	6.14665e-40
S100A2	3.32809e-13	0.843474	0.63	0.448	7.13042e-09
SLC2A1	4.7858e-22	0.842487	0.307	0.066	1.02536e-17
SCNN1G	7.87469e-33	0.841968	0.41	0.084	1.68715e-28
CYS1	3.8267e-41	0.840632	0.643	0.285	8.19869e-37
TACSTD2	5.03773e-29	0.814659	0.696	0.387	1.07933e-24
SERPINA5	4.60326e-15	0.813405	0.412	0.216	9.86249e-11
ID4	6.70977e-21	0.809173	0.415	0.165	1.43757e-16
VEGFA	2.37948e-10	0.808135	0.523	0.405	5.09804e-06
ABCB1	2.6636e-29	0.806715	0.404	0.097	5.70677e-25
ATP1A1	2.24784e-15	0.799205	0.772	0.651	4.81601e-11
CPVL	1.1261e-34	0.789371	0.655	0.326	2.41267e-30
TMEM176B	3.54303e-33	0.788554	0.519	0.173	7.59094e-29
IVNS1ABP	7.55605e-37	0.778178	0.628	0.275	1.61888e-32
ATP1B1	4.3085e-52	0.776972	0.972	0.855	9.23096e-48
DCDC2	2.16373e-31	0.775658	0.582	0.275	4.63578e-27
ZFP36	3.28277e-18	0.764101	0.453	0.224	7.03334e-14
NEAT1	3.82804e-15	0.75879	0.816	0.682	8.20158e-11
SCNN1B	2.17433e-27	0.752031	0.4	0.115	4.65851e-23
ENO1	9.43811e-34	0.720636	0.819	0.659	2.02212e-29
SLC8A1	0.0242648	0.712147	0.258	0.219	1
PIK3C2G	2.63624e-26	0.705346	0.505	0.214	5.64815e-22
STC1	8.45731e-19	0.698051	0.29	0.071	1.81198e-14
RALBP1	1.51918e-22	0.692858	0.673	0.448	3.25485e-18
ANXA2	1.60745e-23	0.692851	0.556	0.285	3.44396e-19
PCSK1N	5.10158e-24	0.684516	0.536	0.257	1.09301e-19
ID3	0.0176228	0.684109	0.447	0.478	1
ATP1B3	1.26366e-14	0.678132	0.493	0.3	2.7074e-10
BHLHE40	7.93374e-22	0.670797	0.557	0.298	1.6998e-17
COBLL1	2.08816e-25	0.66903	0.781	0.613	4.47388e-21
ITM2C	2.33835e-23	0.662455	0.557	0.3	5.00992e-19
CD24	6.79314e-41	0.661258	0.889	0.654	1.45543e-36
LHX1	1.94991e-22	0.661139	0.415	0.153	4.17768e-18
VASN	3.8221e-13	0.656779	0.353	0.183	8.18884e-09
DUSP1	9.42817e-17	0.65654	0.661	0.476	2.01998e-12
TNFRSF12A	2.69977e-15	0.656017	0.424	0.219	5.78426e-11
HMGCS2	4.06279e-18	0.648336	0.447	0.221	8.70454e-14
TSPAN1	2.04862e-18	0.6459	0.527	0.29	4.38916e-14
ARG2	2.94306e-13	0.641606	0.521	0.341	6.30551e-09
PIGR	2.12304e-20	0.64124	0.433	0.178	4.54861e-16
PAPPA	6.47481e-22	0.637545	0.314	0.074	1.38723e-17
APP	8.69929e-33	0.631854	0.833	0.639	1.86382e-28
PIM3	8.59883e-14	0.623645	0.49	0.308	1.8423e-09
MALAT1	1.0972e-17	0.617262	0.979	0.893	2.35075e-13
MNS1	5.11722e-20	0.616929	0.29	0.069	1.09636e-15
GABRA2	9.37224e-28	0.611608	0.375	0.087	2.008e-23
ST6GAL1	1.17433e-14	0.611228	0.381	0.188	2.51601e-10
GATA3-AS1	3.74424e-26	0.608235	0.393	0.104	8.02204e-22
IGFBP3	2.25794e-11	0.607592	0.273	0.115	4.83763e-07
PNP	5.47329e-20	0.607142	0.502	0.267	1.17265e-15
TMEM176A	3.4709e-23	0.606495	0.427	0.142	7.43641e-19
NR4A1	7.69368e-10	0.598544	0.428	0.293	1.64837e-05
JUNB	2.95024e-13	0.596144	0.551	0.379	6.32088e-09
ACSL4	6.78466e-10	0.587845	0.415	0.27	1.45361e-05
CADPS2	1.42393e-23	0.582905	0.458	0.178	3.05078e-19
CLDN4	3.43446e-11	0.580122	0.578	0.445	7.35833e-07
ELF3	3.64949e-08	0.577818	0.51	0.415	0.000781903
HIST1H2AC	4.45134e-13	0.57547	0.276	0.102	9.53699e-09
NTN4	2.36862e-18	0.575177	0.376	0.15	5.07477e-14
MXRA5	1.12374e-19	0.5725	0.302	0.079	2.40761e-15
UCHL1	2.06573e-19	0.568086	0.364	0.127	4.42584e-15
AOC1	1.75285e-21	0.567583	0.348	0.097	3.75548e-17
BEX3	8.08737e-28	0.563053	0.81	0.636	1.73272e-23
TMEM35B	5.12574e-20	0.561919	0.526	0.308	1.09819e-15
ARHGAP29	1.02223e-16	0.5599	0.444	0.242	2.19013e-12
ADH1C	2.18884e-16	0.558809	0.284	0.081	4.68959e-12
AC019080.1	4.9313e-06	0.558159	0.273	0.165	0.105653
MYH10	1.63534e-16	0.558016	0.384	0.178	3.50373e-12
CTSC	1.97849e-21	0.55494	0.452	0.196	4.23891e-17
RDH10	6.44015e-21	0.553395	0.397	0.142	1.3798e-16
SYNE1	4.94133e-23	0.544057	0.418	0.153	1.05868e-18
PTGR1	1.32754e-14	0.53622	0.644	0.466	2.84425e-10
GLS	1.02495e-22	0.534494	0.668	0.445	2.19595e-18
S100A6	4.91257e-24	0.526884	0.957	0.921	1.05252e-19
SCPEP1	1.40919e-16	0.52673	0.619	0.443	3.01919e-12
SYTL2	2.63632e-18	0.525298	0.299	0.084	5.64831e-14
CRIP2	7.56296e-21	0.524027	0.342	0.102	1.62037e-16
POU3F3	3.39533e-19	0.523535	0.508	0.282	7.27449e-15
TNFRSF11B	5.39081e-17	0.521209	0.283	0.079	1.15498e-12
HS6ST1	4.13779e-14	0.52025	0.293	0.112	8.86521e-10
BCAM	1.46822e-14	0.514861	0.504	0.328	3.14567e-10
EGR1	6.78266e-09	0.514763	0.526	0.392	0.000145318
MAL2	8.51729e-18	0.512615	0.591	0.369	1.82483e-13
IER2	2.85803e-08	0.512295	0.636	0.534	0.000612333
HCFC1R1	4.2529e-16	0.512054	0.428	0.219	9.11183e-12
BICC1	5.51065e-17	0.511897	0.4	0.183	1.18066e-12
L1CAM	3.43812e-19	0.510467	0.283	0.066	7.36616e-15
IER5L	2.94069e-12	0.507845	0.317	0.145	6.30043e-08
MYO1B	6.4027e-20	0.504082	0.367	0.125	1.37178e-15
INSIG1	0.000123541	0.49848	0.289	0.204	1
LINC01503	2.49027e-17	0.496232	0.296	0.089	5.33541e-13
FAM102A	1.04674e-11	0.495766	0.295	0.132	2.24265e-07
GNG11	1.5757e-17	0.49422	0.399	0.165	3.37595e-13
LRRFIP1	6.26414e-14	0.491452	0.594	0.443	1.34209e-09
CRYAB	7.28376e-09	0.490586	0.536	0.387	0.000156054
MGP	2.91792e-09	0.488586	0.253	0.117	6.25164e-05
AFF1	1.73402e-12	0.482472	0.381	0.204	3.71513e-08
TCEAL9	2.18069e-16	0.481228	0.542	0.346	4.67213e-12
F11R	1.45806e-13	0.479709	0.41	0.229	3.12389e-09
TSC22D1	1.34999e-12	0.47965	0.564	0.384	2.89235e-08
MIDN	3.54859e-08	0.478185	0.293	0.17	0.000760285
HLA-DRA	2.26749e-08	0.471876	0.413	0.275	0.000485809
AC019197.1	8.98127e-10	0.471259	0.453	0.303	1.92424e-05
KCNQ1OT1	0.106263	0.47062	0.347	0.333	1
PTPN13	1.2393e-13	0.467467	0.353	0.165	2.65519e-09
UGT3A1	2.28537e-20	0.465918	0.256	0.038	4.8964e-16
GPRC5C	7.52885e-08	0.46263	0.514	0.415	0.00161306
LINC00472	3.2692e-08	0.462372	0.452	0.318	0.000700427
PAWR	6.34433e-11	0.461424	0.397	0.232	1.35927e-06
RTN3	1.23762e-10	0.45704	0.618	0.509	2.65161e-06
HMGCS1	9.78425e-07	0.456634	0.321	0.198	0.0209628
ADGRG1	1.57743e-13	0.455803	0.458	0.272	3.37964e-09
PKHD1	3.513e-16	0.453721	0.308	0.104	7.52661e-12
QPRT	6.05297e-12	0.453196	0.359	0.193	1.29685e-07
SLC25A25	1.94522e-12	0.45231	0.287	0.117	4.16762e-08
SELENOM	4.45051e-19	0.451727	0.77	0.616	9.53523e-15
MAN1A1	2.92836e-11	0.451224	0.471	0.316	6.27401e-07
H1FX	1.91511e-07	0.451088	0.393	0.277	0.00410312
TMEM178A	2.14236e-12	0.445709	0.301	0.127	4.59e-08
GLDC	1.62433e-18	0.443844	0.279	0.066	3.48012e-14
MACC1	2.16173e-09	0.441699	0.314	0.176	4.63152e-05
KITLG	1.57201e-13	0.439535	0.333	0.148	3.36803e-09
PPFIBP1	4.17531e-12	0.438456	0.333	0.163	8.94561e-08
RNPC3	2.46482e-05	0.434444	0.276	0.183	0.528087
AKR1B1	2.11382e-07	0.432967	0.382	0.265	0.00452887
PTMS	4.28444e-13	0.430111	0.538	0.361	9.17942e-09
MGST1	3.40606e-10	0.429784	0.347	0.188	7.29748e-06
HOXD8	7.30821e-10	0.429319	0.507	0.387	1.56578e-05
KRT18	0.00436512	0.429257	0.684	0.702	1
IQGAP1	7.60091e-10	0.426178	0.513	0.382	1.6285e-05
LRPAP1	5.55144e-10	0.424508	0.587	0.476	1.18939e-05
STAT1	2.70215e-08	0.423755	0.351	0.221	0.000578936
IGFBP7	4.18684e-16	0.421939	0.966	0.835	8.9703e-12
HIF1A	1.1119e-12	0.420983	0.487	0.318	2.38225e-08
B4GALT1	2.2906e-09	0.417272	0.375	0.237	4.9076e-05
ACTG1	1.5194e-05	0.416416	0.911	0.885	0.325532
PRSS23	6.97716e-05	0.416053	0.327	0.237	1
LPCAT2	3.85668e-12	0.415668	0.344	0.173	8.26293e-08
EPCAM	1.95317e-15	0.414422	0.923	0.819	4.18466e-11
ITGB8	1.39898e-15	0.41361	0.277	0.079	2.99732e-11
DEFB1	0.000202779	0.412136	0.877	0.835	1
CYP51A1	1.05288e-08	0.410231	0.621	0.509	0.000225579
DDIT3	4.59864e-06	0.408355	0.41	0.321	0.0985258
FOSL2	2.25531e-09	0.408006	0.326	0.188	4.832e-05
PLS3	9.72596e-10	0.406812	0.564	0.461	2.08379e-05
FOS	0.00504931	0.406518	0.578	0.529	1
LHX1-DT	6.93038e-15	0.403939	0.289	0.099	1.48483e-10
TBX2	1.43793e-08	0.403393	0.32	0.188	0.000308076
UXS1	2.33459e-13	0.403165	0.391	0.209	5.00187e-09
ZFP36L2	1.99633e-05	0.401391	0.455	0.369	0.427713
AHNAK	3.4433e-12	0.400044	0.615	0.45	7.37728e-08
CCNL1	5.42247e-06	0.398683	0.4	0.303	0.116176
SQLE	2.40565e-08	0.39835	0.323	0.186	0.000515411
PRDM16-DT	4.78824e-11	0.39811	0.372	0.209	1.02588e-06
RANBP2	0.0205211	0.397404	0.347	0.316	1
XIST	0.000101343	0.397379	0.615	0.575	1
TOB1	1.81885e-09	0.393324	0.418	0.27	3.89688e-05
SPTBN2	4.80437e-08	0.390514	0.341	0.209	0.00102934
FAT1	2.70167e-12	0.389453	0.286	0.115	5.78832e-08
NUDT4	1.67897e-11	0.389175	0.387	0.211	3.59719e-07
PTMA	1.17513e-11	0.385015	0.948	0.921	2.51771e-07
GNS	3.45503e-08	0.38441	0.339	0.211	0.000740239
H1F0	3.84469e-05	0.384023	0.391	0.303	0.823724
COMT	5.22484e-11	0.383702	0.507	0.364	1.11942e-06
C4orf48	1.64158e-13	0.383165	0.425	0.244	3.51708e-09
UTRN	4.9783e-14	0.382901	0.323	0.13	1.0666e-09
ARL6IP1	2.18528e-09	0.382522	0.681	0.59	4.68196e-05
DSTN	4.26802e-15	0.380047	0.824	0.761	9.14424e-11
CD74	4.12071e-10	0.379942	0.508	0.338	8.82863e-06
MT1E	0.000148004	0.378378	0.483	0.41	1
BEX2	1.75437e-11	0.373949	0.456	0.288	3.75873e-07
GATA2	6.08411e-06	0.372649	0.366	0.27	0.130352
MECOM	3.03092e-09	0.370214	0.521	0.387	6.49374e-05
IFITM3	5.85832e-09	0.366379	0.587	0.468	0.000125514
PDE4D	1.6006e-05	0.365815	0.363	0.27	0.342928
SAT1	1.90334e-10	0.365627	0.831	0.776	4.0779e-06
MSMO1	1.09532e-06	0.364143	0.366	0.257	0.0234673
SNHG14	3.62334e-07	0.361022	0.513	0.399	0.00776301
SLC44A2	8.57129e-10	0.358606	0.286	0.14	1.8364e-05
HSPA2	6.32388e-10	0.356271	0.327	0.178	1.35489e-05
ADAM10	4.87269e-07	0.35482	0.327	0.214	0.0104397
DDAH1	4.66456e-10	0.354356	0.324	0.17	9.99382e-06
CD82	8.85408e-07	0.350374	0.29	0.178	0.0189699
LGALS1	1.61066e-07	0.349159	0.28	0.155	0.00345084
ADIRF	0.000502155	0.348958	0.265	0.188	1
CYB5A	5.95775e-10	0.348544	0.819	0.753	1.27645e-05
S100A4	3.83447e-05	0.348266	0.354	0.242	0.821536
PAX2	4.96701e-08	0.347812	0.335	0.204	0.00106418
CYFIP2	8.11652e-09	0.345854	0.441	0.308	0.000173896
SLC38A1	0.000172523	0.342878	0.496	0.445	1
CLDN3	5.59118e-06	0.342004	0.295	0.191	0.119791
ITGB1	3.34416e-07	0.340068	0.566	0.491	0.00716486
HIST1H1C	0.00105504	0.339329	0.359	0.29	1
KLF6	0.00143672	0.33394	0.465	0.405	1
LMNA	0.000312328	0.331305	0.388	0.323	1
KCNJ15	5.57436e-07	0.329805	0.27	0.155	0.0119431
METTL9	2.53466e-08	0.329733	0.499	0.364	0.000543051
MYO6	7.37376e-08	0.3296	0.572	0.455	0.00157983
PRSS8	1.94475e-07	0.327225	0.305	0.181	0.00416663
PIGQ	7.62827e-08	0.327129	0.27	0.142	0.00163436
CDKN1C	0.174639	0.326683	0.32	0.399	1
ACVR1B	1.72358e-08	0.324865	0.301	0.165	0.000369277
MT2A	0.00367412	0.32343	0.613	0.55	1
TWSG1	1.08417e-05	0.323171	0.284	0.186	0.232284
LEPROT	2.7633e-08	0.322976	0.624	0.519	0.000592037
SPINT1	2.1396e-05	0.322325	0.366	0.288	0.458408
ANK3	4.01824e-08	0.321906	0.464	0.333	0.000860907
RCAN1	1.069e-07	0.321878	0.289	0.16	0.00229033
CALM1	2.39134e-10	0.320482	0.79	0.712	5.12345e-06
S100A16	1.17948e-10	0.319351	0.292	0.135	2.52703e-06
GIPC1	0.000128159	0.317462	0.32	0.242	1
CLDN7	2.34683e-07	0.315855	0.619	0.532	0.00502809
THSD7A	1.26442e-05	0.315741	0.397	0.3	0.270903
SPTSSA	1.38209e-06	0.313821	0.375	0.265	0.0296112
IFITM2	1.83376e-10	0.312788	0.436	0.265	3.92883e-06
LAMP1	9.6808e-07	0.312652	0.582	0.501	0.0207411
SPATS2L	1.91559e-06	0.312599	0.342	0.229	0.0410416
ACTB	8.33026e-07	0.311883	0.917	0.878	0.0178476
SMIM14	3.20515e-08	0.311498	0.416	0.277	0.000686702
MT-CYB	1.25982e-17	0.310293	0.999	1	2.69916e-13
TSPAN6	4.21227e-08	0.31029	0.449	0.316	0.000902479
APLP2	6.57858e-11	0.30999	0.841	0.74	1.40946e-06
UACA	1.17681e-06	0.309078	0.314	0.193	0.0252133
TBX2-AS1	6.5195e-07	0.307526	0.296	0.181	0.013968
MT-ND4	9.58316e-20	0.305661	1	1	2.05319e-15
HLA-DRB1	2.35948e-05	0.305574	0.296	0.198	0.50552
NR2F2	4.73303e-05	0.304963	0.4	0.308	1
SRGAP3	1.1425e-07	0.304795	0.255	0.135	0.00244781
TGOLN2	7.49141e-07	0.303708	0.639	0.557	0.0160503
COL18A1	1.33766e-05	0.299669	0.489	0.397	0.286594
SLC16A4	2.16158e-09	0.299153	0.305	0.155	4.63118e-05
SLC25A29	6.73021e-08	0.29894	0.289	0.158	0.00144195
ITGA2	0.00162987	0.297759	0.348	0.282	1
CTNNAL1	6.79651e-06	0.297596	0.369	0.265	0.145615
CDK2AP2	0.000168057	0.296738	0.375	0.29	1
GRN	1.37984e-05	0.296732	0.444	0.366	0.29563
JUND	0.000319514	0.296471	0.69	0.646	1
IRF2BPL	0.0002396	0.29561	0.296	0.224	1
TMED5	0.000555897	0.294775	0.428	0.369	1
RHOBTB3	1.72828e-05	0.294261	0.551	0.478	0.370285
EPS8L2	1.68217e-07	0.29366	0.255	0.132	0.00360404
VAV3	6.06854e-08	0.293415	0.444	0.323	0.00130018
DZIP3	0.000117831	0.292951	0.273	0.188	1
SMIM22	8.1415e-06	0.292771	0.293	0.188	0.174432
ADM	0.014816	0.29267	0.465	0.43	1
SDC4	1.05515e-06	0.290995	0.604	0.517	0.0226065
EFCAB14	3.17021e-07	0.290511	0.483	0.379	0.00679217
BHMT2	7.04756e-07	0.289852	0.364	0.237	0.0150994
ATF3	0.0332985	0.2895	0.267	0.224	1
SMCO4	2.93674e-08	0.288988	0.267	0.137	0.000629197
ZNF44	1.27867e-05	0.288761	0.308	0.209	0.273955
LAMB1	4.54997e-06	0.287429	0.456	0.344	0.0974832
BCL7C	0.00227301	0.287013	0.351	0.308	1
DUSP6	9.58467e-06	0.286512	0.255	0.153	0.205352
GALNT11	3.07411e-06	0.286365	0.369	0.257	0.0658628
ERMP1	6.13068e-05	0.28517	0.27	0.183	1
ACSM3	2.09697e-05	0.284032	0.283	0.186	0.449275
CXXC5	2.7644e-06	0.282868	0.52	0.435	0.0592274
JUP	0.000368924	0.282508	0.341	0.272	1
ERBB2	8.55318e-05	0.282043	0.403	0.323	1
TCEAL4	2.42533e-08	0.281184	0.606	0.527	0.000519627
CLSTN1	1.17516e-06	0.280467	0.265	0.153	0.0251778
KDM5B	0.000277354	0.279514	0.316	0.232	1
PAX8	0.000295409	0.277874	0.406	0.333	1
MT-CO1	4.00599e-20	0.277575	1	1	8.58283e-16
SLC39A6	1.89329e-06	0.277165	0.326	0.211	0.0405637
PLXNB2	9.79497e-06	0.276191	0.289	0.181	0.209857
PTPRF	3.4861e-06	0.275523	0.342	0.237	0.0746898
MMP24OS	2.31544e-08	0.275025	0.696	0.585	0.000496084
C5orf15	2.88554e-05	0.275016	0.324	0.226	0.618227
TXNDC15	2.89826e-06	0.274596	0.28	0.17	0.0620953
SOCS2	1.13171e-05	0.273081	0.255	0.158	0.24247
KLF10	0.00617125	0.272606	0.267	0.214	1
SMIM5	0.000123145	0.272295	0.535	0.486	1
RAB11FIP1	4.15292e-06	0.270177	0.444	0.344	0.0889764
GINM1	3.13319e-06	0.269606	0.576	0.499	0.0671285
SDCBP	7.30577e-05	0.269253	0.407	0.328	1
CA2	8.02299e-06	0.268884	0.819	0.781	0.171893
CHPT1	1.68108e-06	0.268714	0.397	0.288	0.0360171
ERC1	0.000119911	0.26649	0.252	0.168	1
EMX2	4.19873e-06	0.266345	0.447	0.341	0.0899577
PPP2R3A	3.28491e-05	0.266017	0.324	0.229	0.703792
DCUN1D1	1.94835e-05	0.265996	0.267	0.168	0.417433
LRBA	0.000110764	0.265641	0.295	0.204	1
WWTR1	1.17428e-06	0.265269	0.333	0.211	0.0251589
SPINT2	3.44874e-07	0.26428	0.816	0.738	0.00738893
MT-ATP6	5.93968e-15	0.263749	1	1	1.27258e-10
PPT1	7.5425e-06	0.262794	0.276	0.176	0.161598
CTSF	1.51148e-06	0.262385	0.279	0.163	0.0323835
TFDP2	2.46922e-05	0.262114	0.381	0.295	0.529031
CREM	0.0603021	0.26201	0.304	0.272	1
TCEAL3	1.67181e-06	0.261307	0.452	0.349	0.0358184
CETN2	0.000651983	0.261229	0.308	0.247	1
CD81	1.24251e-06	0.260584	0.807	0.697	0.0266207
ZNF292	0.000182525	0.260245	0.354	0.275	1
HEBP1	1.00118e-05	0.260085	0.465	0.372	0.214502
HOXB8	1.23983e-05	0.259911	0.293	0.188	0.265633
PIK3R1	0.07917	0.259372	0.29	0.267	1
TFAP2A	0.000212667	0.257722	0.259	0.181	1
ZNF704	2.40037e-05	0.25598	0.295	0.198	0.51428
GADD45B	0.107137	0.25368	0.519	0.491	1
MSN	0.00126834	0.253239	0.324	0.262	1
HLA-DPB1	1.35082e-05	0.252794	0.253	0.153	0.289414
CTNNA1	7.40641e-07	0.252328	0.456	0.331	0.0158682
ANP32E	1.46566e-05	0.250492	0.348	0.247	0.314018
ATP5PF	2.83538e-09	-0.250175	0.822	0.891	6.07481e-05
CAMK2N1	6.9368e-07	-0.250602	0.735	0.812	0.0148621
GPX3	3.03833e-09	-0.250835	0.209	0.389	6.50962e-05
HOXA7	8.37668e-15	-0.251099	0.08	0.254	1.7947e-10
MCUR1	0.000149068	-0.251786	0.227	0.336	1
CISD1	5.16985e-06	-0.252029	0.471	0.623	0.110764
HIGD1A	2.06462e-06	-0.252523	0.464	0.606	0.0442345
LRP11	5.54431e-14	-0.253135	0.101	0.275	1.18787e-09
ATP5MD	1.37018e-07	-0.253541	0.72	0.822	0.00293561
GHITM	1.62303e-07	-0.253598	0.576	0.712	0.00347734
DBI	0.000212165	-0.253821	0.653	0.73	1
SULT1C2	2.70423e-08	-0.254177	0.268	0.438	0.000579381
PLCL1	3.23385e-10	-0.254305	0.17	0.341	6.92852e-06
HSP90AB1	5.76083e-09	-0.254647	0.879	0.893	0.000123426
TMEM14B	3.94002e-05	-0.25488	0.557	0.664	0.84415
BRD7	0.00377716	-0.255562	0.296	0.392	1
CEBPZOS	1.41042e-05	-0.256167	0.237	0.364	0.302182
TFCP2L1	7.13454e-06	-0.256419	0.48	0.646	0.152858
PLEKHB2	3.75527e-07	-0.256939	0.348	0.509	0.00804566
UQCRQ	4.96836e-09	-0.257089	0.735	0.812	0.000106447
BTF3	1.24153e-08	-0.257298	0.747	0.822	0.000265998
GSTZ1	3.79559e-13	-0.258203	0.132	0.318	8.13206e-09
RAP1GAP	1.77609e-13	-0.258344	0.117	0.3	3.80527e-09
PRDX6	2.84203e-08	-0.258404	0.686	0.776	0.000608906
NDUFC2	2.02628e-10	-0.259639	0.754	0.814	4.3413e-06
CAMTA1	0.000462242	-0.261049	0.455	0.562	1
CCT7	5.3971e-07	-0.261683	0.301	0.45	0.0115633
CALM2	1.44134e-08	-0.261708	0.796	0.86	0.000308807
MAP2K2	1.23334e-08	-0.262579	0.222	0.387	0.000264244
CGNL1	2.03173e-08	-0.263031	0.268	0.443	0.000435298
RHBG	5.69534e-17	-0.263116	0.148	0.379	1.22023e-12
YBX1	4.54714e-07	-0.263518	0.676	0.776	0.00974224
GOT1	2.4756e-09	-0.264162	0.326	0.524	5.30397e-05
NDUFAB1	1.54186e-06	-0.264893	0.55	0.684	0.0330343
HAGH	3.23492e-06	-0.265044	0.241	0.377	0.0693081
ANAPC11	5.49251e-06	-0.265722	0.513	0.641	0.117677
ATL2	1.22883e-13	-0.265768	0.093	0.267	2.63277e-09
UXT	4.28518e-07	-0.266407	0.406	0.557	0.00918099
STARD10	1.58747e-10	-0.267396	0.206	0.387	3.40116e-06
CAB39	1.91151e-07	-0.267531	0.286	0.448	0.0040954
MRPS15	3.52702e-11	-0.267629	0.244	0.448	7.55664e-07
SRP9	1.47566e-06	-0.267683	0.539	0.669	0.031616
ATP5MPL	7.54251e-07	-0.268333	0.652	0.751	0.0161598
RAB40B	4.09451e-13	-0.268581	0.156	0.349	8.77249e-09
ARPC1A	3.02429e-09	-0.268747	0.289	0.471	6.47954e-05
ATP5PD	1.17343e-07	-0.268805	0.681	0.807	0.00251408
VGLL4	2.38242e-07	-0.268977	0.209	0.356	0.00510434
COX8A	2.73153e-11	-0.269239	0.833	0.896	5.8523e-07
CAV2	6.93153e-06	-0.270227	0.274	0.405	0.148508
NIPSNAP2	1.17174e-06	-0.270576	0.415	0.58	0.0251046
GULP1	4.77508e-10	-0.270772	0.133	0.29	1.02306e-05
HSPH1	7.86139e-07	-0.270777	0.28	0.435	0.016843
SEC11A	5.86774e-07	-0.270937	0.581	0.692	0.0125716
AC127526.5	3.43325e-09	-0.271996	0.133	0.282	7.35574e-05
ATP5F1C	6.24866e-09	-0.27212	0.671	0.791	0.000133878
C18orf32	3.57949e-08	-0.27341	0.52	0.667	0.000766905
PGLS	1.55738e-09	-0.273528	0.264	0.445	3.33669e-05
MTIF3	0.000106492	-0.273988	0.327	0.455	1
HNRNPA1	1.8053e-07	-0.274864	0.707	0.786	0.00386787
FAM210B	5.80462e-10	-0.275284	0.157	0.318	1.24364e-05
SNHG7	4.21173e-10	-0.276139	0.276	0.468	9.02364e-06
ATP5PB	8.13783e-07	-0.27841	0.553	0.692	0.0174353
CHMP5	1.0102e-07	-0.279857	0.441	0.606	0.00216436
VAMP8	1.40976e-06	-0.281334	0.559	0.69	0.0302041
HMGN1	8.41888e-08	-0.282285	0.584	0.723	0.00180374
ARL4D	1.63189e-08	-0.284115	0.364	0.542	0.000349632
CLIP1	2.06478e-11	-0.28515	0.234	0.435	4.42378e-07
GOLM1	2.59947e-09	-0.285812	0.239	0.41	5.56936e-05
CUL5	1.08098e-08	-0.285814	0.236	0.399	0.0002316
DCXR	3.73615e-09	-0.286246	0.347	0.532	8.0047e-05
MRPS36	3.43416e-09	-0.286947	0.427	0.616	7.35768e-05
ATOX1	3.51301e-08	-0.287873	0.467	0.649	0.000752661
SELENOH	1.49301e-08	-0.288479	0.541	0.715	0.000319878
PSMB8	9.51045e-13	-0.288975	0.194	0.394	2.03761e-08
PCBD1	2.08063e-06	-0.289415	0.538	0.641	0.0445774
HOXB-AS3	8.11995e-11	-0.289734	0.228	0.412	1.7397e-06
VTI1B	2.64051e-05	-0.290049	0.335	0.476	0.56573
EML2	1.29595e-16	-0.290214	0.108	0.31	2.77658e-12
CLCNKA	9.3053e-13	-0.290347	0.304	0.529	1.99366e-08
NDUFB5	1.33855e-09	-0.291207	0.576	0.733	2.86785e-05
LYPLAL1	1.94863e-10	-0.29204	0.273	0.458	4.17494e-06
NNT-AS1	2.75667e-12	-0.292495	0.159	0.344	5.90616e-08
UQCR11	7.5986e-11	-0.293188	0.748	0.827	1.628e-06
CIAO2A	9.38222e-07	-0.29328	0.207	0.346	0.0201014
RPS27A	2.39049e-17	-0.296106	0.947	0.949	5.12162e-13
WASHC3	8.89694e-12	-0.296195	0.247	0.438	1.90617e-07
PDCL3	5.75571e-09	-0.29735	0.154	0.3	0.000123316
SLC66A3	5.72226e-08	-0.298134	0.268	0.43	0.00122599
CLCNKB	2.99915e-12	-0.298155	0.418	0.639	6.42567e-08
NDUFA10	3.25043e-10	-0.299296	0.397	0.598	6.96404e-06
UGP2	1.29563e-11	-0.299317	0.302	0.509	2.77589e-07
C16orf89	8.40388e-20	-0.300318	0.098	0.318	1.80053e-15
DHRS3	2.91472e-15	-0.300337	0.117	0.31	6.24479e-11
HPRT1	8.26378e-09	-0.301127	0.333	0.511	0.000177052
HSPA1B	1.78916e-09	-0.303165	0.326	0.511	3.83327e-05
UGT8	8.16162e-15	-0.30482	0.161	0.372	1.74863e-10
RETREG1	3.25795e-15	-0.304841	0.164	0.377	6.98016e-11
ITPRIPL2	2.02103e-19	-0.305313	0.081	0.29	4.33005e-15
SAV1	3.53048e-12	-0.30547	0.159	0.344	7.56406e-08
MIEN1	4.94965e-08	-0.306211	0.321	0.476	0.00106046
TWF1	1.13689e-10	-0.306972	0.216	0.407	2.43579e-06
MRPS35	1.61889e-09	-0.307123	0.332	0.506	3.46847e-05
ATP5MG	4.12441e-13	-0.307801	0.831	0.883	8.83655e-09
ABHD2	1.33389e-14	-0.308151	0.181	0.399	2.85787e-10
COX7A2L	7.64013e-09	-0.309801	0.587	0.705	0.00016369
ACSL1	1.33491e-13	-0.310204	0.151	0.341	2.86004e-09
SELENOW	1.55157e-07	-0.310664	0.604	0.73	0.00332424
HSPE1	4.71081e-09	-0.311012	0.693	0.796	0.000100929
PFDN5	1.73851e-11	-0.311331	0.825	0.88	3.72475e-07
NNT	1.61541e-09	-0.311693	0.267	0.443	3.46101e-05
YWHAQ	1.50192e-07	-0.311973	0.403	0.562	0.00321786
ZFAS1	5.54783e-07	-0.313277	0.416	0.567	0.0118862
NDUFA8	1.16683e-10	-0.313324	0.403	0.598	2.49993e-06
UQCRB	1.0054e-12	-0.313615	0.88	0.936	2.15407e-08
RNH1	1.93496e-12	-0.316649	0.308	0.522	4.14564e-08
CHCHD2	1.83907e-15	-0.317183	0.806	0.87	3.94021e-11
EIF3G	1.98339e-10	-0.317813	0.301	0.494	4.24941e-06
SLC25A4	1.37508e-09	-0.318646	0.487	0.659	2.9461e-05
SPTLC2	2.42149e-12	-0.318789	0.25	0.461	5.18805e-08
TBCA	5.20403e-07	-0.318839	0.606	0.74	0.0111496
RPS23	1.2061e-18	-0.320254	0.951	0.959	2.58408e-14
EIF4B	6.03848e-10	-0.321637	0.487	0.656	1.29374e-05
GCSH	1.35959e-07	-0.322673	0.418	0.585	0.00291293
ECI1	3.39443e-11	-0.323961	0.527	0.69	7.27256e-07
ARSE	4.47349e-21	-0.325169	0.089	0.316	9.58444e-17
LRRC75A	1.73504e-07	-0.325523	0.169	0.305	0.00371732
COMTD1	4.05092e-09	-0.327334	0.231	0.389	8.67909e-05
STK17A	6.52851e-23	-0.329726	0.062	0.28	1.39873e-18
GAS6	8.26158e-17	-0.330568	0.21	0.461	1.77004e-12
SUCLG1	1.22638e-09	-0.33059	0.544	0.712	2.62751e-05
MINDY1	6.3666e-20	-0.332261	0.083	0.293	1.36404e-15
HLA-F	7.88137e-22	-0.334406	0.056	0.26	1.68858e-17
LIMS1	3.10686e-14	-0.335476	0.225	0.443	6.65645e-10
UQCR10	5.21932e-12	-0.335906	0.781	0.865	1.11824e-07
ETFB	2.3268e-06	-0.336593	0.48	0.611	0.0498518
CAT	8.91102e-08	-0.337954	0.437	0.573	0.00190919
SMDT1	1.00019e-10	-0.339232	0.578	0.725	2.14291e-06
BLOC1S1	4.87564e-09	-0.34	0.501	0.646	0.000104461
RPL41	7.11651e-28	-0.340712	0.97	0.967	1.52471e-23
RALA	7.76807e-17	-0.342388	0.151	0.374	1.66431e-12
CHCHD10	2.13748e-15	-0.342559	0.843	0.883	4.57955e-11
RPS21	1.04727e-20	-0.343674	0.864	0.885	2.24377e-16
ATP6V1H	9.51345e-13	-0.343736	0.286	0.494	2.03826e-08
COX6A1	9.1381e-20	-0.343851	0.847	0.898	1.95784e-15
EIF3E	1.76314e-10	-0.344298	0.507	0.672	3.77753e-06
ESRRG	1.4487e-13	-0.345038	0.216	0.433	3.10383e-09
ATP6V1F	1.55533e-12	-0.345231	0.747	0.847	3.33229e-08
CIB1	8.39765e-11	-0.345435	0.508	0.664	1.7992e-06
CERS4	2.64324e-24	-0.345716	0.061	0.285	5.66314e-20
WASL	2.42743e-10	-0.345855	0.341	0.555	5.20077e-06
NSA2	5.11056e-09	-0.346554	0.443	0.618	0.000109494
MIF	4.98428e-23	-0.347519	0.929	0.941	1.06788e-18
NDUFV2	2.06566e-09	-0.347553	0.557	0.723	4.42568e-05
BNIP3	6.02741e-12	-0.348047	0.412	0.626	1.29137e-07
NDUFA7	3.82385e-10	-0.349538	0.45	0.656	8.1926e-06
EIF4A2	1.12003e-07	-0.349585	0.564	0.692	0.00239966
POLR1D	3.28033e-09	-0.349891	0.302	0.481	7.0281e-05
AL031123.4	1.17389e-17	-0.350239	0.071	0.262	2.51506e-13
TTC39B	1.28401e-21	-0.352819	0.071	0.285	2.75098e-17
FOXO1	3.62498e-16	-0.354409	0.09	0.277	7.76652e-12
ADI1	4.00439e-11	-0.354785	0.459	0.628	8.5794e-07
BSND	4.96916e-22	-0.354925	0.086	0.316	1.06464e-17
NDUFA12	6.8954e-13	-0.357599	0.548	0.7	1.47734e-08
HSPD1	5.93318e-15	-0.359379	0.619	0.774	1.27118e-10
RPS10	1.49044e-10	-0.359669	0.481	0.669	3.19327e-06
GNA11	3.27669e-17	-0.360372	0.099	0.3	7.02032e-13
HIGD2A	3.85403e-12	-0.360797	0.556	0.725	8.25726e-08
IQGAP2	9.51198e-12	-0.360832	0.361	0.58	2.03794e-07
SDHD	6.23658e-12	-0.36088	0.501	0.695	1.33619e-07
VDAC1	1.38275e-13	-0.361811	0.662	0.789	2.96254e-09
CAPN2	3.71577e-12	-0.364261	0.372	0.578	7.96104e-08
PRKAA2	9.24659e-17	-0.367831	0.261	0.517	1.98108e-12
SH2D4A	9.7772e-21	-0.3693	0.108	0.344	2.09476e-16
MPP7	2.97496e-18	-0.370642	0.095	0.3	6.37384e-14
ATP5PO	2.79331e-14	-0.37082	0.68	0.819	5.98468e-10
FAM3C	4.9996e-15	-0.372558	0.307	0.542	1.07116e-10
ASB9	1.99449e-34	-0.373196	0.016	0.252	4.27319e-30
HSPA8	3.82297e-13	-0.373749	0.542	0.725	8.19072e-09
MGST2	4.8862e-12	-0.37589	0.23	0.422	1.04687e-07
RBM3	1.25892e-15	-0.378	0.388	0.621	2.69723e-11
MAGI1	2.04155e-19	-0.381296	0.142	0.384	4.37402e-15
EIF3F	3.95289e-11	-0.38215	0.452	0.628	8.46907e-07
GLRX	7.60445e-14	-0.38279	0.316	0.539	1.62925e-09
RPL22	4.72949e-23	-0.383433	0.865	0.934	1.01329e-18
ANXA5	3.77884e-08	-0.383725	0.444	0.601	0.000809616
VDAC2	3.30515e-10	-0.38469	0.56	0.718	7.08128e-06
ST13	3.44622e-10	-0.385389	0.603	0.74	7.38353e-06
SELENOP	1.6389e-12	-0.387158	0.625	0.768	3.51135e-08
RPS29	1.74765e-23	-0.387894	0.861	0.903	3.74435e-19
CD59	1.14388e-13	-0.388785	0.597	0.733	2.45076e-09
VAPA	5.83608e-13	-0.388954	0.504	0.692	1.25038e-08
SLIRP	1.22756e-09	-0.392048	0.433	0.618	2.63004e-05
COX7A2	4.70374e-21	-0.39246	0.773	0.863	1.00778e-16
OAZ1	1.97262e-15	-0.393439	0.681	0.796	4.22634e-11
JUN	4.59285e-05	-0.394238	0.505	0.601	0.984018
2021-03-10	9.12965e-36	-0.395683	0.018	0.262	1.95603e-31
PARVB	2.68718e-38	-0.396212	0.025	0.298	5.75729e-34
COL6A1	6.25735e-22	-0.399158	0.194	0.471	1.34064e-17
LIMA1	2.80102e-13	-0.399215	0.385	0.595	6.00118e-09
TMEM106C	3.06845e-15	-0.399617	0.225	0.45	6.57415e-11
EIF3H	5.24306e-13	-0.400698	0.447	0.656	1.12333e-08
RPL35	6.36147e-21	-0.401485	0.839	0.903	1.36295e-16
FAU	6.97022e-31	-0.403885	0.916	0.936	1.49337e-26
RPLP2	1.70635e-25	-0.404808	0.886	0.936	3.65585e-21
RPS28	2.63394e-27	-0.405543	0.923	0.941	5.64321e-23
PHYH	3.08489e-14	-0.407541	0.359	0.593	6.60938e-10
COX7C	4.07425e-28	-0.408487	0.91	0.936	8.72908e-24
SLC25A3	9.15042e-20	-0.411069	0.699	0.837	1.96048e-15
DYNLT3	8.1951e-14	-0.411959	0.301	0.519	1.7558e-09
COMMD6	1.72339e-14	-0.412931	0.664	0.809	3.69235e-10
PSMA7	6.9718e-15	-0.413679	0.637	0.789	1.49371e-10
GLUD1	1.14546e-17	-0.413735	0.283	0.529	2.45414e-13
TPM1	8.54431e-16	-0.416093	0.449	0.684	1.83062e-11
BORCS7	8.62746e-15	-0.417473	0.299	0.539	1.84843e-10
GNG12	1.42671e-09	-0.417983	0.335	0.494	3.05673e-05
AZGP1	1.65378e-32	-0.419143	0.022	0.257	3.54323e-28
GLUL	4.66388e-14	-0.421778	0.243	0.455	9.99236e-10
RPS9	1.11179e-28	-0.421839	0.911	0.934	2.38201e-24
FBXO21	4.24808e-18	-0.422587	0.209	0.458	9.1015e-14
CLTA	4.30461e-16	-0.424313	0.529	0.723	9.22263e-12
SLC9A3R1	2.99379e-25	-0.425116	0.073	0.313	6.41419e-21
DUSP15	8.20419e-15	-0.426115	0.154	0.359	1.75775e-10
ECHDC3	4.42609e-16	-0.427294	0.187	0.415	9.4829e-12
RPL19	1.37437e-33	-0.429052	0.935	0.959	2.94458e-29
MPC1	1.68448e-14	-0.434103	0.631	0.786	3.60899e-10
ATP5F1A	1.01486e-16	-0.436787	0.622	0.784	2.17434e-12
NUPR2	1.07256e-11	-0.436934	0.31	0.494	2.29797e-07
HLA-A	1.67815e-13	-0.438039	0.686	0.768	3.59545e-09
HADHA	4.4752e-15	-0.438753	0.489	0.674	9.58811e-11
RPS25	3.58937e-30	-0.438884	0.908	0.952	7.69023e-26
RWDD4	5.51874e-16	-0.440555	0.185	0.407	1.18239e-11
COPE	5.11329e-18	-0.443593	0.363	0.606	1.09552e-13
C9orf16	1.25973e-12	-0.444214	0.499	0.687	2.69897e-08
RPL36A	8.57963e-19	-0.444301	0.799	0.858	1.83819e-14
ATP6V1E1	1.47991e-17	-0.449882	0.373	0.601	3.17071e-13
RPL29	1.27227e-25	-0.454303	0.874	0.919	2.72585e-21
HSP90AA1	2.7558e-21	-0.454609	0.886	0.891	5.9043e-17
RARRES2	4.82693e-15	-0.457518	0.16	0.379	1.03417e-10
CRYL1	8.04447e-14	-0.457802	0.388	0.59	1.72353e-09
SERPINB1	2.11585e-16	-0.458715	0.218	0.453	4.5332e-12
EIF1	3.13374e-30	-0.460476	0.886	0.947	6.71403e-26
COPRS	3.26283e-13	-0.461247	0.359	0.562	6.99061e-09
RPS19	3.03227e-30	-0.463543	0.887	0.913	6.49665e-26
SLC43A2	1.01487e-24	-0.463655	0.17	0.455	2.17436e-20
COX4I1	8.33478e-31	-0.464109	0.884	0.916	1.78573e-26
MCCD1	2.02719e-21	-0.466205	0.096	0.331	4.34326e-17
SNHG32	5.3745e-18	-0.469142	0.289	0.547	1.15149e-13
RPL35A	3.67269e-31	-0.470107	0.868	0.931	7.86874e-27
CELF2	5.07696e-42	-0.470282	0.007	0.27	1.08774e-37
ITPR2	6.98091e-13	-0.470511	0.359	0.545	1.49566e-08
FXYD2	6.93159e-36	-0.470545	0.67	0.972	1.48509e-31
ANP32A	9.06395e-17	-0.475175	0.338	0.575	1.94195e-12
COX6C	1.55378e-31	-0.475412	0.81	0.898	3.32896e-27
RPL18	3.78966e-33	-0.475898	0.87	0.924	8.11935e-29
KCTD12	1.28308e-14	-0.477682	0.227	0.453	2.74899e-10
ISCU	9.75962e-19	-0.478143	0.596	0.807	2.091e-14
POLD4	2.59354e-23	-0.479879	0.196	0.471	5.55665e-19
NRDC	5.65713e-19	-0.480127	0.227	0.489	1.21204e-14
EIF3L	8.01998e-20	-0.480455	0.28	0.537	1.71828e-15
TSPAN7	3.73662e-33	-0.481075	0.169	0.514	8.00572e-29
EEF1D	2.61734e-19	-0.483248	0.61	0.799	5.60765e-15
RPS15	1.83095e-41	-0.485023	0.901	0.952	3.92281e-37
RPL36	8.90572e-36	-0.485584	0.862	0.919	1.90805e-31
EFHD1	4.67801e-19	-0.488557	0.339	0.611	1.00226e-14
PDE1C	1.25066e-41	-0.493381	0.028	0.318	2.67955e-37
ABCC4	1.76135e-41	-0.494173	0.022	0.305	3.7737e-37
CA12	1.53214e-18	-0.494684	0.653	0.824	3.28261e-14
NACA	2.95764e-31	-0.498455	0.877	0.926	6.33675e-27
NXPH2	1.56624e-49	-0.499611	0.006	0.308	3.35567e-45
PDE1A	4.18938e-26	-0.500552	0.159	0.443	8.97574e-22
GPAT3	1.80037e-26	-0.503357	0.163	0.45	3.85729e-22
RPL38	4.15433e-29	-0.503792	0.77	0.883	8.90065e-25
SCGB2A1	1.79806e-32	-0.510445	0.025	0.26	3.85234e-28
NOP53	1.32968e-21	-0.510537	0.353	0.628	2.84885e-17
LINC00671	2.24753e-28	-0.510636	0.053	0.298	4.81533e-24
COX5A	2.25474e-30	-0.51143	0.72	0.868	4.83077e-26
SNHG6	2.41228e-18	-0.512319	0.388	0.634	5.16832e-14
SLIT2	6.93173e-40	-0.512827	0.036	0.328	1.48512e-35
FGF9	6.12946e-33	-0.51356	0.099	0.402	1.31324e-28
RPL12	1.14493e-32	-0.514192	0.905	0.954	2.45302e-28
RPS4X	1.17785e-37	-0.514448	0.932	0.975	2.52355e-33
PNPLA8	4.29485e-27	-0.515272	0.25	0.565	9.20172e-23
RPL34	1.02122e-40	-0.515872	0.947	0.967	2.18797e-36
RPL10A	2.56544e-37	-0.516236	0.839	0.929	5.49646e-33
PART1	1.12115e-22	-0.516901	0.08	0.308	2.40206e-18
BTG1	1.00396e-16	-0.517395	0.502	0.707	2.15097e-12
GADD45A	9.7034e-16	-0.519527	0.253	0.481	2.07895e-11
EEF2	2.35839e-22	-0.522225	0.584	0.794	5.05285e-18
SNTB1	2.78389e-47	-0.525849	0.034	0.364	5.96449e-43
PCK1	7.71079e-24	-0.527542	0.099	0.351	1.65204e-19
RPL39	3.57898e-43	-0.528166	0.895	0.947	7.66795e-39
PCNX4	2.32227e-30	-0.529222	0.156	0.471	4.97546e-26
FTL	9.03222e-40	-0.53322	0.93	0.977	1.93515e-35
MARCKSL1	8.58994e-21	-0.534432	0.13	0.372	1.84039e-16
RPS14	7.51825e-54	-0.537772	0.95	0.975	1.61079e-49
NUCB2	1.73422e-15	-0.537998	0.413	0.598	3.71557e-11
PMPCB	8.90585e-24	-0.53811	0.262	0.552	1.90808e-19
GAS5	9.2682e-24	-0.53901	0.456	0.728	1.98571e-19
CCNI	9.53158e-24	-0.540251	0.637	0.832	2.04214e-19
PPP1R12B	1.68078e-34	-0.541388	0.046	0.321	3.60107e-30
RPL3	5.99721e-49	-0.541844	0.932	0.982	1.2849e-44
RPL31	7.72937e-23	-0.544582	0.76	0.891	1.65602e-18
GADD45G	2.48088e-29	-0.54478	0.062	0.316	5.31529e-25
TBC1D1	1.02778e-20	-0.546869	0.327	0.603	2.20202e-16
SPX	7.98216e-28	-0.548619	0.047	0.28	1.71018e-23
PLAAT3	1.61189e-22	-0.548756	0.193	0.458	3.45347e-18
TBC1D14	2.17211e-37	-0.548914	0.083	0.405	4.65375e-33
ATP5F1E	1.41003e-38	-0.548988	0.834	0.939	3.021e-34
RPL30	9.42095e-50	-0.549298	0.901	0.959	2.01844e-45
ADGRF1	2.1462e-26	-0.555441	0.213	0.522	4.59823e-22
GMPR	8.83943e-35	-0.560492	0.098	0.417	1.89385e-30
CHL1	2.37112e-45	-0.561422	0.068	0.425	5.08012e-41
EEF1A1	8.87734e-54	-0.562401	0.99	0.99	1.90197e-49
GLTP	1.44767e-24	-0.564223	0.304	0.575	3.10163e-20
RPL32	2.63468e-47	-0.566036	0.91	0.962	5.64481e-43
NEDD4L	4.582e-27	-0.569628	0.305	0.613	9.81693e-23
RPL26	6.1112e-52	-0.570587	0.938	0.964	1.30932e-47
BACE2	8.25153e-23	-0.571093	0.239	0.517	1.76789e-18
RPL37	2.72201e-45	-0.571533	0.876	0.941	5.83191e-41
RPL24	1.96618e-48	-0.573427	0.902	0.949	4.21254e-44
RPS18	1.87657e-57	-0.57357	0.945	0.975	4.02056e-53
RPL28	1.83825e-46	-0.57389	0.913	0.954	3.93845e-42
RPS3	2.51194e-45	-0.574148	0.879	0.929	5.38184e-41
CA8	3.23368e-39	-0.574844	0.015	0.272	6.92816e-35
RPL10	1.81743e-49	-0.575079	0.93	0.977	3.89384e-45
RPL4	1.07233e-26	-0.5766	0.625	0.814	2.29746e-22
PRLR	1.7519e-35	-0.576825	0.077	0.382	3.75345e-31
RPS3A	2.78635e-48	-0.576927	0.926	0.972	5.96976e-44
SRARP	3.06995e-51	-0.57855	0.01	0.328	6.57737e-47
CITED4	1.06047e-36	-0.57871	0.061	0.351	2.27207e-32
RPS7	1.18139e-40	-0.578964	0.862	0.934	2.53113e-36
GRB14	2.5282e-29	-0.579043	0.2	0.527	5.41666e-25
UBL3	7.28549e-25	-0.57905	0.292	0.595	1.56092e-20
RPL7	4.17048e-47	-0.58452	0.892	0.954	8.93525e-43
EXOSC7	7.99085e-18	-0.584761	0.268	0.486	1.71204e-13
HIPK2	1.98559e-18	-0.585449	0.373	0.621	4.25413e-14
ALDH1A1	8.11812e-16	-0.589392	0.489	0.646	1.73931e-11
RHCG	2.19745e-14	-0.589673	0.335	0.539	4.70805e-10
RPLP1	6.86517e-64	-0.590643	0.96	0.987	1.47086e-59
SNHG29	1.05023e-37	-0.597073	0.769	0.911	2.25012e-33
RPL7A	2.13442e-56	-0.597855	0.916	0.952	4.57299e-52
RPL9	1.35741e-57	-0.599717	0.92	0.954	2.90824e-53
RPL21	2.57662e-50	-0.604543	0.921	0.959	5.5204e-46
FAM13C	3.64271e-53	-0.604979	0.01	0.338	7.80451e-49
EEF1G	9.23564e-36	-0.606924	0.754	0.888	1.97874e-31
RPS13	1.20814e-52	-0.609207	0.901	0.972	2.58843e-48
RPL8	9.52017e-52	-0.609926	0.92	0.969	2.0397e-47
RACK1	2.17659e-41	-0.611234	0.804	0.913	4.66335e-37
RPL27	7.51709e-37	-0.612372	0.72	0.891	1.61054e-32
GNAS	5.16787e-39	-0.614816	0.785	0.901	1.10722e-34
UBA52	1.11846e-41	-0.618205	0.816	0.911	2.39629e-37
PXK	3.02553e-37	-0.618668	0.156	0.501	6.4822e-33
ANGPTL1	1.72451e-48	-0.622509	0.04	0.382	3.69476e-44
RPL5	1.1616e-47	-0.628845	0.902	0.941	2.48874e-43
SEMA3C	6.44537e-54	-0.629844	0.018	0.359	1.38092e-49
RPL13	5.53815e-68	-0.630994	0.963	0.977	1.18655e-63
RTN4	1.39286e-26	-0.631367	0.892	0.875	2.98421e-22
RPL23A	1.28384e-43	-0.633635	0.836	0.926	2.75064e-39
COX7A1	2.41834e-20	-0.639471	0.182	0.435	5.1813e-16
TPT1	1.52905e-57	-0.641029	0.969	0.977	3.27598e-53
RPS27	4.99532e-59	-0.645628	0.905	0.941	1.07025e-54
RPS20	1.2265e-41	-0.651616	0.831	0.924	2.62777e-37
STAP1	2.11517e-49	-0.654888	0.016	0.333	4.53176e-45
BCAP29	6.5865e-30	-0.656547	0.201	0.524	1.41116e-25
RPS15A	3.33021e-54	-0.660996	0.881	0.934	7.13497e-50
RPL13A	2.59627e-53	-0.663413	0.908	0.952	5.56251e-49
FGF7	1.63277e-57	-0.663766	0.016	0.374	3.49821e-53
ATP6V1D	4.44474e-31	-0.664917	0.486	0.743	9.52285e-27
NCOA7	1.88395e-33	-0.665085	0.201	0.545	4.03637e-29
RPS12	2.01273e-64	-0.669032	0.947	0.977	4.31228e-60
RPS6	3.29167e-67	-0.67144	0.932	0.969	7.05239e-63
RPL15	1.73011e-56	-0.672078	0.896	0.936	3.70676e-52
RPLP0	1.14696e-40	-0.676936	0.776	0.903	2.45735e-36
RPL23	1.07167e-48	-0.679459	0.855	0.944	2.29605e-44
EEF1B2	6.01964e-42	-0.683985	0.692	0.865	1.28971e-37
RPL11	2.30308e-61	-0.684491	0.908	0.967	4.93435e-57
ITIH5	1.70126e-66	-0.686213	0.018	0.425	3.64494e-62
HADHB	1.34548e-26	-0.687726	0.536	0.72	2.8827e-22
FTH1	8.09534e-45	-0.687842	0.942	0.982	1.73443e-40
RPS8	7.08508e-71	-0.689744	0.926	0.985	1.51798e-66
HERPUD1	1.50723e-28	-0.691167	0.394	0.682	3.22925e-24
RPS24	5.68019e-74	-0.699673	0.947	0.982	1.21698e-69
MARCKS	2.15929e-39	-0.706833	0.239	0.628	4.62627e-35
RPS5	1.36547e-49	-0.706995	0.788	0.883	2.92552e-45
ATP6V1A	1.93595e-38	-0.70872	0.44	0.753	4.14778e-34
RPL18A	4.0493e-63	-0.709023	0.844	0.944	8.67563e-59
RPL14	4.92608e-54	-0.709175	0.85	0.944	1.05541e-49
RPS11	6.84889e-54	-0.710191	0.831	0.941	1.46738e-49
RPSA	7.36394e-47	-0.713063	0.748	0.873	1.57772e-42
TMEM101	8.28299e-22	-0.713756	0.218	0.466	1.77463e-17
HSPA1A	8.36546e-22	-0.715034	0.375	0.644	1.7923e-17
HLA-C	5.90804e-31	-0.715251	0.662	0.794	1.2658e-26
RPL27A	1.72375e-57	-0.715798	0.822	0.926	3.69314e-53
UHMK1	1.34282e-33	-0.716509	0.274	0.613	2.877e-29
PACRG	5.39506e-52	-0.720301	0.058	0.433	1.15589e-47
TMEM61	5.65289e-53	-0.72411	0.092	0.499	1.21113e-48
CD9	6.82939e-30	-0.73638	0.804	0.835	1.4632e-25
PPP2R5A	1.30743e-42	-0.737708	0.147	0.519	2.80117e-38
BSG	8.51682e-35	-0.740163	0.585	0.771	1.82473e-30
GNPNAT1	3.26278e-39	-0.748907	0.104	0.445	6.9905e-35
RPL37A	3.92821e-71	-0.751484	0.879	0.952	8.41619e-67
SLC25A6	3.32429e-47	-0.753708	0.677	0.885	7.12229e-43
IMPA2	4.70987e-47	-0.754465	0.21	0.618	1.00909e-42
SLC25A39	8.75519e-37	-0.75769	0.252	0.595	1.8758e-32
ANXA4	1.61181e-42	-0.759721	0.443	0.758	3.4533e-38
RPS17	7.90634e-50	-0.762074	0.721	0.908	1.69393e-45
KIF21A	1.05533e-51	-0.763717	0.178	0.601	2.26103e-47
SDC2	6.35265e-55	-0.781137	0.135	0.57	1.36105e-50
RPL17	4.51895e-68	-0.784386	0.892	0.964	9.68186e-64
MSI2	3.96661e-34	-0.790205	0.375	0.692	8.49847e-30
ERP27	8.67429e-26	-0.8131	0.159	0.435	1.85847e-21
UAP1	6.20207e-43	-0.816223	0.127	0.489	1.32879e-38
SLC4A9	4.31008e-68	-0.822347	0.025	0.448	9.23434e-64
MUC20	1.20362e-43	-0.834477	0.268	0.664	2.57876e-39
RPS16	1.07642e-71	-0.842771	0.855	0.944	2.30622e-67
KIT	2.97741e-67	-0.846221	0.018	0.425	6.37909e-63
B2M	9.78889e-60	-0.847547	0.905	0.924	2.09727e-55
FOXI1	2.64467e-65	-0.849291	0.031	0.445	5.6662e-61
FOXP1	4.16419e-56	-0.852552	0.187	0.634	8.92178e-52
PLCG2	1.04403e-49	-0.852594	0.216	0.644	2.23683e-45
SLC25A5	1.19948e-54	-0.863183	0.673	0.883	2.56988e-50
APOC1	3.27368e-67	-0.868787	0.018	0.43	7.01386e-63
RPS2	1.97913e-83	-0.878925	0.847	0.957	4.24028e-79
LITAF	7.43043e-42	-0.882313	0.421	0.72	1.59197e-37
SMIM24	9.41458e-57	-0.886088	0.241	0.705	2.01707e-52
ATP6V0B	5.33572e-64	-0.887875	0.739	0.873	1.14318e-59
HLA-B	1.4931e-44	-0.896671	0.615	0.812	3.19896e-40
PTGER3	3.78334e-43	-0.912231	0.399	0.746	8.10582e-39
FAM24B	3.48643e-66	-0.914834	0.041	0.471	7.46968e-62
ATP6V0C	7.90987e-63	-0.920061	0.756	0.873	1.69469e-58
CKB	1.22432e-49	-0.938943	0.508	0.809	2.6231e-45
HEPACAM2	8.19962e-88	-0.963502	0.037	0.56	1.75677e-83
CDA	3.72695e-67	-0.974774	0.095	0.57	7.98499e-63
RPL6	3.82082e-90	-0.981883	0.879	0.967	8.1861e-86
ITGA6	7.29033e-60	-0.982416	0.224	0.679	1.56195e-55
TSPAN8	7.12527e-21	-0.98376	0.065	0.257	1.52659e-16
OXCT1	7.66897e-59	-0.987176	0.101	0.529	1.64308e-54
ACAT1	2.17176e-51	-0.995519	0.532	0.822	4.653e-47
DMRT2	1.74498e-82	-0.996201	0.03	0.524	3.73862e-78
RNF152	8.33132e-55	-0.997356	0.096	0.509	1.78498e-50
DHRS7	5.06974e-57	-1.0181	0.452	0.791	1.08619e-52
DSG2	1.18105e-62	-1.02282	0.2	0.667	2.5304e-58
G0S2	3.64381e-42	-1.12601	0.167	0.542	7.80687e-38
SMIM6	2.04379e-67	-1.13697	0.176	0.656	4.37883e-63
RCAN2	1.57403e-92	-1.13749	0.068	0.639	3.37236e-88
CLNK	9.17519e-103	-1.13774	0.027	0.606	1.96579e-98
ATP6V0A4	1.80214e-80	-1.15888	0.253	0.774	3.86108e-76
RNASEK	2.26505e-109	-1.19168	0.773	0.947	4.85287e-105
ATP6V1C2	7.55259e-108	-1.23974	0.04	0.651	1.61814e-103
EPS8	3.82884e-91	-1.25232	0.182	0.74	8.2033e-87
ARHGAP18	4.2442e-91	-1.31248	0.267	0.807	9.0932e-87
LGALS3	6.8438e-94	-1.36653	0.613	0.913	1.46628e-89
C12orf75	8.49195e-77	-1.41131	0.401	0.817	1.8194e-72
PLAAT4	1.20692e-96	-1.42858	0.153	0.746	2.58582e-92
ATP6AP2	2.38018e-85	-1.44652	0.616	0.858	5.09953e-81
SLC4A1	2.40069e-93	-1.45206	0.015	0.542	5.14347e-89
IL18	2.85916e-118	-1.55385	0.05	0.705	6.12575e-114
LINC01187	3.46001e-122	-1.57034	0.033	0.692	7.41307e-118
SLC26A4	1.36959e-39	-1.66277	0.015	0.275	2.93434e-35
TMEM213	1.80017e-103	-1.67822	0.563	0.893	3.85687e-99
KRT7	1.79216e-18	-1.7873	0.187	0.389	3.8397e-14
ATP6V0D2	7.18126e-142	-1.85252	0.129	0.86	1.53859e-137
SLC26A7	1.2333e-91	-1.85586	0.083	0.636	2.64235e-87
ADGRF5	1.15882e-97	-2.03266	0.046	0.611	2.48277e-93
IGFBP5	7.93613e-97	-2.0893	0.092	0.684	1.70032e-92
APOE	1.9141e-83	-2.17144	0.268	0.763	4.10096e-79
ATP6V1G3	2.95654e-173	-2.45308	0.09	0.924	6.33438e-169
SPINK1	3.80953e-66	-2.50635	0.021	0.425	8.16191e-62
