# Supplementary material for: Single-cell transcriptomes underscore genetically distinct tumor characteristics and microenvironment for hereditary kidney cancers
Source: iScience. 2022 May 25;25(6):104463. doi: 10.1016/j.isci.2022.104463 (PMC9301876; doi:10.1016/j.isci.2022.104463)
Supplement: Dataset S4. Summary of single cell sequencing quality, related to STAR Methods [file mmc5.xlsx]

## Sheet: Single cell sequencing quality
Dataset S4: Summary of single cell sequencing quality, Related to STAR Methods
Sample. No.	Sample_Name	Disease Type	Cancer Type	Resected cite	Estimated Number of Cells	Fraction Reads in Cells	Mean Reads per Cell	Median Genes per Cell	Total Genes Detected	Median UMI Counts per Cell	Number of Reads	Valid Barcodes	Reads Mapped Confidently to Transcriptome	Reads Mapped Confidently to Exonic Regions	Reads Mapped Confidently to Intronic Regions	Reads Mapped Confidently to Intergenic Regions	Sequencing Saturation	Q30 Bases in Barcode	Q30 Bases in RNA Read	Q30 Bases in UMI
1	HLRCC-Prim	Tumor	HLRCC-associated RCC	Kidney	11821	0.685	8854	665	25168	1318	104665781	0.978	0.501	0.533	0.33	0.051	0.111	0.983	0.923	0.979
2	HLRCC-LN	Tumor	HLRCC-associated RCC	Lymph node	6994	0.673	18937	959	25321	2320	132448294	0.978	0.464	0.496	0.372	0.054	0.164	0.983	0.921	0.979
3	BHD-ChRCC	Tumor	BHD-associated Chromophobe RCC	Kidney	6243	0.711	7539	948	21316	2159	47068685	0.975	0.727	0.756	0.133	0.052	0.062	0.974	0.898	0.969
4	BHD-HOCT	Tumor	BHD-associated HOCT	Kidney	29185	0.717	11356	994	26230	2525	331424913	0.954	0.557	0.596	0.289	0.061	0.093	0.86	0.843	0.841
5	VHL1	Tumor	VHL-associated clear cell RCC	Kidney	2235	0.681	35741	1468	20481	3836	79880242	0.982	0.796	0.822	0.083	0.016	0.708	0.974	0.842	0.972
6	VHL2	Tumor	VHL-associated clear cell RCC	Kidney	7320	0.917	15078	1265	24182	3291	110373207	0.979	0.653	0.683	0.221	0.029	0.398	0.982	0.929	0.978
7	s-ccRCC1	Tumor	Sporadic clear cell RCC	Kidney	5698	0.59	5445	737	21954	1210	31023586	0.975	0.601	0.641	0.254	0.035	0.106	0.972	0.892	0.967
8	s-ccRCC2-1	Tumor	Sporadic clear cell RCC	Kidney	8550	0.864	13370	1220	25324	2836	114310609	0.98	0.641	0.671	0.217	0.034	0.298	0.976	0.92	0.969
9	s-ccRCC2-2	Tumor	Sporadic clear cell RCC	Kidney	8015	0.885	12162	1566	25055	4071	97480529	0.982	0.679	0.709	0.198	0.03	0.256	0.976	0.922	0.97
10	s-ccRCC2-3	Tumor	Sporadic clear cell RCC	Kidney	11544	0.855	10615	1021	25389	2333	122542159	0.981	0.652	0.682	0.214	0.032	0.287	0.977	0.922	0.97
11	Normal1	Normal		Kidney	4503	0.489	8350	529	22283	1462	37600170	0.963	0.678	0.73	0.087	0.122	0.122	0.973	0.889	0.967
12	Normal2	Normal		Kidney	11137	0.541	9167	472	24912	1658	102090746	0.976	0.735	0.769	0.081	0.092	0.214	0.976	0.918	0.969
